# Supplementary material for: Multiplexed LC-MS analysis reveals novel insights into grapevine defense mechanisms by expanding metabolome coverage
Source: Metabolomics. 2026 Mar 7;22(2):35. doi: 10.1007/s11306-026-02410-y (PMC12967536; doi:10.1007/s11306-026-02410-y)
Supplement: Supplementary file 2 — Supplementary Material 2 [file 11306_2026_2410_MOESM2_ESM.xlsx]

## Sheet: RP_Metabo
Alignment ID	Average Mz	Average Rt(min)	Metabolite name	PubChem_name	Synonym	Total score	Annotation Level	SMILES	Short InChIKey	Adduct type	Molecular Formula	XLogP	S/N average	ClassNP	SuperClassNP	PathwayNP	IsGlycoNP	superclass	class	subclass	direct_parent	InChI	INCHIKEY	cas	kegg	name	CheBIid	CID	HMDB	Peak character
1004_C18neg	943.297	5.57	Leachianol F|Leachianol F; 7-Epimer	UNK	Leachianol F,Leachianol G,164204-62-0,164123-50-6,3-(3,5-dihydroxyphenyl)-1-hydroxy(4-hydroxyphenyl)methyl-2-(4-hydroxyphenyl)-2,3-dihydro-1H-indene-4,6-diol	3.62	Level1=MSMSmatch	Oc1ccc(C(O)C2c3cc(O)cc(O)c3C(c3cc(O)cc(O)c3)C2c2ccc(O)cc2)cc1	FIWQALXNBGJRQL	2M-H-	C28H24O7	3.69	16.54	UNK	UNK	UNK	UNK	UNK	UNK	UNK	UNK	InChI=1S/C28H24O7/c29-17-5-1-14(2-6-17)24-25(16-9-19(31)11-20(32)10-16)26-22(12-21(33)13-23(26)34)27(24)28(35)15-3-7-18(30)8-4-15/h1-13,24-25,27-35H	FIWQALXNBGJRQL-UHFFFAOYSA-N	UNK	UNK	UNK	UNK	167995090	UNK	Isomeric
1056_C18pos	921.254	7.02	UNPD229078	UNK	UNK	0.51761	Level3=InSilico-Generic	O=C(O)CC(O)(CC(=O)O)C(=O)OCc1ccc(OC2OC(CO)C(O)C(O)C2O)cc1	RBDQDSQFTSELRV	2M+H+	C19H24O13	-1.928	1036681	UNK	UNK	UNK	True	Organic oxygen compounds	Organooxygen compounds	Carbohydrates and carbohydrate conjugates	Phenolic glycosides	InChI=1S/C19H24O13/c20-7-11-14(25)15(26)16(27)17(32-11)31-10-3-1-9(2-4-10)8-30-18(28)19(29,5-12(21)22)6-13(23)24/h1-4,11,14-17,20,25-27,29H,5-8H2,(H,21,22)(H,23,24)	RBDQDSQFTSELRV-UHFFFAOYSA-N	UNK	UNK	UNK	UNK	162997226	UNK	single
195_C18pos	184.073	0.96	DEOXYCARNITINE	4-(trimethylammonio)butanoate	Actinine,4-(trimethylammonio)butanoate,gamma-butyrobetaine,Deoxycarnitine,407-64-7,Butyrobetaine,4-Butyrobetaine,4-(trimethylazaniumyl)butanoate,gamma-Butyrobetain,4-(N-Trimethylamino)butyrate,4-TRIMETHYLAMMONIOBUTANOATE,gamma Butyrobetaine,3-Dehydroxycarnitine,HD7GI3HY9Q,4-(trimethylamino)butanoate,CHEBI:16244,gamma-Butyrobetaine;Deoxycarnitine,gamma-Butyrobetain German,3-carboxypropyl-trimethyl…	3.64	Level1=MSMSmatch	C[N+](C)(C)CCCC(=O)[O-]	JHPNVNIEXXLNTR	M+K+	C7H15NO2	-0.711	578.4	UNK	UNK	UNK	UNK	Lipids and lipid-like molecules	Fatty Acyls	Fatty acids and conjugates	Straight chain fatty acids	InChI=1S/C7H15NO2/c1-8(2,3)6-4-5-7(9)10/h4-6H2,1-3H3	JHPNVNIEXXLNTR-UHFFFAOYSA-N	407-64-7,43129-41-5	UNK	4-(trimethylammonio)butanoate	CHEBI:16244	725	HMDB0006831	single
198_C18pos	185.081	5.9	3,4,5-Trimethoxyphenol CollisionEnergy:205060	3,4,5-trimethoxyphenol	3,4,5-Trimethoxyphenol,642-71-7,Antiarol,Phenol, 3,4,5-trimethoxy-,MFCD00008389,CHEBI:2760,WXG8D4R582,3,4,5-TRIMETHOXY PHENOL,EINECS 211-387-2,Spectrum_000525,SpecPlus_000623,AI3-38432,Spectrum3_001208,Spectrum4_001487,Spectrum5_000193,3,4,5-trirnethoxyphenol,3,4,5-trimethoxy-phenol,UNII-WXG8D4R582,BSPBio_002596,KBioGR_002093,KBioSS_001005,SPECTRUM200110,DivK1c_006719,SCHEMBL210578,CHEMBL1319047,…	1.79	Level2a=MSMSmatch	COc1cc(O)cc(OC)c1OC	VTCDZPUMZAZMSB	M+H+	C9H12O4	1.093	17.58	UNK	UNK	UNK	False	Benzenoids	Phenols	Methoxyphenols	Methoxyphenols	InChI=1S/C9H12O4/c1-11-7-4-6(10)5-8(12-2)9(7)13-3/h4-5,10H,1-3H3	VTCDZPUMZAZMSB-UHFFFAOYSA-N	642-71-7,6624-04-0	C10765	3,4,5-trimethoxyphenol	CHEBI:2760	69505	UNK	single
230_C18neg	259.119	5.12	3-Me, di-Ac	UNK	UNK	0.57843	Level3=InSilico-Generic	COC1(C)CC(OC(C)=O)OC(C)C1OC(C)=O	ZXEZHJPWESVGAS	M-H-	C12H20O6	1.165	97.87	UNK	UNK	UNK	True	Organic oxygen compounds	Organooxygen compounds	Carbohydrates and carbohydrate conjugates	Monosaccharides	InChI=1S/C12H20O6/c1-7-11(18-9(3)14)12(4,15-5)6-10(16-7)17-8(2)13/h7,10-11H,6H2,1-5H3	ZXEZHJPWESVGAS-UHFFFAOYSA-N	UNK	UNK	UNK	UNK	14430531	UNK	single
235_C18neg	261.077	3.65	6-2-(2H-1,3-benzodioxol-5-yl)ethyl-4-hydroxy-5,6-dihydro-2H-pyran-2-one	6-2-(2H-1,3-benzodioxol-5-yl)ethyl-4-hydroxy-5,6-dihydro-2H-pyran-2-one	SCHEMBL18214416,CHEBI:168039,2-2-(1,3-benzodioxol-5-yl)ethyl-4-hydroxy-2,3-dihydropyran-6-one,6-2-(2H-1,3-benzodioxol-5-yl)ethyl-4-hydroxy-5,6-dihydro-2H-pyran-2-one	0.6905	Level3=InSilico-Generic	O=C1C=C(O)CC(CCc2ccc3c(c2)OCO3)O1	HWDDOXZJFCCTFQ	M-H-	C14H14O5	1.804	205.71	UNK	UNK	UNK	UNK	UNK	UNK	UNK	UNK	InChI=1S/C14H14O5/c15-10-6-11(19-14(16)7-10)3-1-9-2-4-12-13(5-9)18-8-17-12/h2,4-5,7,11,15H,1,3,6,8H2	HWDDOXZJFCCTFQ-UHFFFAOYSA-N	UNK	UNK	6-2-(2H-1,3-benzodioxol-5-yl)ethyl-4-hydroxy-5,6-dihydro-2H-pyran-2-one	UNK	122677519	HMDB0131691	single
270_C18pos	213.091	7.38	pkonid:691937|RTPJTLADTXRGCF-UHFFFAOYSA-N	3-hydroxy-2-(8-methyl-9-oxabicyclo4.2.1nona-2,4-dien-7-yl)-2,3-dihydropyran-6-one	UNK	0.62105	Level3=InSilico-Generic	CC1C2C=CC=CC(O2)C1C1OC(=O)C=CC1O	RTPJTLADTXRGCF	M-2H2O+H+	C14H16O4	1.094	26.76	UNK	UNK	UNK	False	Organoheterocyclic compounds	Pyrans	Pyranones and derivatives	Dihydropyranones	InChI=1S/C14H16O4/c1-8-10-4-2-3-5-11(17-10)13(8)14-9(15)6-7-12(16)18-14/h2-11,13-15H,1H3	RTPJTLADTXRGCF-UHFFFAOYSA-N	UNK	UNK	3-hydroxy-2-(8-methyl-9-oxabicyclo4.2.1nona-2,4-dien-7-yl)-2,3-dihydropyran-6-one	UNK	46190090	UNK	single
273_C18neg	285.098	4.12	1-O-?-D-Glucopyranoside	3-Hydroxy-4,6-heptadiyne-1-yl 1-glucoside	3-Hydroxy-4,6-heptadiyne-1-yl 1-glucoside,CHEBI:174738,2-(3-hydroxyhepta-4,6-diynoxy)-6-(hydroxymethyl)oxane-3,4,5-triol	0.56986	Level3=InSilico-Generic	C#CC#CC(O)CCOC1OC(CO)C(O)C(O)C1O	JCEVIZQLLKDJRQ	M-H-	C13H18O7	-0.927	46.32	UNK	UNK	UNK	False	Lipids and lipid-like molecules	Fatty Acyls	Fatty acyl glycosides	Fatty acyl glycosides of mono- and disaccharides	InChI=1S/C13H18O7/c1-2-3-4-8(15)5-6-19-13-12(18)11(17)10(16)9(7-14)20-13/h1,8-18H,5-7H2	JCEVIZQLLKDJRQ-UHFFFAOYSA-N	UNK	UNK	3-Hydroxy-4,6-heptadiyne-1-yl 1-glucoside	UNK	131752499	HMDB0038964	single
276_C18neg	287.15	6.23	w/o MS2: Mono(2-ethyl-5-carboxypentyl) adipate	UNK	Mono(2-ethyl-5-carboxypentyl) adipate,2374216-86-9,5-cx-MEHA,DTXSID101045109,NS00115804,5-{(5-Carboxypentanoyl)oxymethyl}heptanoic acid	-0.47	Level4=MSMSanalog	CCC(CCCC(=O)O)COC(=O)CCCCC(=O)O	GSEREAHHKPORII	M-H-	C14H24O6	1.807	24.61	UNK	UNK	UNK	UNK	UNK	UNK	UNK	UNK	InChI=1S/C14H24O6/c1-2-11(6-5-8-13(17)18)10-20-14(19)9-4-3-7-12(15)16/h11H,2-10H2,1H3,(H,15,16)(H,17,18)	GSEREAHHKPORII-UHFFFAOYSA-N	UNK	UNK	UNK	UNK	155898863	UNK	single
286_C18pos	219.102	7.03	Quadricinctafuran A	UNK	UNK	0.61024	Level3=InSilico-Generic	Cc1cc(C(=O)O)cc2c1OC(C(C)(C)O)C2	DDPNJIDEGFMZNS	M+H-H2O+	C13H16O4	1.829	16.41	UNK	UNK	UNK	False	UNK	UNK	UNK	UNK	InChI=1S/C13H16O4/c1-7-4-9(12(14)15)5-8-6-10(13(2,3)16)17-11(7)8/h4-5,10,16H,6H2,1-3H3,(H,14,15)	DDPNJIDEGFMZNS-UHFFFAOYSA-N	UNK	UNK	UNK	UNK	163125541	UNK	single
298_C18neg	297.119	2.42	3-O-?-D-Glucopyranoside	UNK	UNK	0.45286	Level3=InSilico-Generic	CC(O)(CO)C(CO)OC1OC(CO)C(O)C(O)C1O	XKZOKVHVBVCYHA	M-H-	C11H22O9	-3.243	58.43	UNK	UNK	UNK	True	Organic oxygen compounds	Organooxygen compounds	Carbohydrates and carbohydrate conjugates	O-glycosyl compounds	InChI=1S/C11H22O9/c1-11(18,4-14)6(3-13)20-10-9(17)8(16)7(15)5(2-12)19-10/h5-10,12-18H,2-4H2,1H3	XKZOKVHVBVCYHA-UHFFFAOYSA-N	UNK	UNK	UNK	UNK	73823798	UNK	single
309_C18neg	300.109	3.94	2,3,4,5,6-pentahydroxyhexyl 2-aminobenzoate	2,3,4,5,6-pentakis(oxidanyl)hexyl 2-azanylbenzoate	2,3,4,5,6-pentahydroxyhexyl 2-aminobenzoate,STL566123,1-O-(2-aminophenyl)carbonylhexitol,AKOS002140805,AKOS021721370	0.513	Level3=InSilico-Generic	Nc1ccccc1C(=O)OCC(O)C(O)C(O)C(O)CO	YPZRJRIKRNDDPO	M-H-	C13H19NO7	-1.827	129.33	UNK	UNK	UNK	False	Benzenoids	Benzene and substituted derivatives	Benzoic acids and derivatives	Benzoic acid esters	InChI=1S/C13H19NO7/c14-8-4-2-1-3-7(8)13(20)21-6-10(17)12(19)11(18)9(16)5-15/h1-4,9-12,15-19H,5-6,14H2	YPZRJRIKRNDDPO-UHFFFAOYSA-N	UNK	UNK	2,3,4,5,6-pentakis(oxidanyl)hexyl 2-azanylbenzoate	UNK	3758352	UNK	single
312_C18neg	301.093	2.94	4-O-?-D-Glucopyranoside	UNK	UNK	0.62804	Level3=InSilico-Generic	CC1(OC2OC(CO)C(O)C(O)C2O)C=CC(=O)C(O)=C1	PQNPVXHAFCSFFV	M-H-	C13H18O8	-0.604	134.27	UNK	UNK	UNK	True	Organic oxygen compounds	Organooxygen compounds	Carbohydrates and carbohydrate conjugates	O-glycosyl compounds	InChI=1S/C13H18O8/c1-13(3-2-6(15)7(16)4-13)21-12-11(19)10(18)9(17)8(5-14)20-12/h2-4,8-12,14,16-19H,5H2,1H3	PQNPVXHAFCSFFV-UHFFFAOYSA-N	UNK	UNK	UNK	UNK	162981841	UNK	single
325_C18pos	230.248	9.76	13-Amino-2-methyl-2-tridecanol	UNK	UNK	0.48907	Level3=InSilico-Generic	CC(C)(O)CCCCCCCCCCCN	QHDAHZWMZXQHLT	M+H+	C14H31NO	4.448	111.06	UNK	UNK	UNK	False	Organic oxygen compounds	Organooxygen compounds	Alcohols and polyols	Tertiary alcohols	InChI=1S/C14H31NO/c1-14(2,16)12-10-8-6-4-3-5-7-9-11-13-15/h16H,3-13,15H2,1-2H3	QHDAHZWMZXQHLT-UHFFFAOYSA-N	UNK	UNK	UNK	UNK		UNK	single
331_C18neg	309.119	2.51	D-Glucopyranos-6-yl ester	UNK	UNK	0.53786	Level3=InSilico-Generic	CCC(O)(C(=O)OCC1OC(O)C(O)C(O)C1O)C(C)O	YPNHOCMDORVZOY	M-H-	C12H22O9	-2.101	34.03	UNK	UNK	UNK	True	Lipids and lipid-like molecules	Saccharolipids	UNK	Saccharolipids	InChI=1S/C12H22O9/c1-3-12(19,5(2)13)11(18)20-4-6-7(14)8(15)9(16)10(17)21-6/h5-10,13-17,19H,3-4H2,1-2H3	YPNHOCMDORVZOY-UHFFFAOYSA-N	UNK	UNK	UNK	UNK		UNK	single
360_C18neg	323.135	3.13	methyl 2-ethyl-2-hydroxy-3-{3,4,5-trihydroxy-6-(hydroxymethyl)oxan-2-yloxy}butanoate	UNK	UNK	0.63387	Level3=InSilico-Generic	CCC(O)(C(=O)OC)C(C)OC1OC(CO)C(O)C(O)C1O	RSVYRIQEGLCWKW	M-H-	C13H24O9	-1.582	91.19	UNK	UNK	UNK	True	Lipids and lipid-like molecules	Fatty Acyls	Fatty acyl glycosides	Fatty acyl glycosides of mono- and disaccharides	InChI=1S/C13H24O9/c1-4-13(19,12(18)20-3)6(2)21-11-10(17)9(16)8(15)7(5-14)22-11/h6-11,14-17,19H,4-5H2,1-3H3	RSVYRIQEGLCWKW-UHFFFAOYSA-N	UNK	UNK	UNK	UNK	75130900	UNK	single
37_C18pos	118.086	1.02	BETAINE	2-(trimethylammonio)acetate	betaine,107-43-7,glycine betaine,oxyneurine,Trimethylglycine,lycine,Abromine,Trimethylglycocoll,Glycocoll betaine,Glycylbetaine,Rubrine C,Jortaine,BETAINE, ANHYDROUS,acidin-pepsin,alpha-Earleine,trimethylammonioacetate,2-(trimethylazaniumyl)acetate,N,N,N-trimethylglycine,2-(Trimethylammonio)Acetate,Glycine, trimethylbetaine,Loramine AMB 13,Betaine anhydrous,Trimethylaminoacetic acid,(Trimethylamm…	3.62	Level1=MSMSmatch	C[N+](C)(C)CC(=O)[O-]	KWIUHFFTVRNATP	M+H+	C5H11NO2	-1.227	973.59	UNK	UNK	UNK	UNK	Organic acids and derivatives	Carboxylic acids and derivatives	Amino acids, peptides, and analogues	Alpha amino acids	InChI=1S/C5H11NO2/c1-6(2,3)4-5(7)8/h4H2,1-3H3	KWIUHFFTVRNATP-UHFFFAOYSA-N	107-43-7,590-30-7,590-46-5	C00719,D07523	2-(trimethylammonio)acetate	CHEBI:17750	247	HMDB0000043	Isomeric
379_C18pos	257.168	8.34	3,3-dimethyl-9-(methylamino)-1-oxo-tetradecahydroacridin-10-ium-4a-yl	UNK	UNK	0.49969	Level3=InSilico-Generic	CNC1C2CCCCC2[NH2+]C2CC(C)(C)CC(=O)C21	OZRVQNOYOJLFOZ	M+H+	C16H29N2O	2.241	28.66	UNK	UNK	UNK	UNK	UNK	UNK	UNK	UNK	InChI=1S/C16H28N2O/c1-16(2)8-12-14(13(19)9-16)15(17-3)10-6-4-5-7-11(10)18-12/h10-12,14-15,17-18H,4-9H2,1-3H3/p+1	OZRVQNOYOJLFOZ-UHFFFAOYSA-O	UNK	UNK	UNK	UNK	163145849	UNK	single
38_C18pos	118.086	1.57	BETAINE	2-(trimethylammonio)acetate	betaine,107-43-7,glycine betaine,oxyneurine,Trimethylglycine,lycine,Abromine,Trimethylglycocoll,Glycocoll betaine,Glycylbetaine,Rubrine C,Jortaine,BETAINE, ANHYDROUS,acidin-pepsin,alpha-Earleine,trimethylammonioacetate,2-(trimethylazaniumyl)acetate,N,N,N-trimethylglycine,2-(Trimethylammonio)Acetate,Glycine, trimethylbetaine,Loramine AMB 13,Betaine anhydrous,Trimethylaminoacetic acid,(Trimethylamm…	3.58	Level1=MSMSmatch	C[N+](C)(C)CC(=O)[O-]	KWIUHFFTVRNATP	M+H+	C5H11NO2	-1.227	13.34	UNK	UNK	UNK	UNK	Organic acids and derivatives	Carboxylic acids and derivatives	Amino acids, peptides, and analogues	Alpha amino acids	InChI=1S/C5H11NO2/c1-6(2,3)4-5(7)8/h4H2,1-3H3	KWIUHFFTVRNATP-UHFFFAOYSA-N	107-43-7,590-30-7,590-46-5	C00719,D07523	2-(trimethylammonio)acetate	CHEBI:17750	247	HMDB0000043	Isomeric
385_C18pos	261.131	3.79	Pentaethylene glycol	2-2-2-2-(2-hydroxyethoxy)ethoxyethoxyethoxyethanol	Pentaethylene glycol,4792-15-8,3,6,9,12-Tetraoxatetradecane-1,14-diol,HO-PEG5-OH,2-2-2-2-(2-hydroxyethoxy)ethoxyethoxyethoxyethanol,PENTAETHYLENEGLYCOL,Pentaglycol,PEG400,113894-92-1,HOCH2CH2O5H,MFCD00002878,DTXSID4027579,CHEBI:39631,DTXCID407579,CAS-4792-15-8,C10H22O6,EINECS 225-341-4,OH-PEG5-OH,BRN 1635593,3,6,9,12-Tetraoxatetradocane-1,14-diol,Amylopectin, phosphate, 2-hydroxypropyl ether,NONO…	0.46145	Level3=InSilico-Generic	OCCOCCOCCOCCOCCO	JLFNLZLINWHATN	M+Na+	C10H22O6	-1.968	70.81	UNK	UNK	UNK	False	Organic oxygen compounds	Organooxygen compounds	Ethers	Polyethylene glycols	InChI=1S/C10H22O6/c11-1-3-13-5-7-15-9-10-16-8-6-14-4-2-12/h11-12H,1-10H2	JLFNLZLINWHATN-UHFFFAOYSA-N	4792-15-8	UNK	2-2-2-2-(2-hydroxyethoxy)ethoxyethoxyethoxyethanol	UNK	62551	UNK	single
401_C18neg	337.205	12.4	6-Gingerdiol 3-acetate	6-Gingerdiol 3-acetate	6-Gingerdiol 3-acetate,CHEBI:175305,5-hydroxy-1-(4-hydroxy-3-methoxyphenyl)decan-3-yl acetate	0.55823	Level3=InSilico-Generic	CCCCCC(O)CC(CCc1ccc(O)c(OC)c1)OC(C)=O	OEGIGAPIFHYJOL	M-H-	C19H30O5	3.919	238.75	UNK	UNK	UNK	False	Lipids and lipid-like molecules	Fatty Acyls	Fatty alcohol esters	Fatty alcohol esters	InChI=1S/C19H30O5/c1-4-5-6-7-16(21)13-17(24-14(2)20)10-8-15-9-11-18(22)19(12-15)23-3/h9,11-12,16-17,21-22H,4-8,10,13H2,1-3H3	OEGIGAPIFHYJOL-UHFFFAOYSA-N	UNK	UNK	6-Gingerdiol 3-acetate	UNK	131752857	HMDB0040566	single
418_C18neg	345.119	3.45	3,4,5-Trimethoxyphenyl glucoside	3,4,5-Trimethoxyphenyl beta-D-glucopyranoside	41514-64-1,2-(hydroxymethyl)-6-(3,4,5-trimethoxyphenoxy)oxane-3,4,5-triol,3,4,5-Trimethoxyphenyl glucoside,3,4,5-Trimethoxyphenyl beta-D-glucopyranoside,3,4,5-Trimethoxyphenyl O-beta-D-glucopyranoside; Koaburside,(2R,3S,4S,5R,6S)-2-(hydroxymethyl)-6-(3,4,5-trimethoxyphenoxy)oxane-3,4,5-triol,CHEBI:175374	0.69029	Level3=InSilico-Generic	COc1cc(OC2OC(CO)C(O)C(O)C2O)cc(OC)c1OC	NBLLRWANAFOKON	M-H-	C15H22O9	-0.213	54.26	UNK	UNK	UNK	True	Organic oxygen compounds	Organooxygen compounds	Carbohydrates and carbohydrate conjugates	Phenolic glycosides	InChI=1S/C15H22O9/c1-20-8-4-7(5-9(21-2)14(8)22-3)23-15-13(19)12(18)11(17)10(6-16)24-15/h4-5,10-13,15-19H,6H2,1-3H3	NBLLRWANAFOKON-UHFFFAOYSA-N	UNK	UNK	3,4,5-Trimethoxyphenyl beta-D-glucopyranoside	UNK	13922637	HMDB0041189	single
427_C18pos	275.11	2.65	Tri-Ac	acetic acid (5,6-diacetyloxy-2-methyl-3-oxanyl) ester	Acetyl 2,4-di-O-acetyl-3,6-dideoxy-d-glucopyranoside,SPLKVKRSAJRESZ-UHFFFAOYSA-N,1,2,4-Tri-O-acetyl-3,6-dideoxyhexopyranose #	0.46663	Level3=InSilico-Generic	CC(=O)OC1CC(OC(C)=O)C(OC(C)=O)OC1C	SPLKVKRSAJRESZ	M+H+	C12H18O7	0.969	51.41	UNK	UNK	UNK	True	Organic oxygen compounds	Organooxygen compounds	Carbohydrates and carbohydrate conjugates	Hexoses	InChI=1S/C12H18O7/c1-6-10(17-7(2)13)5-11(18-8(3)14)12(16-6)19-9(4)15/h6,10-12H,5H2,1-4H3	SPLKVKRSAJRESZ-UHFFFAOYSA-N	UNK	UNK	acetic acid (5,6-diacetyloxy-2-methyl-3-oxanyl) ester	UNK	538192	UNK	single
440_C18neg	359.062	2.67	6-(3,4-dihydroxy-5-methoxybenzoyloxy)-3,4,5-trihydroxyoxane-2-carboxylic acid	6-(3,4-dihydroxy-5-methoxybenzoyloxy)-3,4,5-trihydroxyoxane-2-carboxylic acid	UNK	0.61177	Level3=InSilico-Generic	COc1cc(C(=O)OC2OC(C(=O)O)C(O)C(O)C2O)cc(O)c1O	ICHRGXHLARIDCV	M-H-	C14H16O11	-0.248	32.97	UNK	UNK	UNK	UNK	UNK	UNK	UNK	UNK	InChI=1S/C14H16O11/c1-23-6-3-4(2-5(15)7(6)16)13(22)25-14-10(19)8(17)9(18)11(24-14)12(20)21/h2-3,8-11,14-19H,1H3,(H,20,21)	ICHRGXHLARIDCV-UHFFFAOYSA-N	UNK	UNK	6-(3,4-dihydroxy-5-methoxybenzoyloxy)-3,4,5-trihydroxyoxane-2-carboxylic acid	UNK	131834399	HMDB0128024	single
443_C18neg	359.098	4.09	2,7-Anhydro, 1,3,4,5-tetra-Ac	UNK	UNK	0.58791	Level3=InSilico-Generic	CC(=O)OCC12OCC(O1)C(OC(C)=O)C(OC(C)=O)C2OC(C)=O	SHNAEIITAMXYTC	M-H-	C15H20O10	-0.15	36.14	UNK	UNK	UNK	False	Organic acids and derivatives	Carboxylic acids and derivatives	Tetracarboxylic acids and derivatives	Tetracarboxylic acids and derivatives	InChI=1S/C15H20O10/c1-7(16)20-6-15-14(24-10(4)19)13(23-9(3)18)12(22-8(2)17)11(25-15)5-21-15/h11-14H,5-6H2,1-4H3	SHNAEIITAMXYTC-UHFFFAOYSA-N	UNK	UNK	UNK	UNK		UNK	single
485_C18neg	381.176	4.86	1,2-butanediol 1-O-beta-D-glucopyranoside 6?-O-(2?S,3?R)-2?ethyl-2?,3?-dihydroxybutyrate	UNK	UNK	0.64521	Level3=InSilico-Generic	CCC(O)COC1OC(COC(=O)C(O)(CC)C(C)O)C(O)C(O)C1O	PPDSPQGVZKJYIN	M-H-	C16H30O10	-1.902	93.23	UNK	UNK	UNK	True	Lipids and lipid-like molecules	Saccharolipids	UNK	Saccharolipids	InChI=1S/C16H30O10/c1-4-9(18)6-24-14-13(21)12(20)11(19)10(26-14)7-25-15(22)16(23,5-2)8(3)17/h8-14,17-21,23H,4-7H2,1-3H3	PPDSPQGVZKJYIN-UHFFFAOYSA-N	UNK	UNK	UNK	UNK	162934776	UNK	single
492_C18neg	383.156	2.92	Niazimin	Niazimin A	Niazimin A,CHEBI:169729,6-4-(ethoxycarbonylamino)methylphenoxy-4,5-dihydroxy-2-methyloxan-3-yl acetate	0.63698	Level3=InSilico-Generic	CCOC(=O)NCc1ccc(OC2OC(C)C(OC(C)=O)C(O)C2O)cc1	VMTHKXYSTHHGCH	M+formate-	C18H25NO8	1.316	60.52	UNK	UNK	UNK	True	Organic oxygen compounds	Organooxygen compounds	Carbohydrates and carbohydrate conjugates	Phenolic glycosides	InChI=1S/C18H25NO8/c1-4-24-18(23)19-9-12-5-7-13(8-6-12)27-17-15(22)14(21)16(10(2)25-17)26-11(3)20/h5-8,10,14-17,21-22H,4,9H2,1-3H3,(H,19,23)	VMTHKXYSTHHGCH-UHFFFAOYSA-N	UNK	UNK	Niazimin A	UNK	85115123	HMDB0038630	single
513_C18pos	304.3	11.1	Benzyldodecyldimethylammonium	dodecyl-dimethyl-(phenylmethyl)ammonium	Benzododecinium,Ajatin,Benzyldodecyldimethylammonium,10328-35-5,benzyl-dodecyl-dimethylazanium,Benzododecinium ion,Dimethyllaurylbenzylammonium,Lauryldimethylbenzylammonium,Benzododecinium cation,Benzyldimethyldodecylammonium ion,UNII-N0BN0O8CSL,N0BN0O8CSL,n-benzyl-n,n-dimethyldodecan-1-aminium,N-Benzyl-N-dodecyl-N,N-dimethylammonium,Ammonium, benzyldodecyldimethyl-,N-Dodecyl-N,N-dimethylbenzenem…	1.83	Level2a=MSMSmatch	CCCCCCCCCCCC[N+](C)(C)Cc1ccccc1	CYDRXTMLKJDRQH	M++	C21H38N	7.484	164.82	UNK	UNK	UNK	UNK	UNK	UNK	UNK	UNK	InChI=1S/C21H38N/c1-4-5-6-7-8-9-10-11-12-16-19-22(2,3)20-21-17-14-13-15-18-21/h13-15,17-18H,4-12,16,19-20H2,1-3H3/q+1	CYDRXTMLKJDRQH-UHFFFAOYSA-N	10328-35-5,41287-64-3,5423-15-4,5459-84-7	UNK	dodecyl-dimethyl-(phenylmethyl)ammonium	UNK	8754	UNK	single
545_C18neg	417.213	6.28	2-(4,5-dihydroxy-3-{(4-methylphenyl)carbamoylamino}cyclohex-1-en-1-yl)formamido-4-methylpentanamide	N-(1-amino-4-methyl-1-oxopentan-2-yl)-4,5-dihydroxy-3-(4-methylanilino)-oxomethylamino-1-cyclohexenecarboxamide	UNK	0.50588	Level3=InSilico-Generic	Cc1ccc(NC(=O)NC2C=C(C(=O)NC(CC(C)C)C(N)=O)CC(O)C2O)cc1	LPXJAOVQMLIWCY	M-H-	C21H30N4O5	1.163	22.85	UNK	UNK	UNK	False	Organic acids and derivatives	Carboxylic acids and derivatives	Amino acids, peptides, and analogues	Leucine and derivatives	InChI=1S/C21H30N4O5/c1-11(2)8-16(19(22)28)24-20(29)13-9-15(18(27)17(26)10-13)25-21(30)23-14-6-4-12(3)5-7-14/h4-7,9,11,15-18,26-27H,8,10H2,1-3H3,(H2,22,28)(H,24,29)(H2,23,25,30)	LPXJAOVQMLIWCY-UHFFFAOYSA-N	UNK	UNK	N-(1-amino-4-methyl-1-oxopentan-2-yl)-4,5-dihydroxy-3-(4-methylanilino)-oxomethylamino-1-cyclohexenecarboxamide	UNK	3720736	UNK	single
57_C18neg	133.014	1.13	Diglycolic acid	2-(carboxymethoxy)acetic acid	Diglycolic acid,110-99-6,2,2'-OXYDIACETIC ACID,Acetic acid, 2,2'-oxybis-,diglycolicacid,Oxydiacetic acid,Oxybisacetic acid,Oxydiethanolic acid,Bis(carboxymethyl) ether,Oxodiacetic acid,3-Oxapentanedioic acid,2-(carboxymethoxy)acetic acid,Acetic acid, oxydi-,Bis(carboxymethyl)ether,NSC 8651,3-oxapentane-1,5-dioic acid,DTXSID4041575,NSC-8651,S4651635E0,Oxydi(acetic acid),2,2'-Oxybisacetic acid,EINE…	0.70287	Level3=InSilico-Generic	O=C(O)COCC(=O)O	QEVGZEDELICMKH	M-H-	C4H6O5	-1.216	4039.88	UNK	UNK	UNK	False	Organic acids and derivatives	Carboxylic acids and derivatives	Dicarboxylic acids and derivatives	Dicarboxylic acids and derivatives	InChI=1S/C4H6O5/c5-3(6)1-9-2-4(7)8/h1-2H2,(H,5,6)(H,7,8)	QEVGZEDELICMKH-UHFFFAOYSA-N	110-99-6,77409-76-8,818-92-8	UNK	2-(carboxymethoxy)acetic acid	UNK	8088	UNK	single
571_C18pos	330.095	3.25	2-O-(2R,3-Dihydroxypropyl), N-Ac	UNK	UNK	0.48719	Level3=InSilico-Generic	CC(O)=NCC(OCC(O)CO)c1ccc(O)c(O)c1	USNGVWJDSUVJQD	M+2Na-H+	C13H19NO6	-0.281	50.23	UNK	UNK	UNK	False	Benzenoids	Benzene and substituted derivatives	Benzylethers	Benzylethers	InChI=1S/C13H19NO6/c1-8(16)14-5-13(20-7-10(17)6-15)9-2-3-11(18)12(19)4-9/h2-4,10,13,15,17-19H,5-7H2,1H3,(H,14,16)	USNGVWJDSUVJQD-UHFFFAOYSA-N	UNK	UNK	UNK	UNK		UNK	single
573_C18neg	427.182	4.69	pkonid:783030|USIQXRRVZXSSCT-UHFFFAOYSA-N	2-(2-methylpropan-2-yl)oxy-oxomethylamino-3-phenylpropanoic acid (3,4,5,6-tetrahydroxy-2-oxanyl)methyl ester	UNK	0.57224	Level3=InSilico-Generic	CC(C)(C)OC(O)=NC(Cc1ccccc1)C(=O)OCC1OC(O)C(O)C(O)C1O	USIQXRRVZXSSCT	M+formate-	C20H29NO9	1.408	26.53	UNK	UNK	UNK	True	Organic acids and derivatives	Carboxylic acids and derivatives	Amino acids, peptides, and analogues	Phenylalanine and derivatives	InChI=1S/C20H29NO9/c1-20(2,3)30-19(27)21-12(9-11-7-5-4-6-8-11)17(25)28-10-13-14(22)15(23)16(24)18(26)29-13/h4-8,12-16,18,22-24,26H,9-10H2,1-3H3,(H,21,27)	USIQXRRVZXSSCT-UHFFFAOYSA-N	UNK	UNK	2-(2-methylpropan-2-yl)oxy-oxomethylamino-3-phenylpropanoic acid (3,4,5,6-tetrahydroxy-2-oxanyl)methyl ester	UNK	3839818	UNK	single
577_C18pos	332.134	1.2	Zinolol	UNK	UNK	0.63364	Level3=InSilico-Generic	CNCc1cc(O)cc(OC2OC(CO)C(O)C(O)C2O)c1O	XDRANPRXTFIDRB	M+H+	C14H21NO8	-0.829	95.19	UNK	UNK	UNK	True	Organic oxygen compounds	Organooxygen compounds	Carbohydrates and carbohydrate conjugates	Phenolic glycosides	InChI=1S/C14H21NO8/c1-15-4-6-2-7(17)3-8(10(6)18)22-14-13(21)12(20)11(19)9(5-16)23-14/h2-3,9,11-21H,4-5H2,1H3	XDRANPRXTFIDRB-UHFFFAOYSA-N	UNK	UNK	UNK	UNK	162938739	UNK	single
603_C18neg	441.161	3.05	2-(4-ethoxyphenyl)methylidenepropanedinitrile	2-(4-ethoxyphenyl)methylidenepropanedinitrile	2826-27-9,2-(4-ethoxyphenyl)methylidenepropanedinitrile,2-(4-Ethoxybenzylidene)malononitrile,(4-ethoxybenzylidene)malononitrile,((4-ETHOXYPHENYL)METHYLENE)METHANE-1,1-DICARBONITRILE,(4-ethoxybenzylidene)propanedinitrile,NSC164974,2-(4-Ethoxy-benzylidene)-malononitrile,Maybridge1_006932,SCHEMBL6835186,HMS561D02,DTXSID80304255,KJYWHLYEROGTCD-UHFFFAOYSA-N,CAA82627,MFCD00019788,STK328221,AKOS00057386…	0.45648	Level3=InSilico-Generic	CCOc1ccc(C=C(C#N)C#N)cc1	KJYWHLYEROGTCD	2M+FA-H-	C12H10N2O	1.996	48.43	UNK	UNK	UNK	UNK	Benzenoids	Phenol ethers	UNK	Phenol ethers	InChI=1S/C12H10N2O/c1-2-15-12-5-3-10(4-6-12)7-11(8-13)9-14/h3-7H,2H2,1H3	KJYWHLYEROGTCD-UHFFFAOYSA-N	2826-27-9	UNK	2-(4-ethoxyphenyl)methylidenepropanedinitrile	UNK	295576	UNK	single
604_C18pos	349.136	1.53	w/o MS2: Chelerythrine	1,2-dimethoxy-12-methyl-1,3benzodioxolo5,6-cphenanthridin-12-ium	chelerythrine,34316-15-9,Toddalin,cheleritrine,Toddaline,broussonpapyrine,1,3Benzodioxolo5,6-cphenanthridinium, 1,2-dimethoxy-12-methyl-,EINECS 251-930-0,UNII-E3B045W6X0,CHEBI:78373,1,2-dimethoxy-12-methyl-1,3benzodioxolo5,6-cphenanthridin-12-ium,E3B045W6X0,1,2-Dimethoxy-12-Methyl1,3benzodioxolo5,6-Cphenanthridin-12-Ium,CHEMBL13045,1,2-Dimethoxy-12-methyl(1,3)benzodioxolo(5,6-c)phenanthridinium,1…	-0.55	Level4=MSMSanalog	COc1ccc2c(c[n+](C)c3c4cc5c(cc4ccc23)OCO5)c1OC	LLEJIEBFSOEYIV	M+H+	C21H18NO4	5.617	65.73	UNK	UNK	UNK	UNK	Alkaloids and derivatives	Benzophenanthridine alkaloids	Quaternary benzophenanthridine alkaloids	Quaternary benzophenanthridine alkaloids	InChI=1S/C21H18NO4/c1-22-10-16-13(6-7-17(23-2)21(16)24-3)14-5-4-12-8-18-19(26-11-25-18)9-15(12)20(14)22/h4-10H,11H2,1-3H3/q+1	LLEJIEBFSOEYIV-UHFFFAOYSA-N	34316-15-9,3895-92-9,478-03-5	C12227	1,2-dimethoxy-12-methyl-1,3benzodioxolo5,6-cphenanthridin-12-ium	CHEBI:78373	2703	UNK	single
614_C18pos	354.071	2.39	w/o MS2: PharmaGSID_48505	2BZ	UNK	-0.66	Level4=MSMSanalog	Cc1[nH]nc2c1N=C(c1ccccc1Cl)c1cc([N+](=O)[O-])ccc1N2	UVLBAPBHAHFJSY	M+H+	C17H12ClN5O2	4.876	39.64	UNK	UNK	UNK	UNK	UNK	UNK	UNK	UNK	InChI=1S/C17H12ClN5O2/c1-9-15-17(22-21-9)19-14-7-6-10(23(24)25)8-12(14)16(20-15)11-4-2-3-5-13(11)18/h2-8H,1H3,(H2,19,21,22)	UVLBAPBHAHFJSY-UHFFFAOYSA-N	UNK	UNK	2BZ	UNK	9884915	UNK	single
620_C18pos	355.173	6.1	2,6-Dimethyl-6-O-beta-D-quinovopyranosyl-7-octadecenoic acid	UNK	UNK	0.56973	Level3=InSilico-Generic	C=CC(C)(CCCC(C)C(=O)O)OC1OC(C)C(O)C(O)C1O	RMLMMXWVQHEIFK	M+Na+	C16H28O7	0.831	38.49	UNK	UNK	UNK	UNK	UNK	UNK	UNK	UNK	InChI=1S/C16H28O7/c1-5-16(4,8-6-7-9(2)14(20)21)23-15-13(19)12(18)11(17)10(3)22-15/h5,9-13,15,17-19H,1,6-8H2,2-4H3,(H,20,21)	RMLMMXWVQHEIFK-UHFFFAOYSA-N	UNK	UNK	UNK	UNK	73799309	UNK	single
645_C18neg	461.13	3.93	?-D-Glucopyranosyl ester, O-?-D-glucopyranoside	UNK	UNK	0.61201	Level3=InSilico-Generic	O=C(OC1OC(CO)C(O)C(O)C1O)c1ccc(OC2OC(CO)C(O)C(O)C2O)cc1	MMVLVHFEKMGNDI	M-H-	C19H26O13	-1.381	47.87	UNK	UNK	UNK	True	Organic oxygen compounds	Organooxygen compounds	Carbohydrates and carbohydrate conjugates	Phenolic glycosides	InChI=1S/C19H26O13/c20-5-9-11(22)13(24)15(26)18(30-9)29-8-3-1-7(2-4-8)17(28)32-19-16(27)14(25)12(23)10(6-21)31-19/h1-4,9-16,18-27H,5-6H2	MMVLVHFEKMGNDI-UHFFFAOYSA-N	UNK	UNK	UNK	UNK	72773194	UNK	single
647_C18neg	461.166	5.06	1,2,3-Tri-Me ether, 5-O-?-L-rhamnopyranosyl-(1?4)-?-D-xylopyranoside	UNK	UNK	0.60875	Level3=InSilico-Generic	COc1cc(OC2OCC(OC3OC(C)C(O)C(O)C3O)C(O)C2O)cc(OC)c1OC	AZGJSPHBZQNXPV	M-H-	C20H30O12	-0.804	89.37	UNK	UNK	UNK	True	Organic oxygen compounds	Organooxygen compounds	Carbohydrates and carbohydrate conjugates	Phenolic glycosides	InChI=1S/C20H30O12/c1-8-13(21)15(23)17(25)20(30-8)32-12-7-29-19(16(24)14(12)22)31-9-5-10(26-2)18(28-4)11(6-9)27-3/h5-6,8,12-17,19-25H,7H2,1-4H3	AZGJSPHBZQNXPV-UHFFFAOYSA-N	UNK	UNK	UNK	UNK		UNK	single
665_C18neg	471.145	5.58	Leachianol F|Leachianol F; 7-Epimer	UNK	Leachianol F,Leachianol G,164204-62-0,164123-50-6,3-(3,5-dihydroxyphenyl)-1-hydroxy(4-hydroxyphenyl)methyl-2-(4-hydroxyphenyl)-2,3-dihydro-1H-indene-4,6-diol	3.63	Level1=MSMSmatch	Oc1ccc(C(O)C2c3cc(O)cc(O)c3C(c3cc(O)cc(O)c3)C2c2ccc(O)cc2)cc1	FIWQALXNBGJRQL	M-H-	C28H24O7	3.69	885.89	UNK	UNK	UNK	UNK	UNK	UNK	UNK	UNK	InChI=1S/C28H24O7/c29-17-5-1-14(2-6-17)24-25(16-9-19(31)11-20(32)10-16)26-22(12-21(33)13-23(26)34)27(24)28(35)15-3-7-18(30)8-4-15/h1-13,24-25,27-35H	FIWQALXNBGJRQL-UHFFFAOYSA-N	UNK	UNK	UNK	UNK	167995090	UNK	Chromatographic split
676_C18neg	477.125	3.14	pkonid:770684|UKNSSTLHIOAAQB-UHFFFAOYSA-N	UNK	UNK	0.6477	Level3=InSilico-Generic	O=C(O)c1cc(OC2OC(CO)C(O)C(O)C2O)ccc1OC1OC(CO)C(O)C(O)C1O	UKNSSTLHIOAAQB	M-H-	C19H26O14	-1.787	57.47	UNK	UNK	UNK	True	Organic oxygen compounds	Organooxygen compounds	Carbohydrates and carbohydrate conjugates	Phenolic glycosides	InChI=1S/C19H26O14/c20-4-9-11(22)13(24)15(26)18(32-9)30-6-1-2-8(7(3-6)17(28)29)31-19-16(27)14(25)12(23)10(5-21)33-19/h1-3,9-16,18-27H,4-5H2,(H,28,29)	UKNSSTLHIOAAQB-UHFFFAOYSA-N	UNK	UNK	UNK	UNK	162989940	UNK	single
680_C18pos	390.155	4.84	w/o MS2: otosenine	UNK	UNK	-0.72	Level4=MSMSanalog	CC1OC12C(=O)OC1CCN(C)CC=C(COC(=O)C(C)(O)C2C)C1=O	YJFZBVJUCKOCET	M+Na+	C18H25NO7	-0.278	33.79	UNK	UNK	UNK	UNK	UNK	UNK	UNK	UNK	InChI=1S/C18H25NO7/c1-10-17(3,23)15(21)24-9-12-5-7-19(4)8-6-13(14(12)20)25-16(22)18(10)11(2)26-18/h5,10-11,13,23H,6-9H2,1-4H3	YJFZBVJUCKOCET-UHFFFAOYSA-N	UNK	UNK	UNK	UNK	156610528	UNK	single
693_C18pos	397.383	12.58	3,6,9-Heptacosatriene	UNK	UNK	0.60701	Level3=InSilico-Generic	CCC=CCC=CCC=CCCCCCCCCCCCCCCCCC	CKIYZZGJUHRLBO	M+Na+	C27H50	14.533	1087.64	UNK	UNK	UNK	UNK	UNK	UNK	UNK	UNK	InChI=1S/C27H50/c1-3-5-7-9-11-13-15-17-19-21-23-25-27-26-24-22-20-18-16-14-12-10-8-6-4-2/h5,7,11,13,17,19H,3-4,6,8-10,12,14-16,18,20-27H2,1-2H3	CKIYZZGJUHRLBO-UHFFFAOYSA-N	UNK	UNK	UNK	UNK	76463807	UNK	single
73_C18pos	134.117	0.97	Bis(2-hydroxypropyl)amine	1-(2-hydroxypropylamino)-2-propanol	DIISOPROPANOLAMINE,110-97-4,Bis(2-hydroxypropyl)amine,1,1'-Iminodipropan-2-ol,Bis(2-propanol)amine,1,1'-Iminodi-2-propanol,2-Propanol, 1,1'-iminobis-,Di-2-propanolamine,di-isopropanolamine,DIPA (alcohol),Dipropyl-2,2'-dihydroxy-amine,1-(2-hydroxypropylamino)propan-2-ol,1-(2-hydroxypropyl)aminopropan-2-ol,N,N-Bis(2-hydroxypropyl)amine,1,1'-Iminobis-2-propanol,2-Propanol, 1,1'-iminodi-,diisopropano…	0.58071	Level3=InSilico-Generic	CC(O)CNCC(C)O	LVTYICIALWPMFW	M+H+	C6H15NO2	-0.674	1043.65	UNK	UNK	UNK	False	Organic nitrogen compounds	Organonitrogen compounds	Amines	1,2-aminoalcohols	InChI=1S/C6H15NO2/c1-5(8)3-7-4-6(2)9/h5-9H,3-4H2,1-2H3	LVTYICIALWPMFW-UHFFFAOYSA-N	110-97-4,1335-54-2,44821-16-1,6938-25-6,90530-07-7	UNK	1-(2-hydroxypropylamino)-2-propanol	UNK	8086	UNK	single
754_C18pos	435.056	5.46	w/o MS2: Etravirine (TMC125)	4-({6-Amino-5-Bromo-2-(4-Cyanophenyl)aminopyrimidin-4-Yl}oxy)-3,5-Dimethylbenzonitrile	Etravirine,269055-15-4,Intelence,TMC125,TMC-125,Etravirine (TMC125),TMC 125,R165335,R-165335,Etravirine-d8,4-((6-Amino-5-bromo-2-((4-cyanophenyl)amino)pyrimidin-4-yl)oxy)-3,5-dimethylbenzonitrile,TMC125 cpd,4-({6-AMINO-5-BROMO-2-(4-CYANOPHENYL)AMINOPYRIMIDIN-4-YL}OXY)-3,5-DIMETHYLBENZONITRILE,UNII-0C50HW4FO1,0C50HW4FO1,CHEBI:63589,R 165335,4-(6-Amino-5-bromo-2-(4-cyanoanilino)pyrimidin-4-yloxy)-3…	-0.83	Level4=MSMSanalog	Cc1cc(C#N)cc(C)c1Oc1nc(Nc2ccc(C#N)cc2)nc(N)c1Br	PYGWGZALEOIKDF	M+H+	C20H15BrN6O	4.485	31.78	UNK	UNK	UNK	UNK	Organic oxygen compounds	Organooxygen compounds	Ethers	Diarylethers	InChI=1S/C20H15BrN6O/c1-11-7-14(10-23)8-12(2)17(11)28-19-16(21)18(24)26-20(27-19)25-15-5-3-13(9-22)4-6-15/h3-8H,1-2H3,(H3,24,25,26,27)	PYGWGZALEOIKDF-UHFFFAOYSA-N	269055-15-4,394729-17-0	D04112	4-({6-Amino-5-Bromo-2-(4-Cyanophenyl)aminopyrimidin-4-Yl}oxy)-3,5-Dimethylbenzonitrile	CHEBI:63589	193962	UNK	single
781_C18pos	453.084	5.07	3,4,5-trihydroxy-6-2-(3-hydroxy-4-oxo-4H-chromen-2-yl)phenoxyoxane-2-carboxylic acid	3,4,5-trihydroxy-6-2-(3-hydroxy-4-oxo-4H-chromen-2-yl)phenoxyoxane-2-carboxylic acid	UNK	0.59349	Level3=InSilico-Generic	O=C(O)C1OC(Oc2ccccc2-c2oc3ccccc3c(=O)c2O)C(O)C(O)C1O	MNQZJMGSMUFREO	M+Na+	C21H18O10	3.086	40.86	UNK	UNK	UNK	UNK	UNK	UNK	UNK	UNK	InChI=1S/C21H18O10/c22-13-9-5-1-3-7-11(9)29-18(15(13)24)10-6-2-4-8-12(10)30-21-17(26)14(23)16(25)19(31-21)20(27)28/h1-8,14,16-17,19,21,23-26H,(H,27,28)	MNQZJMGSMUFREO-UHFFFAOYSA-N	UNK	UNK	3,4,5-trihydroxy-6-2-(3-hydroxy-4-oxo-4H-chromen-2-yl)phenoxyoxane-2-carboxylic acid	UNK	131838274	HMDB0134552	single
787_C18neg	559.218	7.12	1-O-Acetylkhayanolide B	UNK	UNK	0.6181	Level3=InSilico-Generic	COC(=O)C(O)C1C2(C)CC3(OC(C)=O)C4C(OC5C(=O)OC(c6ccoc6)C6(C)CCC(C4(O)C56)C13C)C2O	BXFRGRUIRAGPCQ	M-H-	C29H36O11	0.75	76.96	UNK	UNK	UNK	UNK	UNK	UNK	UNK	UNK	InChI=1S/C29H36O11/c1-12(30)40-28-11-26(3)18(15(31)23(33)36-5)27(28,4)14-6-8-25(2)19-17(24(34)39-22(25)13-7-9-37-10-13)38-16(21(26)32)20(28)29(14,19)35/h7,9-10,14-22,31-32,35H,6,8,11H2,1-5H3	BXFRGRUIRAGPCQ-UHFFFAOYSA-N	UNK	UNK	UNK	UNK		UNK	single
81_C18pos	138.055	1.09	TRIGONELLINE	1-methyl-3-pyridin-1-iumcarboxylate	Trigonelline,535-83-1,Trigenolline,N-Methylnicotinate,Caffearine,Gynesine,Coffearine,1-methylpyridinium-3-carboxylate,Betain nicotinate,Coffearin,Trigonellin,Betaine nicotinate,Nicotinic acid N-methylbetaine,1-methylpyridin-1-ium-3-carboxylate,1-Methylpyridinio-3-carboxylate,Trigenelline,Caffearin,1-Methyl-3-pyridiniumcarboxylate,N'-Methylnicotinate,3-Carboxy-1-methylpyridinium hydroxide inner sa…	3.64	Level1=MSMSmatch	C[n+]1cccc(C(=O)[O-])c1	WWNNZCOKKKDOPX	M+H+	C7H7NO2	1.545	7840.93	UNK	UNK	UNK	UNK	Organoheterocyclic compounds	Pyridines and derivatives	Pyridinecarboxylic acids and derivatives	Pyridinecarboxylic acids	InChI=1S/C7H7NO2/c1-8-4-2-3-6(5-8)7(9)10/h2-5H,1H3	WWNNZCOKKKDOPX-UHFFFAOYSA-N	535-83-1,6138-40-5	C01004	1-methyl-3-pyridin-1-iumcarboxylate	CHEBI:18123	5570	HMDB0000875	single
812_C18pos	462.076	1.01	w/o MS2: MMV688761	N-(1,3-benzothiazol-2-yl)-4-mesyl-3-nitro-N-(tetrahydrofurfuryl)benzamide	CHEMBL3637922,AKOS034045819,PD061624,SR-05000022534,SR-05000022534-1,Z28312147	-0.76	Level4=MSMSanalog	CS(=O)(=O)c1ccc(C(=O)N(CC2CCCO2)c2nc3ccccc3s2)cc1[N+](=O)[O-]	CGLPUJREKSHIQW	2M+ACN+Na+	C20H19N3O6S2	2.81	319176	UNK	UNK	UNK	UNK	UNK	UNK	UNK	UNK	InChI=1S/C20H19N3O6S2/c1-31(27,28)18-9-8-13(11-16(18)23(25)26)19(24)22(12-14-5-4-10-29-14)20-21-15-6-2-3-7-17(15)30-20/h2-3,6-9,11,14H,4-5,10,12H2,1H3	CGLPUJREKSHIQW-UHFFFAOYSA-N	UNK	UNK	N-(1,3-benzothiazol-2-yl)-4-mesyl-3-nitro-N-(tetrahydrofurfuryl)benzamide	UNK	42906754	UNK	single
882_C18pos	514.141	7.48	MINEs-356259	UNK	UNK	0.46274	Level3=InSilico-Generic	N=C1NC2=C(C(O)N1)N(C=O)C(CNc1ccc(C(=O)NC(CCC(=O)O)C(=O)O)cc1)CN2	HGXODTCIKDZEPG	M+K+	C20H25N7O7	-0.219	483.97	UNK	UNK	UNK	UNK	UNK	UNK	UNK	UNK	InChI=1S/C20H25N7O7/c21-20-25-16-15(18(32)26-20)27(9-28)12(8-23-16)7-22-11-3-1-10(2-4-11)17(31)24-13(19(33)34)5-6-14(29)30/h1-4,9,12-13,18,22-23,32H,5-8H2,(H,24,31)(H,29,30)(H,33,34)(H3,21,25,26)	HGXODTCIKDZEPG-UHFFFAOYSA-N	UNK	UNK	UNK	UNK	14498142	UNK	single
886_C18pos	515.173	4.55	Rhyncoside D;(-)-Rhyncoside D	UNK	UNK	0.57639	Level3=InSilico-Generic	COc1cc(CO)cc(OC)c1OC1OC(COC2OC(C)C(O)C(O)C2O)C(O)C(O)C1O	CLFLQEOCRODKDN	M+Na+	C21H32O13	-1.773	39.74	UNK	UNK	UNK	True	Organic oxygen compounds	Organooxygen compounds	Carbohydrates and carbohydrate conjugates	Phenolic glycosides	InChI=1S/C21H32O13/c1-8-13(23)15(25)17(27)20(32-8)31-7-12-14(24)16(26)18(28)21(33-12)34-19-10(29-2)4-9(6-22)5-11(19)30-3/h4-5,8,12-18,20-28H,6-7H2,1-3H3	CLFLQEOCRODKDN-UHFFFAOYSA-N	UNK	UNK	UNK	UNK	73409784	UNK	single
921_C18neg	712.536	12.08	GlcCer(d16:2(4E,6E)/18:0(2OH))	UNK	UNK	0.64176	Level3=InSilico-Generic	CCCCCCCCCC=CC=CC(O)C(COC1OC(CO)C(O)C(O)C1O)NC(=O)C(O)CCCCCCCCCCCCCCCC	XGTDYHSNHNKWKG	M-H-	C40H75NO9	11.417	275.21	UNK	UNK	UNK	UNK	UNK	UNK	UNK	UNK	InChI=1S/C40H75NO9/c1-3-5-7-9-11-13-15-16-17-19-21-23-25-27-29-34(44)39(48)41-32(31-49-40-38(47)37(46)36(45)35(30-42)50-40)33(43)28-26-24-22-20-18-14-12-10-8-6-4-2/h22,24,26,28,32-38,40,42-47H,3-21,23,25,27,29-31H2,1-2H3,(H,41,48)	XGTDYHSNHNKWKG-UHFFFAOYSA-N	UNK	UNK	UNK	UNK	77916623	UNK	single
946_C18neg	745.142	4.35	methyl 2-amino-4-(2H-1,3-benzodioxol-5-yl)-6-(hydroxymethyl)-8-oxo-4H,8H-pyrano3,2-bpyran-3-carboxylate	2-amino-4-(1,3-benzodioxol-5-yl)-6-(hydroxymethyl)-8-oxo-4H-pyrano3,2-bpyran-3-carboxylic acid methyl ester	873570-63-9,methyl 2-amino-4-(2H-1,3-benzodioxol-5-yl)-6-(hydroxymethyl)-8-oxo-4H,8H-pyrano3,2-bpyran-3-carboxylate,methyl 2-amino-4-(benzod1,3dioxol-5-yl)-6-(hydroxymethyl)-8-oxo-4,8-dihydropyrano3,2-bpyran-3-carboxylate,STL534772,AKOS002277226,AKOS016309193,AB00681310-01,F2720-0032,methyl 2-amino-4-(1,3-benzodioxol-5-yl)-6-(hydroxymethyl)-8-oxo-4,8-dihydropyrano3,2-bpyran-3-carboxylate,methyl 2…	0.55999	Level3=InSilico-Generic	COC(=O)C1=C(N)Oc2c(oc(CO)cc2=O)C1c1ccc2c(c1)OCO2	UDSNDUKMXRWEOS	2M-H-	C18H15NO8	1.286	395601	UNK	UNK	UNK	False	Organoheterocyclic compounds	Benzodioxoles	UNK	Benzodioxoles	InChI=1S/C18H15NO8/c1-23-18(22)14-13(8-2-3-11-12(4-8)25-7-24-11)16-15(27-17(14)19)10(21)5-9(6-20)26-16/h2-5,13,20H,6-7,19H2,1H3	UDSNDUKMXRWEOS-UHFFFAOYSA-N	UNK	UNK	2-amino-4-(1,3-benzodioxol-5-yl)-6-(hydroxymethyl)-8-oxo-4H-pyrano3,2-bpyran-3-carboxylic acid methyl ester	UNK	16406744	UNK	single
947_C18neg	748.515	12.07	4-{2-9-(2,3-dihydroxypropyl)-8-({2-hydroxy-2-(4-hydroxyphenyl)methylpropyl}amino)-10-(3-hydroxyoct-1-en-1-yl)-5,6,7,8,11,12-hexahydrobenzo10annulen-7-ylethyl}-7-methyloctanoic acid	UNK	UNK	0.4683	Level3=InSilico-Generic	CCCCCC(O)C=CC1=C(CC(O)CO)C(NCC(C)(O)Cc2ccc(O)cc2)C(CCC(CCC(=O)O)CCC(C)C)CCc2ccccc2CC1	MLRDYPMSWTVBPJ	M-H-	C46H71NO7	9.253	1187008	UNK	UNK	UNK	False	UNK	UNK	UNK	UNK	InChI=1S/C46H71NO7/c1-5-6-7-12-40(49)27-24-38-22-20-36-10-8-9-11-37(36)21-23-39(19-15-34(14-13-33(2)3)18-28-44(52)53)45(43(38)29-42(51)31-48)47-32-46(4,54)30-35-16-25-41(50)26-17-35/h8-11,16-17,24-27,33-34,39-40,42,45,47-51,54H,5-7,12-15,18-23,28-32H2,1-4H3,(H,52,53)	MLRDYPMSWTVBPJ-UHFFFAOYSA-N	UNK	UNK	UNK	UNK	163096625	UNK	single
949_C18neg	758.543	12.06	w/o MS2: PE(18:0/9-HODE)	UNK	PE(18:0\/9-HODE)	-1.03	Level4=MSMSanalog	CCCCC/C=C\C=C\C(O)CCCCCCCC(=O)OC(COC(=O)CCCCCCCCCCCCCCCCC)COP(=O)(O)OCCN	DVESSCHJOGWWRV	M-H-	C41H78NO9P	12.911	2160885	UNK	UNK	UNK	UNK	UNK	UNK	UNK	UNK	InChI=1S/C41H78NO9P/c1-3-5-7-9-11-12-13-14-15-16-17-18-20-24-28-32-40(44)48-36-39(37-50-52(46,47)49-35-34-42)51-41(45)33-29-25-21-23-27-31-38(43)30-26-22-19-10-8-6-4-2/h19,22,26,30,38-39,43H,3-18,20-21,23-25,27-29,31-37,42H2,1-2H3,(H,46,47)/b22-19-,30-26+	DVESSCHJOGWWRV-FHHGPMHOSA-N	UNK	UNK	UNK	UNK	134728136	UNK	Chromatographic split
991_C18neg	904.755	8.12	w/o MS2: Cer 26:3;2O/36:10	UNK	Cer 26:3;2O\/36:10	-1	Level4=MSMSanalog	CC/C=C\C/C=C\C/C=C\C/C=C\C/C=C\C/C=C\C/C=C\C/C=C\C/C=C\C/C=C\CCCCC(=O)NC(CO)C(O)/C=C/CC/C=C/CC/C=C/CCCCCCCCCCCCC	NLOIZFHJMBNDQW	M-H-	C62H99NO3	25.385	376268	UNK	UNK	UNK	UNK	UNK	UNK	UNK	UNK	InChI=1S/C62H99NO3/c1-3-5-7-9-11-13-15-17-19-21-23-25-26-27-28-29-30-31-32-33-34-35-36-38-40-42-44-46-48-50-52-54-56-58-62(66)63-60(59-64)61(65)57-55-53-51-49-47-45-43-41-39-37-24-22-20-18-16-14-12-10-8-6-4-2/h5,7,11,13,17,19,23,25,27-28,30-31,33-34,36,38-39,41-42,44,47-50,55,57,60-61,64-65H,3-4,6,8-10,12,14-16,18,20-22,24,26,29,32,35,37,40,43,45-46,51-54,56,58-59H2,1-2H3,(H,63,66)/b7-5-,13-11-,1…	NLOIZFHJMBNDQW-LFNFGMQTSA-N	UNK	UNK	UNK	UNK	164353563	UNK	single
133_C18neg	191.056	1.08	QUINATE	1,3,4,5-tetrahydroxy-1-cyclohexanecarboxylic acid	(3~{S},5~{R})-1,3,4,5-tetrahydroxycyclohexanecarboxylic acid	3.56	Level1=MSMSmatch	O=C(O)C1(O)CC(O)C(O)C(O)C1	AAWZDTNXLSGCEK	M-H-	C7H12O6	-1.979	237.6	Shikimic acids and derivatives|Simple phenolic acids	Phenolic acids (C6-C1)	Shikimates and Phenylpropanoids	False	Organic oxygen compounds	Organooxygen compounds	Alcohols and polyols	Quinic acids and derivatives	InChI=1S/C7H12O6/c8-3-1-7(13,6(11)12)2-4(9)5(3)10/h3-5,8-10,13H,1-2H2,(H,11,12)	AAWZDTNXLSGCEK-UHFFFAOYSA-N	36413-60-2,562-73-2,77-95-2,82576-50-9	UNK	UNK	UNK	1064	UNK	single
854_C18pos	486.16	2.87	pkonid:3273|ACBSTXCBCAGRHB-UHFFFAOYSA-N	UNK	UNK	0.5485	Level3=InSilico-Generic	[O-][NH+](O)CCc1ccc(OC2OC(COC3OC(CO)C(O)C3O)C(O)C(O)C2O)cc1	ACBSTXCBCAGRHB	M+Na+	C19H29NO12	-2.214	39.8	UNK	UNK	UNK	UNK	Lipids and lipid-like molecules	Fatty Acyls	Fatty acyl glycosides	Fatty acyl glycosides of mono- and disaccharides	InChI=1S/C19H29NO12/c21-7-11-13(22)16(25)18(31-11)29-8-12-14(23)15(24)17(26)19(32-12)30-10-3-1-9(2-4-10)5-6-20(27)28/h1-4,11-27H,5-8H2	ACBSTXCBCAGRHB-UHFFFAOYSA-N	UNK	UNK	UNK	UNK	163116793	UNK	single
785_C18pos	453.133	6.24	5-Hydroxyseselin	5-hydroxy-8,8-dimethyl-2-pyrano2,3-f1benzopyranone	5-Hydroxyseselin	0.58949	Level3=InSilico-Generic	CC1(C)C=Cc2c(cc(O)c3ccc(=O)oc23)O1	AFLYNAJQYYSXOS	2M-2H2O+H+	C14H12O4	3.085	96.1	Pyranocoumarins|Simple coumarins	Coumarins	Shikimates and Phenylpropanoids	False	Phenylpropanoids and polyketides	Coumarins and derivatives	Pyranocoumarins	Angular pyranocoumarins	InChI=1S/C14H12O4/c1-14(2)6-5-9-11(18-14)7-10(15)8-3-4-12(16)17-13(8)9/h3-7,15H,1-2H3	AFLYNAJQYYSXOS-UHFFFAOYSA-N	UNK	UNK	UNK	UNK	11334023	UNK	single
823_C18neg	583.218	7.59	UNPD126414	UNK	UNK	0.54998	Level3=InSilico-Generic	CC(=O)OC1CC2OCC2(OC(C)=O)C2C(OC(=O)c3ccccc3)C3(C(C)(C)O)CCC(C)=C3C3(O)C(=O)OCC123	AGCNZWSYMAFAKT	M-H-	C31H36O11	1.981	20.73	Abeotaxane diterpenoids	Diterpenoids	Terpenoids	False	Lipids and lipid-like molecules	Prenol lipids	Terpene lactones	Terpene lactones	InChI=1S/C31H36O11/c1-16-11-12-28(27(4,5)36)22(16)31(37)26(35)39-14-29(31)20(40-17(2)32)13-21-30(15-38-21,42-18(3)33)23(29)24(28)41-25(34)19-9-7-6-8-10-19/h6-10,20-21,23-24,36-37H,11-15H2,1-5H3	AGCNZWSYMAFAKT-UHFFFAOYSA-N	UNK	UNK	UNK	UNK	163015287	UNK	single
69_C18pos	132.102	1.65	ISOLEUCINE (Chimeric precursor selection)	2-amino-3-methylpentanoic acid	(2R)-2-amino-3-methylpentanoic acid	3.41	Level1=MSMSmatch	CCC(C)C(N)C(=O)O	AGPKZVBTJJNPAG	M+H+	C6H13NO2	-1.6	135.95	Aminoacids	Small peptides	Amino acids and Peptides	False	Organic acids and derivatives	Carboxylic acids and derivatives	Amino acids, peptides, and analogues	Isoleucine and derivatives	InChI=1S/C6H13NO2/c1-3-4(2)5(7)6(8)9/h4-5H,3,7H2,1-2H3,(H,8,9)	AGPKZVBTJJNPAG-UHFFFAOYSA-N	131598-62-4,1509-34-8,1509-35-9,228416-77-1,3107-04-8,319-78-8,443-79-8,73-32-5,76322-09-3	UNK	UNK	CHEBI:38264	791	UNK	single
170_C18neg	212.023	1.12	(2,5-Dihydroxy-3-nitrophenyl)acetic acid	2-(2,5-dihydroxy-3-nitrophenyl)acetic acid	(2,5-Dihydroxy-3-nitrophenyl)acetic acid	0.42643	Level3=InSilico-Generic	O=C(O)Cc1cc(O)cc([N+](=O)[O-])c1O	AGWIBVPYKLFOIC	M-H-	C8H7NO6	1.387	298.6	UNK	UNK	UNK	UNK	Benzenoids	Benzene and substituted derivatives	Phenylacetic acids	2(hydroxyphenyl)acetic acids	InChI=1S/C8H7NO6/c10-5-1-4(2-7(11)12)8(13)6(3-5)9(14)15/h1,3,10,13H,2H2,(H,11,12)	AGWIBVPYKLFOIC-UHFFFAOYSA-N	UNK	UNK	UNK	UNK	101637157	UNK	single
951_C18pos	611.139	3.47	6''-Caffeoylisoorientin	UNK	Isoorientin 6''-O-caffeate	0.74787	Level3=InSilico-Generic	O=C(C=Cc1ccc(O)c(O)c1)OCC1OC(c2c(O)cc3oc(-c4ccc(O)c(O)c4)cc(=O)c3c2O)C(O)C(O)C1O	AINXWDZMEIYUSK	M+H+	C30H26O14	3.54	131.81	Flavones	Flavonoids	Shikimates and Phenylpropanoids	False	Phenylpropanoids and polyketides	Flavonoids	Flavonoid glycosides	Flavonoid C-glycosides	InChI=1S/C30H26O14/c31-14-4-1-12(7-16(14)33)2-6-23(37)42-11-22-26(38)28(40)29(41)30(44-22)25-19(36)10-21-24(27(25)39)18(35)9-20(43-21)13-3-5-15(32)17(34)8-13/h1-10,22,26,28-34,36,38-41H,11H2	AINXWDZMEIYUSK-UHFFFAOYSA-N	UNK	UNK	UNK	UNK	162876026	UNK	Chromatographic split
753_C18pos	434.118	1.05	pkonid:14383|AJDXOMLYBNYLHQ-UHFFFAOYSA-N	UNK	methyl 3-(pyridin-3-yl)-3-(5,6,7-trihydroxy-4-oxo-2-phenyl-4H-chromen-8-yl)propanoate	0.46605	Level3=InSilico-Generic	COC(=O)CC(c1cccnc1)c1c(O)c(O)c(O)c2c(=O)cc(-c3ccccc3)oc12	AJDXOMLYBNYLHQ	M+H+	C24H19NO7	4.413	36.17	Flavones	Flavonoids	Shikimates and Phenylpropanoids	False	Phenylpropanoids and polyketides	Flavonoids	Flavones	Flavones	InChI=1S/C24H19NO7/c1-31-18(27)10-15(14-8-5-9-25-12-14)19-21(28)23(30)22(29)20-16(26)11-17(32-24(19)20)13-6-3-2-4-7-13/h2-9,11-12,15,28-30H,10H2,1H3	AJDXOMLYBNYLHQ-UHFFFAOYSA-N	UNK	UNK	UNK	UNK	75491889	UNK	single
533_C18neg	409.208	5.91	w/o MS2: 2,4-dihydroxy-6-methyl-3-(2E,4E)-3-methyl-5-(1R,2R,6R)-1,2,6-trimethyl-3-oxocyclohexylpenta-2,4-dienylbenzaldehyde	2,4-dihydroxy-6-methyl-3-(2E,4E)-3-methyl-5-(1R,2R,6R)-1,2,6-trimethyl-3-oxocyclohexylpenta-2,4-dienylbenzaldehyde	CYlindrol B;(-)-CYlindrol B	-1.01	Level4=MSMSanalog	CC(/C=C/[C@@]1(C)[C@H](C)CCC(=O)[C@@H]1C)=C\Cc1c(O)cc(C)c(C=O)c1O	AQCKKGIVKOHRLM	M-H-	C23H30O4	5.518	16.22	Tetraketide meroterpenoids	Meroterpenoids	Polyketides|Terpenoids	False	Organic oxygen compounds	Organooxygen compounds	Carbonyl compounds	Hydroxybenzaldehydes	InChI=1S/C23H30O4/c1-14(10-11-23(5)16(3)7-9-20(25)17(23)4)6-8-18-21(26)12-15(2)19(13-24)22(18)27/h6,10-13,16-17,26-27H,7-9H2,1-5H3/b11-10+,14-6+/t16-,17+,23+/m1/s1	AQCKKGIVKOHRLM-HBFAXEOFSA-N	UNK	UNK	UNK	UNK	9907411	UNK	single
304_C18pos	224.128	1.55	25-Dimethyl-23-dihydrofuran-3-one (Chimeric precursor selection)	2H-Furan-3-one, 2,5-dimethyl	2,5-Dimethyl-3(2H)-furanone	3.59	Level1=MSMSmatch	CC1=CC(=O)C(C)O1	ASOSVCXGWPDUGN	2M-H2O+NH4+	C6H8O2	0.682	66.86	4-pyrone derivatives	Cyclic polyketides	Polyketides	False	Organoheterocyclic compounds	Dihydrofurans	Furanones	Furanones	InChI=1S/C6H8O2/c1-4-3-6(7)5(2)8-4/h3,5H,1-2H3	ASOSVCXGWPDUGN-UHFFFAOYSA-N	14400-67-0,149310-61-2,35298-48-7,63468-58-6	UNK	UNK	UNK	85730	HMDB0032233	single
869_C18pos	540.331	11.86	LPC 16:0	2-hydroxy-3-(1-oxohexadecoxy)propyl 2-(trimethylammonio)ethyl phosphate	LysoPC(16:0)	1.82	Level3=InSilico-MSP	CCCCCCCCCCCCCCCC(=O)OCC(O)COP(=O)([O-])OCC[N+](C)(C)C	ASWBNKHCZGQVJV	M+HCOO-	C24H50NO7P	5.462	1388012	UNK	UNK	UNK	UNK	Lipids and lipid-like molecules	Glycerophospholipids	Glycerophosphocholines	1-acyl-sn-glycero-3-phosphocholines	InChI=1S/C24H50NO7P/c1-5-6-7-8-9-10-11-12-13-14-15-16-17-18-24(27)30-21-23(26)22-32-33(28,29)31-20-19-25(2,3)4/h23,26H,5-22H2,1-4H3	ASWBNKHCZGQVJV-UHFFFAOYSA-N	14863-27-5,17364-18-0,17730-18-6	UNK	UNK	UNK	86554	UNK	Chromatographic split
110_C18neg	177.019	3.75	7,8-Dihydroxy-2H-1-benzopyran-2-one	7,8-dihydroxy-2H-chromen-2-one	Daphnetin	0.99281	Level3=InSilico-Biosource	O=c1ccc2ccc(O)c(O)c2o1	ATEFPOUAMCWAQS	M-H-	C9H6O4	1.999	191.96	Simple coumarins	Coumarins	Shikimates and Phenylpropanoids	False	Phenylpropanoids and polyketides	Coumarins and derivatives	Hydroxycoumarins	7,8-dihydroxycoumarins	InChI=1S/C9H6O4/c10-6-3-1-5-2-4-7(11)13-9(5)8(6)12/h1-4,10,12H	ATEFPOUAMCWAQS-UHFFFAOYSA-N	106754-20-5,486-35-1	C03093	UNK	CHEBI:17313	5280569	HMDB0130547	single
468_C18neg	375.129	2.79	7,8-Dimethyl-10-(2R,3R,4S)-2,3,4,5-tetrahydroxypentylbenzogpteridine-2,4-dione	7,8-dimethyl-10-(2,3,4,5-tetrahydroxypentyl)benzogpteridine-2,4-dione	FSL0836	0.6315	Level3=InSilico-Generic	Cc1cc2nc3c(=O)[nH]c(=O)nc-3n(CC(O)C(O)C(O)CO)c2cc1C	AUNGANRZJHBGPY	M-H-	C17H20N4O6	0.576	17.41	pteridine alkaloids	Pseudoalkaloids	Alkaloids	False	Organoheterocyclic compounds	Pteridines and derivatives	Alloxazines and isoalloxazines	Flavins	InChI=1S/C17H20N4O6/c1-7-3-9-10(4-8(7)2)21(5-11(23)14(25)12(24)6-22)15-13(18-9)16(26)20-17(27)19-15/h3-4,11-12,14,22-25H,5-6H2,1-2H3,(H,20,26,27)	AUNGANRZJHBGPY-UHFFFAOYSA-N	13123-37-0,83-88-5,89647-87-0	UNK	UNK	UNK	1072	UNK	single
750_C18pos	431.168	6.59	7-O-(6R,7-Epoxy-2R,3R-dihydroxy-3,7-dimethyloctyl), 6,8-di-Me ether	UNK	UNK	0.5696	Level3=InSilico-Generic	COc1cc2ccc(=O)oc2c(OC)c1OCC(O)C(C)(O)CCC1OC1(C)C	BANQKNDBYSHYOO	M+Na+	C21H28O8	2.43	38.95	Simple coumarins	Coumarins	Shikimates and Phenylpropanoids	False	Phenylpropanoids and polyketides	Coumarins and derivatives	UNK	Coumarins and derivatives	InChI=1S/C21H28O8/c1-20(2)15(29-20)8-9-21(3,24)14(22)11-27-18-13(25-4)10-12-6-7-16(23)28-17(12)19(18)26-5/h6-7,10,14-15,22,24H,8-9,11H2,1-5H3	BANQKNDBYSHYOO-UHFFFAOYSA-N	UNK	UNK	UNK	UNK	72681720	UNK	single
432_C18neg	355.136	1.57	(3R,4R,5S,6R)-3-Acetamido-4,5-dihydroxy-6-(hydroxymethyl)oxan-2-ylamino N-phenylcarbamate	UNK	(3R,4R,5S,6R)-3-acetamido-4,5-dihydroxy-6-(hydroxymethyl)oxan-2-ylamino N-phenylcarbamate	0.45427	Level3=InSilico-Generic	CC(O)=NC1C(NOC(O)=Nc2ccccc2)OC(CO)C(O)C1O	BBEBTBDOQNIYPZ	M+formate-	C15H21N3O7	0.38	60.8	UNK	UNK	Shikimates and Phenylpropanoids	True	Organic oxygen compounds	Organooxygen compounds	Carbohydrates and carbohydrate conjugates	Hexoses	InChI=1S/C15H21N3O7/c1-8(20)16-11-13(22)12(21)10(7-19)24-14(11)18-25-15(23)17-9-5-3-2-4-6-9/h2-6,10-14,18-19,21-22H,7H2,1H3,(H,16,20)(H,17,23)	BBEBTBDOQNIYPZ-UHFFFAOYSA-N	UNK	UNK	UNK	UNK	76453828	UNK	single
125_C18neg	187.097	6.48	Azelaic acid	nonanedioic acid	Nonanedioate	3.63	Level1=MSMSmatch	O=C(O)CCCCCCCC(=O)O	BDJRBEYXGGNYIS	M-H-	C9H16O4	1.713	187.29	Dicarboxylic acids	Fatty Acids and Conjugates	Fatty acids	False	Lipids and lipid-like molecules	Fatty Acyls	Fatty acids and conjugates	Medium-chain fatty acids	InChI=1S/C9H16O4/c10-8(11)6-4-2-1-3-5-7-9(12)13/h1-7H2,(H,10,11)(H,12,13)	BDJRBEYXGGNYIS-UHFFFAOYSA-N	123-99-9,32733-99-6	C08261,D03034	UNK	CHEBI:48131	2266	HMDB0000784	single
934_C18neg	729.146	4.99	w/o MS2: N-(2,4-difluorophenyl)-2-(9-ethyl-6-oxohydropurin-8-ylthio)acetamide CollisionEnergy:205060	N-(2,4-difluorophenyl)-2-(9-ethyl-6-oxo-3H-purin-8-yl)thioacetamide	N-(2,4-difluorophenyl)-2-(9-ethyl-6-oxo-6,9-dihydro-1H-purin-8-yl)sulfanylacetamide	-0.93	Level4=MSMSanalog	CCn1c(SCC(O)=Nc2ccc(F)cc2F)nc2c(O)ncnc21	BFEINOCSJGXGAH	2M-H-	C15H13F2N5O2S	2.65	2534002	UNK	Pseudoalkaloids	Alkaloids	False	UNK	UNK	UNK	UNK	InChI=1S/C15H13F2N5O2S/c1-2-22-13-12(14(24)19-7-18-13)21-15(22)25-6-11(23)20-10-4-3-8(16)5-9(10)17/h3-5,7H,2,6H2,1H3,(H,20,23)(H,18,19,24)	BFEINOCSJGXGAH-UHFFFAOYSA-N	UNK	UNK	UNK	UNK	17250885	UNK	Isomeric
935_C18neg	729.147	5.26	w/o MS2: N-(2,4-difluorophenyl)-2-(9-ethyl-6-oxohydropurin-8-ylthio)acetamide CollisionEnergy:102040	N-(2,4-difluorophenyl)-2-(9-ethyl-6-oxo-3H-purin-8-yl)thioacetamide	N-(2,4-difluorophenyl)-2-(9-ethyl-6-oxo-6,9-dihydro-1H-purin-8-yl)sulfanylacetamide	-0.89	Level4=MSMSanalog	CCn1c(SCC(O)=Nc2ccc(F)cc2F)nc2c(O)ncnc21	BFEINOCSJGXGAH	2M-H-	C15H13F2N5O2S	2.65	5657740	UNK	Pseudoalkaloids	Alkaloids	False	UNK	UNK	UNK	UNK	InChI=1S/C15H13F2N5O2S/c1-2-22-13-12(14(24)19-7-18-13)21-15(22)25-6-11(23)20-10-4-3-8(16)5-9(10)17/h3-5,7H,2,6H2,1H3,(H,20,23)(H,18,19,24)	BFEINOCSJGXGAH-UHFFFAOYSA-N	UNK	UNK	UNK	UNK	17250885	UNK	Isomeric
26_C18pos	116.034	0.94	MALATE (Chimeric precursor selection)	2-hydroxybutanedioic acid	malic acid,DL-malic acid,6915-15-7,2-Hydroxybutanedioic acid,617-48-1,2-Hydroxysuccinic acid,malate,Butanedioic acid, hydroxy-,hydroxysuccinic acid,Kyselina jablecna,hydroxybutanedioic acid,Malic acid, DL-,Pomalus acid,DL-2-hydroxybutanedioic acid,Deoxytetraric acid,Hydroxybutandisaeure,Musashi-no-Ringosan,dl-Hydroxybutanedioic acid,Caswell No. 537,Monohydroxybernsteinsaeure,R,S(+-)-Malic acid,al…	3.51	Level1=MSMSmatch	O=C(O)CC(O)C(=O)O	BJEPYKJPYRNKOW	M-2H2O+NH4+	C4H6O5	-1.474	167.54	Dicarboxylic acids|Hydroxy fatty acids	Fatty Acids and Conjugates	Fatty acids	False	Organic acids and derivatives	Hydroxy acids and derivatives	Beta hydroxy acids and derivatives	Beta hydroxy acids and derivatives	InChI=1S/C4H6O5/c5-2(4(8)9)1-3(6)7/h2,5H,1H2,(H,6,7)(H,8,9)	BJEPYKJPYRNKOW-UHFFFAOYSA-N	124501-05-9,617-48-1,636-61-3,6915-15-7,78644-42-5,97-67-6	C00711,C03668,D04843	UNK	CHEBI:50263,CHEBI:6650	525	HMDB0000744	Isomeric
278_C18neg	289.018	1.15	.+-.-malic acid	2-hydroxybutanedioic acid	malic acid,DL-malic acid,6915-15-7,2-Hydroxybutanedioic acid,617-48-1,2-Hydroxysuccinic acid,malate,Butanedioic acid, hydroxy-,hydroxysuccinic acid,Kyselina jablecna,hydroxybutanedioic acid,Malic acid, DL-,Pomalus acid,DL-2-hydroxybutanedioic acid,Deoxytetraric acid,Hydroxybutandisaeure,Musashi-no-Ringosan,dl-Hydroxybutanedioic acid,Caswell No. 537,Monohydroxybernsteinsaeure,R,S(+-)-Malic acid,al…	0.66318	Level3=InSilico-Generic	O=C(O)CC(O)C(=O)O	BJEPYKJPYRNKOW	2M-2H+Na-	C4H6O5	-1.474	40.9	Dicarboxylic acids|Hydroxy fatty acids	Fatty Acids and Conjugates	Fatty acids	False	Organic acids and derivatives	Hydroxy acids and derivatives	Beta hydroxy acids and derivatives	Beta hydroxy acids and derivatives	InChI=1S/C4H6O5/c5-2(4(8)9)1-3(6)7/h2,5H,1H2,(H,6,7)(H,8,9)	BJEPYKJPYRNKOW-UHFFFAOYSA-N	124501-05-9,617-48-1,636-61-3,6915-15-7,78644-42-5,97-67-6	C00711,C03668,D04843	UNK	CHEBI:50263,CHEBI:6650	525	HMDB0000744	Isomeric
56_C18neg	133.014	1.58	L-(???)-Malic acid (Chimeric precursor selection)	2-hydroxybutanedioic acid	malic acid,DL-malic acid,6915-15-7,2-Hydroxybutanedioic acid,617-48-1,2-Hydroxysuccinic acid,malate,Butanedioic acid, hydroxy-,hydroxysuccinic acid,Kyselina jablecna,hydroxybutanedioic acid,Malic acid, DL-,Pomalus acid,DL-2-hydroxybutanedioic acid,Deoxytetraric acid,Hydroxybutandisaeure,Musashi-no-Ringosan,dl-Hydroxybutanedioic acid,Caswell No. 537,Monohydroxybernsteinsaeure,R,S(+-)-Malic acid,al…	3.59	Level1=MSMSmatch	O=C(O)CC(O)C(=O)O	BJEPYKJPYRNKOW	M-H-	C4H6O5	-1.474	119.6	Dicarboxylic acids|Hydroxy fatty acids	Fatty Acids and Conjugates	Fatty acids	False	Organic acids and derivatives	Hydroxy acids and derivatives	Beta hydroxy acids and derivatives	Beta hydroxy acids and derivatives	InChI=1S/C4H6O5/c5-2(4(8)9)1-3(6)7/h2,5H,1H2,(H,6,7)(H,8,9)	BJEPYKJPYRNKOW-UHFFFAOYSA-N	124501-05-9,617-48-1,636-61-3,6915-15-7,78644-42-5,97-67-6	C00711,C03668,D04843	UNK	CHEBI:50263,CHEBI:6650	525	HMDB0000744	Isomeric
257_C18neg	317.088	2.33	Arbutin	P-Hydroxyphenyl beta -D-glucopyranoside	(3S,6S)-2-(hydroxymethyl)-6-(4-hydroxyphenoxy)oxane-3,4,5-triol	3.32	Level3=InSilico-Biosource	OCC1OC(Oc2ccc(O)cc2)C(O)C(O)C1O	BJRNKVDFDLYUGJ	M+HCOO-	C12H16O7	-0.096	36.22	UNK	UNK	Shikimates and Phenylpropanoids	True	Organic oxygen compounds	Organooxygen compounds	Carbohydrates and carbohydrate conjugates	Phenolic glycosides	InChI=1S/C12H16O7/c13-5-8-9(15)10(16)11(17)12(19-8)18-7-3-1-6(14)2-4-7/h1-4,8-17H,5H2	BJRNKVDFDLYUGJ-UHFFFAOYSA-N	497-76-7,51856-76-9,84380-01-8	UNK	UNK	UNK	346	HMDB0029943	Chromatographic split
545_C18pos	318.116	1.58	3-Aminopicolinic acid	3-amino-2-pyridinecarboxylic acid	3-Aminopicolinic acid	0.47431	Level3=InSilico-Generic	Nc1cccnc1C(=O)O	BOOMHTFCWOJWFO	2M+ACN+H+	C6H6N2O2	-2.08	50.84	Aminoacids	Small peptides	Amino acids and Peptides	False	Organoheterocyclic compounds	Pyridines and derivatives	Pyridinecarboxylic acids and derivatives	Pyridinecarboxylic acids	InChI=1S/C6H6N2O2/c7-4-2-1-3-8-5(4)6(9)10/h1-3H,7H2,(H,9,10)	BOOMHTFCWOJWFO-UHFFFAOYSA-N	1462-86-8	UNK	UNK	UNK	73836	UNK	single
723_C18neg	509.17	4.28	Demethylligstroside;(-)-Demethylligstroside	UNK	UNK	0.61818	Level3=InSilico-Generic	CC=C1C(OC2OC(CO)C(O)C(O)C2O)OC=C(C(=O)O)C1CC(=O)OCCc1ccc(O)cc1	BSUNYCAAALCBNU	M-H-	C24H30O12	0.185	56.54	Secoiridoid monoterpenoids	Monoterpenoids	Terpenoids	True	Lipids and lipid-like molecules	Prenol lipids	Terpene glycosides	Terpene glycosides	InChI=1S/C24H30O12/c1-2-14-15(9-18(27)33-8-7-12-3-5-13(26)6-4-12)16(22(31)32)11-34-23(14)36-24-21(30)20(29)19(28)17(10-25)35-24/h2-6,11,15,17,19-21,23-26,28-30H,7-10H2,1H3,(H,31,32)	BSUNYCAAALCBNU-UHFFFAOYSA-N	UNK	UNK	UNK	UNK	74191802	UNK	single
39_C18neg	119.05	4.31	PHENYLPYRUVATE (Chimeric precursor selection)	2-oxidanylidene-3-phenyl-propanoic acid	2-Oxo-3-phenylpropanoate	3.42	Level1=MSMSmatch	O=C(O)C(=O)Cc1ccccc1	BTNMPGBKDVTSJY	M-CO2-H-	C9H8O3	1.103	33.41	Cinnamic acids and derivatives	Phenylpropanoids (C6-C3)	Shikimates and Phenylpropanoids	False	Benzenoids	Benzene and substituted derivatives	Phenylpyruvic acid derivatives	Phenylpyruvic acid derivatives	InChI=1S/C9H8O3/c10-8(9(11)12)6-7-4-2-1-3-5-7/h1-5H,6H2,(H,11,12)	BTNMPGBKDVTSJY-UHFFFAOYSA-N	103-82-2,114-76-1,156-06-9,52995-75-2	C00166	UNK	CHEBI:30851	997	HMDB0000205	single
920_C18neg	711.245	11.58	w/o MS2: (2R,3S,4S,5R,6S)-5-(2S,3R,4R)-3,4-dihydroxy-4-(hydroxymethyl)oxolan-2-yloxy-6-4-(3R,6S)-3-(4-hydroxy-3,5-dimethoxyphenyl)-1,3,3a,4,6,6a-hexahydrofuro3,4-cfuran-6-yl-2,6-dimethoxyphenoxy-2-(hydroxymethyl)oxane-3,4-diol	(2R,3S,4S,5R,6S)-5-(2S,3R,4R)-3,4-dihydroxy-4-(hydroxymethyl)-2-oxolanyloxy-6-4-(3R,6S)-3-(4-hydroxy-3,5-dimethoxyphenyl)-1,3,3a,4,6,6a-hexahydrofuro3,4-cfuran-6-yl-2,6-dimethoxyphenoxy-2-(hydroxymethyl)oxane-3,4-diol	Compound NP-005947,AKOS040739664,NS00097601,NCGC00385303-01!(2R,3S,4S,5R,6S)-5-(2S,3R,4R)-3,4-dihydroxy-4-(hydroxymethyl)oxolan-2-yloxy-6-4-(3R,6S)-3-(4-hydroxy-3,5-dimethoxyphenyl)-1,3,3a,4,6,6a-hexahydrofuro3,4-cfuran-6-yl-2,6-dimethoxyphenoxy-2-(hydroxymethyl)oxane-3,4-diol	-1.01	Level4=MSMSanalog	COc1cc([C@@H]2OCC3C2CO[C@@H]3c2cc(OC)c(O[C@@H]3O[C@H](CO)[C@@H](O)[C@H](O)[C@H]3O[C@@H]3OC[C@](O)(CO)[C@H]3O)c(OC)c2)cc(OC)c1O	BUBVKRMIMSPLND	M-H-	C33H44O17	-0.563	33.96	Furofuranoid ligs	Ligs	Shikimates and Phenylpropanoids	True	Lignans, neolignans and related compounds	Lignan glycosides	UNK	Lignan glycosides	InChI=1S/C33H44O17/c1-41-18-5-14(6-19(42-2)23(18)36)26-16-10-46-27(17(16)11-45-26)15-7-20(43-3)28(21(8-15)44-4)49-31-29(25(38)24(37)22(9-34)48-31)50-32-30(39)33(40,12-35)13-47-32/h5-8,16-17,22,24-27,29-32,34-40H,9-13H2,1-4H3/t16?,17?,22-,24-,25+,26+,27-,29-,30+,31+,32+,33-/m1/s1	BUBVKRMIMSPLND-YTDPHAJHSA-N	UNK	UNK	UNK	UNK	60208860	UNK	single
801_C18neg	571.218	6.7	UNPD202620	UNK	UNPD202620	0.51928	Level3=InSilico-Generic	CC(=O)OC1CC(O)C23COC(=O)C1(C)C2CC(O)C1(C)C3C(=O)C(OC(C)=O)C2(C)C(c3ccoc3)CC3OC321	BUGFIPIJDORNQR	M-H-	C30H36O11	0.109	51.7	Limonoids	Triterpenoids	Terpenoids	False	Lipids and lipid-like molecules	Prenol lipids	Triterpenoids	Limonoids	InChI=1S/C30H36O11/c1-13(31)39-20-10-19(34)29-12-38-25(36)26(20,3)17(29)9-18(33)28(5)23(29)22(35)24(40-14(2)32)27(4)16(15-6-7-37-11-15)8-21-30(27,28)41-21/h6-7,11,16-21,23-24,33-34H,8-10,12H2,1-5H3	BUGFIPIJDORNQR-UHFFFAOYSA-N	UNK	UNK	UNK	UNK	76157105	UNK	single
316_C18neg	303.051	4.24	2-(3,4-Dihydroxy-phenyl)-3,5,7-trihydroxy-chroman-4-one	2-(3,4-dihydroxyphenyl)-4,5,7-trihydroxy-3,4-dihydro-2H-1-benzopyran-3-one	2-(3,4-dihydroxyphenyl)-4,5,7-trihydroxy-4H-chromen-3-one	0.64163	Level3=InSilico-Generic	O=C1C(O)c2c(O)cc(O)cc2OC1c1ccc(O)c(O)c1	BYVWXQRJRYELNP	M-H-	C15H12O7	0.641	57.67	Dihydroflavonols	Flavonoids	Shikimates and Phenylpropanoids	False	Phenylpropanoids and polyketides	Flavonoids	Hydroxyflavonoids	7-hydroxyflavonoids	InChI=1S/C15H12O7/c16-7-4-10(19)12-11(5-7)22-15(14(21)13(12)20)6-1-2-8(17)9(18)3-6/h1-5,13,15-20H	BYVWXQRJRYELNP-UHFFFAOYSA-N	UNK	UNK	UNK	UNK	53708475	UNK	single
580_C18pos	334.14	4.72	Golotimod	2-amino-5-1-carboxy-2-(1H-indol-3-yl)ethylamino-5-oxopentanoic acid	gamma-Glu-Trp,SCV 07;Gamma-D-glutamyl-L-tryptophan,SCHEMBL14790029,BCP31016,2-amino-5-1-carboxy-2-(1H-indol-3-yl)ethylamino-5-oxo-pentanoic acid,H-Gamma-D-Glu-Trp-OH;H-Glu(Trp-OH)-OH;GLU-TRP;H-D-GLU(TRP-OH)-OH;L-gamma-Glutamyl-L-tryptophan	0.60869	Level3=InSilico-Generic	NC(CCC(O)=NC(Cc1c[nH]c2ccccc12)C(=O)O)C(=O)O	CATMPQFFVNKDEY	M+H+	C16H19N3O5	-1.918	106.13	Aminoacids|Dipeptides	Small peptides	Amino acids and Peptides	False	Organic acids and derivatives	Carboxylic acids and derivatives	Amino acids, peptides, and analogues	Dipeptides	InChI=1S/C16H19N3O5/c17-11(15(21)22)5-6-14(20)19-13(16(23)24)7-9-8-18-12-4-2-1-3-10(9)12/h1-4,8,11,13,18H,5-7,17H2,(H,19,20)(H,21,22)(H,23,24)	CATMPQFFVNKDEY-UHFFFAOYSA-N	229305-39-9,66471-20-3	UNK	UNK	UNK	3989307	UNK	single
348_C18neg	315.072	3.22	Benzoic acid + 2O, O-Hex	UNK	Benzoic acid + 2O, O-Hex,CHEBI:190749,2-hydroxy-5-3,4,5-trihydroxy-6-(hydroxymethyl)oxan-2-yloxybenzoic acid	1.76	Level2b=MSMSmatch	O=C(O)c1cc(OC2OC(CO)C(O)C(O)C2O)ccc1O	CBTFERBMQQAROP	M-H-	C13H16O9	-0.052	1768.51	Simple phenolic acids	Phenolic acids (C6-C1)	Shikimates and Phenylpropanoids	True	Organic oxygen compounds	Organooxygen compounds	Carbohydrates and carbohydrate conjugates	Phenolic glycosides	InChI=1S/C13H16O9/c14-4-8-9(16)10(17)11(18)13(22-8)21-5-1-2-7(15)6(3-5)12(19)20/h1-3,8-11,13-18H,4H2,(H,19,20)	CBTFERBMQQAROP-UHFFFAOYSA-N	UNK	UNK	UNK	UNK	76211590	UNK	single
254_C18pos	207.138	5.72	trans-(+-)-2-Methyl-5-(2-methyl-5-isopropenyltetrahydro-2-furyl)furan	UNK	UNK	0.65267	Level3=InSilico-Generic	C=C(C)C1CCC(C)(c2ccc(C)o2)O1	CCGNVBQNOBXWAI	M+H+	C13H18O2	1.951	40.16	UNK	UNK	Polyketides|Terpenoids	False	Organoheterocyclic compounds	Heteroaromatic compounds	UNK	Heteroaromatic compounds	InChI=1S/C13H18O2/c1-9(2)11-7-8-13(4,15-11)12-6-5-10(3)14-12/h5-6,11H,1,7-8H2,2-4H3	CCGNVBQNOBXWAI-UHFFFAOYSA-N	53093-94-0,53093-95-1	UNK	UNK	UNK	78063308	UNK	single
292_C18neg	295.228	11.9	(9Z,12R,13S)-form	11-(3-pentyl-2-oxiranyl)-9-undecenoic acid	(-)-leukotoxin B	0.68391	Level3=InSilico-Generic	CCCCCC1OC1CC=CCCCCCCCC(=O)O	CCPPLLJZDQAOHD	M-H-	C18H32O3	5.884	354.4	Epoxy fatty acids	Fatty Acids and Conjugates	Fatty acids	False	Lipids and lipid-like molecules	Fatty Acyls	Fatty acids and conjugates	Long-chain fatty acids	InChI=1S/C18H32O3/c1-2-3-10-13-16-17(21-16)14-11-8-6-4-5-7-9-12-15-18(19)20/h8,11,16-17H,2-7,9-10,12-15H2,1H3,(H,19,20)	CCPPLLJZDQAOHD-UHFFFAOYSA-N	126639-26-7,17966-13-1,503-07-1,6799-85-5	UNK	UNK	UNK	1416	UNK	single
988_C18pos	684.202	12.49	Acarbose;Ascarbose;BAY-g 5421;Glucobay;Prandase;Precose	4-5-3,4-dihydroxy-6-methyl-5-4,5,6-trihydroxy-3-(hydroxymethyl)-1-cyclohex-2-enylamino-2-oxanyloxy-3,4-dihydroxy-6-(hydroxymethyl)-2-oxanyloxy-2,3,5,6-tetrahydroxyhexanal	Acarbose;Ascarbose;BAY-g 5421;Glucobay;Prandase;Precose	0.44018	Level3=InSilico-Generic	CC1OC(OC2C(CO)OC(OC(C(O)CO)C(O)C(O)C=O)C(O)C2O)C(O)C(O)C1NC1C=C(CO)C(O)C(O)C1O	CEMXHAPUFJOOSV	M+K+	C25H43NO18	-6.3	188.76	Amino cyclitols	Polyols	Carbohydrates	True	Organic oxygen compounds	Organooxygen compounds	Carbohydrates and carbohydrate conjugates	Aminocyclitol glycosides	InChI=1S/C25H43NO18/c1-7-13(26-9-2-8(3-27)14(33)18(37)15(9)34)17(36)20(39)24(41-7)44-23-12(6-30)42-25(21(40)19(23)38)43-22(11(32)5-29)16(35)10(31)4-28/h2,4,7,9-27,29-40H,3,5-6H2,1H3	CEMXHAPUFJOOSV-UHFFFAOYSA-N	56180-94-0	UNK	UNK	UNK	21021667	UNK	single
784_C18neg	555.284	12.08	Viteoside A;(-)-Viteoside A	UNK	UNK	0.54329	Level3=InSilico-Generic	CC(=O)OC1CC(C)C(O)(CCC2=CCOC2=O)C2(C)CCC(OC3OC(CO)C(O)C(O)C3O)C(C)(C)C12	CFZLMOHGTWAPSR	M-H-	C28H44O11	1.505	66.54	Labdane diterpenoids	Diterpenoids	Terpenoids	True	Lipids and lipid-like molecules	Prenol lipids	Terpene glycosides	Diterpene glycosides	InChI=1S/C28H44O11/c1-14-12-17(37-15(2)30)23-26(3,4)19(39-25-22(33)21(32)20(31)18(13-29)38-25)7-9-27(23,5)28(14,35)10-6-16-8-11-36-24(16)34/h8,14,17-23,25,29,31-33,35H,6-7,9-13H2,1-5H3	CFZLMOHGTWAPSR-UHFFFAOYSA-N	UNK	UNK	UNK	UNK	85261711	UNK	single
837_C18pos	476.306	5.22	B,5H2SO4-Netilmicin,BAN,INN	2-4-amino-3-3-amino-6-(aminomethyl)-3,4-dihydro-2H-pyran-2-yloxy-6-(ethylamino)-2-hydroxycyclohexyloxy-5-methyl-4-(methylamino)oxane-3,5-diol	4-amino-3-{3-amino-6-(aminomethyl)-3,4-dihydro-2h-pyran-2-yloxy}-6-(ethylamino)-2-hydroxycyclohexyl 3-deoxy-4-c-methyl-3-(methylamino)pentopyranoside,Prestwick0_001101,Prestwick1_001101,Prestwick2_001101,SPBio_003081,DTXSID30860699,BBL033848,STL372906,AKOS015961227,2-4-amino-3-3-amino-6-(aminomethyl)-3,4-dihydro-2H-pyran-2-yloxy-6-(ethylamino)-2-hydroxycyclohexyloxy-5-methyl-4-(methylamino)oxane-…	0.58049	Level3=InSilico-Generic	CCNC1CC(N)C(OC2OC(CN)=CCC2N)C(O)C1OC1OCC(C)(O)C(NC)C1O	CIDUJQMULVCIBT	M+H+	C21H41N5O7	-2.815	104.06	Amino cyclitols|Aminoglycosides	Aminosugars and aminoglycosides|Polyols	Carbohydrates	True	Organic oxygen compounds	Organooxygen compounds	Carbohydrates and carbohydrate conjugates	Aminocyclitol glycosides	InChI=1S/C21H41N5O7/c1-4-26-13-7-12(24)16(32-19-11(23)6-5-10(8-22)31-19)14(27)17(13)33-20-15(28)18(25-3)21(2,29)9-30-20/h5,11-20,25-29H,4,6-9,22-24H2,1-3H3	CIDUJQMULVCIBT-UHFFFAOYSA-N	56391-56-1,56391-57-2,5794-69-4	UNK	UNK	UNK	4460	UNK	single
59_C18pos	128.071	1.61	4-Hydroxymethyl-L-prolin	L-cis-4-(Hydroxymethyl)-2-pyrrolidinecarboxylic acid	(4S)-4-(Hydroxymethyl)-D-proline	0.67782	Level3=InSilico-Generic	O=C(O)C1CC(CO)CN1	CISMGNUPDUKNQK	M-H2O+H+	C6H11NO3	-0.591	38.03	Aminoacids	Small peptides	Amino acids and Peptides	False	Organic acids and derivatives	Carboxylic acids and derivatives	Amino acids, peptides, and analogues	Proline and derivatives	InChI=1S/C6H11NO3/c8-3-4-1-5(6(9)10)7-2-4/h4-5,7-8H,1-3H2,(H,9,10)	CISMGNUPDUKNQK-UHFFFAOYSA-N	3850-38-2	UNK	UNK	UNK	5318294	HMDB0029425	single
142_C18neg	197.045	3.81	2-Hydroxy-3,4-Dimethoxybenzoic Acid	2-hydroxy-3,4-dimethoxybenzoic acid	2-Hydroxy-3,4-dimethoxybenzoic acid	1.8	Level2a=MSMSmatch	COc1ccc(C(=O)O)c(O)c1OC	CJFQIVAOBBTJCI	M-H-	C9H10O5	1.222	218.97	Simple phenolic acids	Phenolic acids (C6-C1)	Shikimates and Phenylpropanoids	False	Benzenoids	Benzene and substituted derivatives	Benzoic acids and derivatives	P-methoxybenzoic acids and derivatives	InChI=1S/C9H10O5/c1-13-6-4-3-5(9(11)12)7(10)8(6)14-2/h3-4,10H,1-2H3,(H,11,12)	CJFQIVAOBBTJCI-UHFFFAOYSA-N	5653-46-3,58160-29-5	UNK	UNK	UNK	79737	HMDB0142084	single
839_C18neg	595.289	11.23	salannin	UNK	14-Acetyloxy-6-(furan-3-yl)-10-(2-methoxy-2-oxoethyl)-7,9,11,15-tetramethyl-3,17-dioxapentacyclo9.6.1.02,9.04,8.015,18octadec-7-en-12-yl 2-methylbut-2-enoate,DTXSID00862504,3-(Acetyloxy)-8-(furan-3-yl)-6-(2-methoxy-2-oxoethyl)-2a,5a,6a,7-tetramethyl-2a,4,5,5a,6,6a,8,9,9a,10a,10b,10c-dodecahydro-2H,3H-cyclopentadnaphtho2,3-b:1,8-b'c'difuran-5-yl 2-methylbut-2-enoate	0.50794	Level3=InSilico-Generic	CC=C(C)C(=O)OC1CC(OC(C)=O)C2(C)COC3C4OC5CC(c6ccoc6)C(C)=C5C4(C)C(CC(=O)OC)C1(C)C32	CJHBVBNPNXOWBA	M-H-	C34H44O9	3.089	48.23	Limonoids	Triterpenoids	Terpenoids	False	Lipids and lipid-like molecules	Prenol lipids	Triterpenoids	Limonoids	InChI=1S/C34H44O9/c1-9-17(2)31(37)43-25-14-24(41-19(4)35)32(5)16-40-28-29(32)33(25,6)23(13-26(36)38-8)34(7)27-18(3)21(20-10-11-39-15-20)12-22(27)42-30(28)34/h9-11,15,21-25,28-30H,12-14,16H2,1-8H3	CJHBVBNPNXOWBA-UHFFFAOYSA-N	UNK	UNK	UNK	UNK	4482272	UNK	Isomeric
840_C18neg	595.289	10.97	salannin	UNK	14-Acetyloxy-6-(furan-3-yl)-10-(2-methoxy-2-oxoethyl)-7,9,11,15-tetramethyl-3,17-dioxapentacyclo9.6.1.02,9.04,8.015,18octadec-7-en-12-yl 2-methylbut-2-enoate,DTXSID00862504,3-(Acetyloxy)-8-(furan-3-yl)-6-(2-methoxy-2-oxoethyl)-2a,5a,6a,7-tetramethyl-2a,4,5,5a,6,6a,8,9,9a,10a,10b,10c-dodecahydro-2H,3H-cyclopentadnaphtho2,3-b:1,8-b'c'difuran-5-yl 2-methylbut-2-enoate	0.51149	Level3=InSilico-Generic	CC=C(C)C(=O)OC1CC(OC(C)=O)C2(C)COC3C4OC5CC(c6ccoc6)C(C)=C5C4(C)C(CC(=O)OC)C1(C)C32	CJHBVBNPNXOWBA	M-H-	C34H44O9	3.089	23.62	Limonoids	Triterpenoids	Terpenoids	False	Lipids and lipid-like molecules	Prenol lipids	Triterpenoids	Limonoids	InChI=1S/C34H44O9/c1-9-17(2)31(37)43-25-14-24(41-19(4)35)32(5)16-40-28-29(32)33(25,6)23(13-26(36)38-8)34(7)27-18(3)21(20-10-11-39-15-20)12-22(27)42-30(28)34/h9-11,15,21-25,28-30H,12-14,16H2,1-8H3	CJHBVBNPNXOWBA-UHFFFAOYSA-N	UNK	UNK	UNK	UNK	4482272	UNK	Isomeric
68_C18pos	132.102	1.08	Alanine betaine	1-carboxyethyl(trimethyl)ammonium	UNPD127966	1.68	Level2b=MSMSmatch	CC(C(=O)O)[N+](C)(C)C	CJKONRHMUGBAQI	M+H+	C6H14NO2	-0.22	78.46	UNK	UNK	UNK	UNK	UNK	UNK	UNK	UNK	InChI=1S/C6H13NO2/c1-5(6(8)9)7(2,3)4/h5H,1-4H3/p+1	CJKONRHMUGBAQI-UHFFFAOYSA-O	UNK	UNK	UNK	UNK	11355499	UNK	single
52_C18neg	132.03	0.95	ASPARTATE	N-Acetyl-seryl-aspartic acid	DL-ASPARTIC ACID,617-45-8,2-aminobutanedioic acid,DL-Aminosuccinic acid,DL-Asparagic acid,Aspartic acid, DL-,DL-Asp-OH,Acid D,L-aspart,(+-)-Aspartic acid,(R,S)-Aspartic acid,Aminosuccinic acid,(+\/-)-2-Aminosuccinic acid,(+\/-)-Aspartic Acid,MFCD00063083,DL-ASPARTIC ACID (3-13C),DL-ASPARTIC ACID (4-13C),28XF4669EP,NSC79553,NSC620336,NSC-141379,Butanedioic acid, (S)-,25608-40-6,.alpha.-Aminosuccin…	3.36	Level1=MSMSmatch	NC(CC(=O)O)C(=O)O	CKLJMWTZIZZHCS	M-H-	C4H7NO4	-3.707	1773.64	Aminoacids	Small peptides	Amino acids and Peptides	False	Organic acids and derivatives	Carboxylic acids and derivatives	Amino acids, peptides, and analogues	Aspartic acid and derivatives	InChI=1S/C4H7NO4/c5-2(4(8)9)1-3(6)7/h2H,1,5H2,(H,6,7)(H,8,9)	CKLJMWTZIZZHCS-UHFFFAOYSA-N	1152-61-0,1783-96-6,56-84-8,617-45-8	UNK	UNK	CHEBI:22660	424	HMDB0062186,HMDB0062501	single
789_C18neg	561.255	5.87	w/o MS2: (2S)-2-(tert-butoxy)carbonylamino-3-(4-hydroxyphenyl)propanoic acid CollisionEnergy:102040	3-(4-hydroxyphenyl)-2-(2-methylpropan-2-yl)oxy-oxomethylaminopropanoic acid	Boc-D-tyrosine	-0.92	Level4=MSMSanalog	CC(C)(C)OC(O)=NC(Cc1ccc(O)cc1)C(=O)O	CNBUSIJNWNXLQQ	2M-H-	C14H19NO5	2.308	98461.2	UNK	UNK	Shikimates and Phenylpropanoids	False	Organic acids and derivatives	Carboxylic acids and derivatives	Amino acids, peptides, and analogues	Tyrosine and derivatives	InChI=1S/C14H19NO5/c1-14(2,3)20-13(19)15-11(12(17)18)8-9-4-6-10(16)7-5-9/h4-7,11,16H,8H2,1-3H3,(H,15,19)(H,17,18)	CNBUSIJNWNXLQQ-UHFFFAOYSA-N	142847-18-5,3978-80-1,70642-86-3	UNK	UNK	UNK	100117	UNK	single
541_C18pos	316.285	9.79	Dehydrophytosphingosine	2-aminooctadec-8-ene-1,3,4-triol	2-AMINOOCTADEC-8-ENE-1,3,4-TRIOL,81520-97-0,DTXSID40649078,2-amino-1,3,4-trihydroxy-8-octadecene	0.70714	Level3=InSilico-Generic	CCCCCCCCCC=CCCCC(O)C(O)C(N)CO	CQKNELOTFUSOTP	M+H+	C18H37NO3	4.511	225.19	Sphingoid bases	Sphingolipids	Fatty acids	False	Organic nitrogen compounds	Organonitrogen compounds	Amines	1,3-aminoalcohols	InChI=1S/C18H37NO3/c1-2-3-4-5-6-7-8-9-10-11-12-13-14-17(21)18(22)16(19)15-20/h10-11,16-18,20-22H,2-9,12-15,19H2,1H3	CQKNELOTFUSOTP-UHFFFAOYSA-N	218786-92-6,253587-17-6,3687-54-5,81520-97-0	UNK	UNK	UNK	25203815	UNK	single
457_C18neg	369.082	4.71	7-hydroxy-6-methoxy-8-3,4,5-trihydroxy-6-(hydroxymethyl)(2H-3,4,5,6-tetrahydr opyran-2-yl)oxychromen-2-one CollisionEnergy:205060	7-hydroxy-6-methoxy-8-3,4,5-trihydroxy-6-(hydroxymethyl)-2-oxanyloxy-1-benzopyran-2-one	TimTec1_001107,Oprea1_387634,HMS1537C07,HMS3345F17,7-hydroxy-6-methoxy-8-(2S,3R,4S,5S,6R)-3,4,5-trihydroxy-6-(hydroxymethyl)oxan-2-yloxychromen-2-one,STL570287,AKOS003368185,NCGC00174784-01,7-hydroxy-6-methoxy-8-3,4,5-trihydroxy-6-(hydroxymethyl)(2H-3,4,5,6-tetrahydr opyran-2-yl)oxychromen-2-one,DB-052120,BRD-A27654985-001-01-7,7-hydroxy-6-methoxy-2-oxo-2H-chromen-8-yl hexopyranoside,7-hydroxy-6-…	1.83	Level2a=MSMSmatch	COc1cc2ccc(=O)oc2c(OC2OC(CO)C(O)C(O)C2O)c1O	CRSFLLTWRCYNNX	M-H-	C16H18O10	0.179	90.97	Simple coumarins	Coumarins	Shikimates and Phenylpropanoids	True	Phenylpropanoids and polyketides	Coumarins and derivatives	Coumarin glycosides	Coumarin glycosides	InChI=1S/C16H18O10/c1-23-7-4-6-2-3-9(18)25-14(6)15(11(7)20)26-16-13(22)12(21)10(19)8(5-17)24-16/h2-4,8,10,12-13,16-17,19-22H,5H2,1H3	CRSFLLTWRCYNNX-UHFFFAOYSA-N	UNK	UNK	UNK	UNK	5909448	UNK	single
780_C18neg	555.097	5.91	pkonid:120545|CXUZKWBMLDRVJW-UHFFFAOYSA-N	UNK	UNK	0.63515	Level3=InSilico-Generic	O=C1CC(c2cc(O)c(O)c(-c3c(O)cc4oc(-c5ccc(O)cc5)cc(=O)c4c3O)c2)Oc2cc(O)cc(O)c21	CXUZKWBMLDRVJW	M-H-	C30H20O11	5.37	33.37	Flavas|Flavones	Flavonoids	Shikimates and Phenylpropanoids	False	Phenylpropanoids and polyketides	Flavonoids	Biflavonoids and polyflavonoids	Biflavonoids and polyflavonoids	InChI=1S/C30H20O11/c31-14-3-1-12(2-4-14)22-10-20(36)28-25(40-22)11-18(34)26(30(28)39)16-5-13(6-21(37)29(16)38)23-9-19(35)27-17(33)7-15(32)8-24(27)41-23/h1-8,10-11,23,31-34,37-39H,9H2	CXUZKWBMLDRVJW-UHFFFAOYSA-N	UNK	UNK	UNK	UNK	15291552	UNK	single
784_C18pos	453.133	7.56	pkonid:124304|DAENTMHZMOKDOM-UHFFFAOYSA-N	UNK	13-{2-2-(2,3-dihydro-1-benzofuran-5-yl)ethoxyphenyl}-4,6,10-trioxatricyclo7.4.0.0?,?trideca-1(9),2,7-trien-11-one	0.5699	Level3=InSilico-Generic	O=C1CC(c2ccccc2OCCc2ccc3c(c2)CCO3)c2cc3c(cc2O1)OCO3	DAENTMHZMOKDOM	M+Na+	C26H22O6	4.006	20.54	Neoflavonoids	Flavonoids	Shikimates and Phenylpropanoids	False	Phenylpropanoids and polyketides	Neoflavonoids	Neoflavans	Neoflavans	InChI=1S/C26H22O6/c27-26-13-19(20-12-24-25(31-15-30-24)14-23(20)32-26)18-3-1-2-4-22(18)29-9-7-16-5-6-21-17(11-16)8-10-28-21/h1-6,11-12,14,19H,7-10,13,15H2	DAENTMHZMOKDOM-UHFFFAOYSA-N	UNK	UNK	UNK	UNK	102565064	UNK	single
91_C18neg	161.081	4.28	pkonid:125831|DBDJCJKVEBFXHG-AXMZGBSTSA-N	4-methoxy-6-methyl-tetrahydropyran-2,5-diol	SCHEMBL7604481	0.56771	Level3=InSilico-Generic	COC1CC(O)OC(C)C1O	DBDJCJKVEBFXHG	M-H-	C7H14O4	-0.732	56.36	UNK	UNK	Carbohydrates	True	Organic oxygen compounds	Organooxygen compounds	Carbohydrates and carbohydrate conjugates	Hexoses	InChI=1S/C7H14O4/c1-4-7(9)5(10-2)3-6(8)11-4/h4-9H,3H2,1-2H3	DBDJCJKVEBFXHG-UHFFFAOYSA-N	579-04-4	UNK	UNK	UNK	4479098	UNK	single
742_C18neg	521.203	4.92	UNPD63269	UNK	3-(2~{R},5~{S},6~{R},7~{R},8~{S},10~{S},11~{R},14~{S})-8-hydroxy-5-(1-hydroxy-1-methyl-ethyl)-11-(2~{S})-2-hydroxy-5-oxo-2~{H}-furan-4-yl-2,6,10-trimethyl-3,13-dioxo-12,15-dioxatetracyclo8.5.0.0^{1,14}.0^{2,7}pentadecan-6-ylpropanoic acid	0.63956	Level3=InSilico-Generic	CC(C)(O)C1CC(=O)C2(C)C(C(O)CC3(C)C(C4=CC(O)OC4=O)OC(=O)C4OC432)C1(C)CCC(=O)O	DBHWMJJMTLXCEO	M-H-	C26H34O11	-0.011	13.35	Limonoids	Triterpenoids	Terpenoids	True	Lipids and lipid-like molecules	Steroids and steroid derivatives	Steroid lactones	Steroid lactones	InChI=1S/C26H34O11/c1-22(2,34)13-9-14(28)25(5)17(23(13,3)7-6-15(29)30)12(27)10-24(4)18(11-8-16(31)35-20(11)32)36-21(33)19-26(24,25)37-19/h8,12-13,16-19,27,31,34H,6-7,9-10H2,1-5H3,(H,29,30)	DBHWMJJMTLXCEO-UHFFFAOYSA-N	UNK	UNK	UNK	UNK	163028112	UNK	single
272_C18neg	285.082	0.93	L-Asparagine	(2S)-2,4-diamino-4-oxobutanoic acid	L-asparagine,asparagine,70-47-3,(S)-asparagine,Aspartamic acid,H-Asn-OH,agedoite,altheine,Asparamide,Crystal VI,asparagine acid,(S)-2,4-diamino-4-oxobutanoic acid,Asparagine, L-,(-)-asparagine,L-Asparagine anhydrous,L-Aspartamine,alpha-aminosuccinamic acid,2-Aminosuccinamic acid,L-2,4-diamino-4-oxobutanoic acid,aspartic acid beta-amide,Asparagine anhydrous,L-asparatamine,(2S)-2-amino-3-carbamoylp…	3.56	Level1=MSMSmatch	NC(=O)C[C@H](N)C(=O)O	DCXYFEDJOCDNAF	2M-2H+Na-	C4H8N2O3	-4.435	68.77	Aminoacids	Small peptides	Amino acids and Peptides	False	Organic acids and derivatives	Carboxylic acids and derivatives	Amino acids, peptides, and analogues	Asparagine and derivatives	InChI=1S/C4H8N2O3/c5-2(4(8)9)1-3(6)7/h2H,1,5H2,(H2,6,7)(H,8,9)/t2-/m0/s1	DCXYFEDJOCDNAF-REOHCLBHSA-N	3130-87-8,5794-13-8,69833-18-7,70-47-3	C00152	UNK	CHEBI:17196,CHEBI:58048	6267	HMDB0000168	single
919_C18pos	557.111	0.92	Sulcatone A	5,7-dihydroxy-2-4-2-hydroxy-5-(3,5,7-trihydroxy-4-oxo-3,4-dihydro-2H-1-benzopyran-2-yl)phenoxyphenyl-1-benzopyran-4-one	Sulcatone A,5,7-dihydroxy-2-4-2-hydroxy-5-(3,5,7-trihydroxy-4-oxo-2,3-dihydrochromen-2-yl)phenoxyphenylchromen-4-one	0.50804	Level3=InSilico-Generic	O=C1c2c(O)cc(O)cc2OC(c2ccc(O)c(Oc3ccc(-c4cc(=O)c5c(O)cc(O)cc5o4)cc3)c2)C1O	DDHJLKRNEXEIDF	M+H+	C30H20O11	4.959	128.64	Flavones	Flavonoids	Shikimates and Phenylpropanoids	False	UNK	UNK	UNK	UNK	InChI=1S/C30H20O11/c31-15-8-19(34)26-21(36)12-22(40-24(26)10-15)13-1-4-17(5-2-13)39-23-7-14(3-6-18(23)33)30-29(38)28(37)27-20(35)9-16(32)11-25(27)41-30/h1-12,29-35,38H	DDHJLKRNEXEIDF-UHFFFAOYSA-N	UNK	UNK	UNK	UNK	11706702	UNK	single
606_C18neg	441.253	12.19	N-heptyl-3-{1-2-(5-methoxy-1H-indol-3-yl)ethyl-2,5-dioxoimidazolidin-4-yl}propanamide	N-heptyl-3-1-2-(5-methoxy-1H-indol-3-yl)ethyl-2,5-dioxo-4-imidazolidinylpropanamide	STL011142	0.45018	Level3=InSilico-Generic	CCCCCCCNC(=O)CCC1NC(=O)N(CCc2c[nH]c3ccc(OC)cc23)C1=O	DDQJJZBLUMYJTN	M-H-	C24H34N4O4	3.992	223.99	UNK	Tryptophan alkaloids	Alkaloids	False	Organoheterocyclic compounds	Azolidines	Imidazolidines	Hydantoins	InChI=1S/C24H34N4O4/c1-3-4-5-6-7-13-25-22(29)11-10-21-23(30)28(24(31)27-21)14-12-17-16-26-20-9-8-18(32-2)15-19(17)20/h8-9,15-16,21,26H,3-7,10-14H2,1-2H3,(H,25,29)(H,27,31)	DDQJJZBLUMYJTN-UHFFFAOYSA-N	UNK	UNK	UNK	UNK	45599139	UNK	single
864_C18pos	492.147	3.08	w/o MS2: Rhizocarpic Acid	(2S)-2-(2E)-2-(3-hydroxy-5-oxo-4-phenyl-2-furanylidene)-1-oxo-2-phenylethylamino-3-phenylpropanoic acid methyl ester	Rhizocarpic acid,18463-11-1,L-Phenylalanine, N-((3-hydroxy-5-oxo-4-phenyl-2(5H)-furanylidene)phenylacetyl)-, methyl ester,Alanine, N-((3-hydroxy-5-oxo-4-phenyl-2(5H)-furylidene)phenylacetyl)-3-phenyl-, methyl ester, L-,Alanine, N-(3-hydroxy-5-oxo-4-phenyl-2(5H)-furylidene)phenylacetyl-3-phenyl-, methyl ester, L-,L-Phenylalanine, N-(3-hydroxy-5-oxo-4-phenyl-2(5H)-furanylidene)phenylacetyl-, methyl…	-0.46	Level4=MSMSanalog	COC(=O)[C@H](Cc1ccccc1)N=C(O)/C(=C1/OC(=O)C(c2ccccc2)=C1O)c1ccccc1	DKDGWAKCXBFTMM	M+Na+	C28H23NO6	5.325	57.63	Pulvis	Diazotetronic acids and derivatives	Shikimates and Phenylpropanoids	False	Organic acids and derivatives	Carboxylic acids and derivatives	Amino acids, peptides, and analogues	Phenylalanine and derivatives	InChI=1S/C28H23NO6/c1-34-27(32)21(17-18-11-5-2-6-12-18)29-26(31)23(20-15-9-4-10-16-20)25-24(30)22(28(33)35-25)19-13-7-3-8-14-19/h2-16,21,30H,17H2,1H3,(H,29,31)/b25-23+/t21-/m0/s1	DKDGWAKCXBFTMM-KZKMBZSSSA-N	18463-11-1	UNK	UNK	UNK	54693697	UNK	single
458_C18neg	371.098	5.11	(2S,3S,4S,5R,6R)-6-(3-benzoyloxy-2-hydroxypropoxy)-3,4,5-trihydroxyoxane-2-carboxylic acid	UNK	Compound NP-006680	1.74	Level2b=MSMSmatch	O=C(OCC(O)COC1OC(C(=O)O)C(O)C(O)C1O)c1ccccc1	DLZMKPZOEYKXHQ	M-H-	C16H20O10	-0.374	91.06	Simple phenolic acids	Phenolic acids (C6-C1)	Shikimates and Phenylpropanoids	True	Organic oxygen compounds	Organooxygen compounds	Carbohydrates and carbohydrate conjugates	O-glucuronides	InChI=1S/C16H20O10/c17-9(6-24-15(23)8-4-2-1-3-5-8)7-25-16-12(20)10(18)11(19)13(26-16)14(21)22/h1-5,9-13,16-20H,6-7H2,(H,21,22)	DLZMKPZOEYKXHQ-UHFFFAOYSA-N	UNK	UNK	UNK	UNK	75130890	UNK	single
456_C18neg	368.099	3.25	O-?-D-Glucopyranoside	UNK	UNK	0.58467	Level3=InSilico-Generic	O=C(O)CC1(OC2OC(CO)C(O)C(O)C2O)C(O)=Nc2ccccc21	DNQQEEOKVVSMQI	M-H-	C16H19NO9	-1.383	318375	UNK	UNK	Shikimates and Phenylpropanoids	True	Lipids and lipid-like molecules	Fatty Acyls	Fatty acyl glycosides	Fatty acyl glycosides of mono- and disaccharides	InChI=1S/C16H19NO9/c18-6-9-11(21)12(22)13(23)14(25-9)26-16(5-10(19)20)7-3-1-2-4-8(7)17-15(16)24/h1-4,9,11-14,18,21-23H,5-6H2,(H,17,24)(H,19,20)	DNQQEEOKVVSMQI-UHFFFAOYSA-N	UNK	UNK	UNK	UNK	72830143	UNK	single
650_C18neg	463.052	4.97	Ellagic acid glucoside	UNK	UNK	0.56784	Level3=InSilico-Generic	O=c1oc2c(O)c(OC3OC(CO)C(O)C(O)C3O)cc3c(=O)oc4c(O)c(O)cc1c4c23	DOPSJTNYZLQUNU	M-H-	C20H16O13	1.101	84213.4	Simple coumarins	Coumarins	Shikimates and Phenylpropanoids	True	Phenylpropanoids and polyketides	Tannins	Hydrolyzable tannins	Hydrolyzable tannins	InChI=1S/C20H16O13/c21-3-8-12(24)14(26)15(27)20(31-8)30-7-2-5-10-9-4(18(28)33-17(10)13(7)25)1-6(22)11(23)16(9)32-19(5)29/h1-2,8,12,14-15,20-27H,3H2	DOPSJTNYZLQUNU-UHFFFAOYSA-N	UNK	UNK	UNK	UNK	163047410	UNK	single
588_C18pos	338.342	12.82	ERUCATE	13-docosenoic acid	Erucic acid	3.55	Level1=MSMSmatch	CCCCCCCCC=CCCCCCCCCCCCC(=O)O	DPUOLQHDNGRHBS	M-H2O+NH4+	C22H42O2	10.468	1350.39	Unsaturated fatty acids	Fatty Acids and Conjugates	Fatty acids	False	Lipids and lipid-like molecules	Fatty Acyls	Fatty acids and conjugates	Very long-chain fatty acids	InChI=1S/C22H42O2/c1-2-3-4-5-6-7-8-9-10-11-12-13-14-15-16-17-18-19-20-21-22(23)24/h9-10H,2-8,11-21H2,1H3,(H,23,24)	DPUOLQHDNGRHBS-UHFFFAOYSA-N	1072-39-5,112-86-7,506-33-2	UNK	UNK	UNK	8216	UNK	Chromatographic split
611_C18pos	353.091	1.03	w/o MS2: N-4-(4,6-dimethoxypyrimidin-2-yl)sulfamoylphenylacetamide	N-4-(4,6-dimethoxy-2-pyrimidinyl)sulfamoylphenylacetamide	N(4)-Acetylsulfadimethoxine	-0.46	Level4=MSMSanalog	COc1cc(OC)nc(NS(=O)(=O)c2ccc(NC(C)=O)cc2)n1	DQWIIKBKAIPUPY	2M+H+	C14H16N4O5S	1.69	54.39	UNK	UNK	Alkaloids	False	Benzenoids	Benzene and substituted derivatives	Benzenesulfonamides	Benzenesulfonamides	InChI=1S/C14H16N4O5S/c1-9(19)15-10-4-6-11(7-5-10)24(20,21)18-14-16-12(22-2)8-13(17-14)23-3/h4-8H,1-3H3,(H,15,19)(H,16,17,18)	DQWIIKBKAIPUPY-UHFFFAOYSA-N	24341-30-8,27353-54-4	UNK	UNK	CHEBI:83456	168167	UNK	single
743_C18neg	523.218	5.84	(+)-Secoisolariciresinol monoglucoside	(8R,8'R)-Secoisolariciresinol 9-glucoside	(2S,3R,4R,5S,6S)-2-(2S,3S)-4-hydroxy-2,3-bis(4-hydroxy-3-methoxyphenyl)methylbutoxy-6-(hydroxymethyl)oxane-3,4,5-triol	0.97498	Level3=InSilico-Biosource	COc1cc(CC(CO)C(COC2OC(CO)C(O)C(O)C2O)Cc2ccc(O)c(OC)c2)ccc1O	DRLPXFRWJUZTMG	M-H-	C26H36O11	0.634	52.44	Arylnaphthalene and aryltetralin ligs|Dibenzylbutane ligs	Ligs	Shikimates and Phenylpropanoids	True	Lignans, neolignans and related compounds	Lignan glycosides	UNK	Lignan glycosides	InChI=1S/C26H36O11/c1-34-20-9-14(3-5-18(20)29)7-16(11-27)17(8-15-4-6-19(30)21(10-15)35-2)13-36-26-25(33)24(32)23(31)22(12-28)37-26/h3-6,9-10,16-17,22-33H,7-8,11-13H2,1-2H3	DRLPXFRWJUZTMG-UHFFFAOYSA-N	UNK	UNK	UNK	UNK	14704357	HMDB0037083	single
662_C18pos	383.131	3.98	Deoxyloganic acid	Deoxyloganic acid tetraacetate	Deoxyloganic acid,7-methyl-1-3,4,5-trihydroxy-6-(hydroxymethyl)oxan-2-yloxy-1,4a,5,6,7,7a-hexahydrocyclopentacpyran-4-carboxylic acid,1,5,9-Epideoxyloganic acid,CHEBI:167915,Deoxyloganic acid (Not validated),92842-56-3,PD158725,B0005-477403,7-methyl-1-{3,4,5-trihydroxy-6-(hydroxymethyl)oxan-2-yloxy}-1H,4aH,5H,6H,7H,7aH-cyclopentacpyran-4-carboxylic acid	0.60721	Level3=InSilico-Generic	CC1CCC2C(C(=O)O)=COC(OC3OC(CO)C(O)C(O)C3O)C12	DSXFHNSGLYXPNG	M+Na+	C16H24O9	0.25	41.35	Iridoids monoterpenoids	Monoterpenoids	Terpenoids	True	Lipids and lipid-like molecules	Prenol lipids	Terpene glycosides	Iridoid O-glycosides	InChI=1S/C16H24O9/c1-6-2-3-7-8(14(21)22)5-23-15(10(6)7)25-16-13(20)12(19)11(18)9(4-17)24-16/h5-7,9-13,15-20H,2-4H2,1H3,(H,21,22)	DSXFHNSGLYXPNG-UHFFFAOYSA-N	22487-36-1,86363-69-1	UNK	UNK	UNK	4490284	HMDB0037028	single
805_C18neg	575.234	4.13	UNPD36227	UNK	UNPD36227	0.57425	Level3=InSilico-Generic	CC=C1CN2C3CC45c6cc(OC)ccc6N(C)C4(O3)C2CC1C5(COC(=O)c1ccc(OC)c(OC)c1)C(=O)OC	DTINADCHYFZWSG	M-H-	C32H36N2O8	3.187	18.63	Corythe type	Tryptophan alkaloids	Alkaloids	False	Alkaloids and derivatives	Corynanthean-type alkaloids	UNK	Corynanthean-type alkaloids	InChI=1S/C32H36N2O8/c1-7-18-16-34-26-14-21(18)30(29(36)40-6,17-41-28(35)19-8-11-24(38-4)25(12-19)39-5)31-15-27(34)42-32(26,31)33(2)23-10-9-20(37-3)13-22(23)31/h7-13,21,26-27H,14-17H2,1-6H3	DTINADCHYFZWSG-UHFFFAOYSA-N	UNK	UNK	UNK	UNK	75179434	UNK	single
313_C18neg	301.093	3.07	2,3,4,5,6-pentahydroxyhexyl 2-hydroxybenzoate	2-hydroxybenzoic acid 2,3,4,5,6-pentahydroxyhexyl ester	STL549029,ZINC02104398,AKOS030499603,1-O-(2-hydroxyphenyl)carbonylhexitol	0.56393	Level3=InSilico-Generic	O=C(OCC(O)C(O)C(O)C(O)CO)c1ccccc1O	DTKRGJZNRMIPRF	M-H-	C13H18O8	-1.416	288.65	Simple phenolic acids	Phenolic acids (C6-C1)	Shikimates and Phenylpropanoids	False	Benzenoids	Benzene and substituted derivatives	Benzoic acids and derivatives	o-Hydroxybenzoic acid esters	InChI=1S/C13H18O8/c14-5-9(16)11(18)12(19)10(17)6-21-13(20)7-3-1-2-4-8(7)15/h1-4,9-12,14-19H,5-6H2	DTKRGJZNRMIPRF-UHFFFAOYSA-N	UNK	UNK	UNK	UNK	3778687	UNK	single
675_C18neg	477.059	5.79	quercetin 3-O-glucuronide	Quercetin-3-glucuronideQUERCETIN GLUCURONIDE	Miquelianin (=Q3G)	1.77	Level2b=MSMSmatch	O=C(O)C1OC(Oc2c(-c3ccc(O)c(O)c3)oc3cc(O)cc(O)c3c2=O)C(O)C(O)C1O	DUBCCGAQYVUYEU	M-H-	C21H18O13	1.868	86.67	Flavonols	Flavonoids	Shikimates and Phenylpropanoids	True	Phenylpropanoids and polyketides	Flavonoids	Flavonoid glycosides	Flavonoid-3-O-glucuronides	InChI=1S/C21H18O13/c22-7-4-10(25)12-11(5-7)32-17(6-1-2-8(23)9(24)3-6)18(13(12)26)33-21-16(29)14(27)15(28)19(34-21)20(30)31/h1-5,14-16,19,21-25,27-29H,(H,30,31)	DUBCCGAQYVUYEU-UHFFFAOYSA-N	22688-79-5	UNK	UNK	UNK	12004528	HMDB0029212	single
356_C18neg	322.093	2.88	2-(5,7-dihydroxy-4-methyl-2-oxo-2H-chromen-3-yl)-N-(2,3-dihydroxypropyl)acetamide	2-(5,7-dihydroxy-4-methyl-2-oxo-1-benzopyran-3-yl)-N-(2,3-dihydroxypropyl)acetamide	2-(5,7-dihydroxy-4-methyl-2-oxo-2H-chromen-3-yl)-N-(2,3-dihydroxypropyl)acetamide,STL535007,AKOS032436960	0.52061	Level3=InSilico-Generic	Cc1c(CC(=O)NCC(O)CO)c(=O)oc2cc(O)cc(O)c12	DVDYNQTZKIFELQ	M-H-	C15H17NO7	0.111	380374	Simple coumarins	Coumarins	Shikimates and Phenylpropanoids	False	Phenylpropanoids and polyketides	Coumarins and derivatives	Hydroxycoumarins	7-hydroxycoumarins	InChI=1S/C15H17NO7/c1-7-10(4-13(21)16-5-9(19)6-17)15(22)23-12-3-8(18)2-11(20)14(7)12/h2-3,9,17-20H,4-6H2,1H3,(H,16,21)	DVDYNQTZKIFELQ-UHFFFAOYSA-N	UNK	UNK	UNK	UNK	16407954	UNK	single
837_C18neg	593.13	3.52	Castanoside A	3-(4-hydroxyphenyl)-2-propenoic acid 6-5,7-dihydroxy-2-(4-hydroxyphenyl)-4-oxo-1-benzopyran-3-yloxy-3,4,5-trihydroxy-2-oxanylmethyl ester	Tribuloside,22153-44-2,(6-{5,7-DIHYDROXY-2-(4-HYDROXYPHENYL)-4-OXOCHROMEN-3-YLOXY}-3,4,5-TRIHYDROXYOXAN-2-YL)METHYL 3-(4-HYDROXYPHENYL)PROP-2-ENOATE,6-5,7-Dihydroxy-2-(4-hydroxyphenyl)-4-oxochromen-3-yloxy-3,4,5-trihydroxyoxan-2-ylmethyl 3-(4-hydroxyphenyl)prop-2-enoate	0.80621	Level3=InSilico-Generic	O=C(C=Cc1ccc(O)cc1)OCC1OC(Oc2c(-c3ccc(O)cc3)oc3cc(O)cc(O)c3c2=O)C(O)C(O)C1O	DVGGLGXQSFURLP	M-H-	C30H26O13	3.582	213.23	Flavonols	Flavonoids	Shikimates and Phenylpropanoids	True	Phenylpropanoids and polyketides	Flavonoids	Flavonoid glycosides	Flavonoid 3-O-p-coumaroyl glycosides	InChI=1S/C30H26O13/c31-16-6-1-14(2-7-16)3-10-22(35)40-13-21-24(36)26(38)27(39)30(42-21)43-29-25(37)23-19(34)11-18(33)12-20(23)41-28(29)15-4-8-17(32)9-5-15/h1-12,21,24,26-27,30-34,36,38-39H,13H2	DVGGLGXQSFURLP-UHFFFAOYSA-N	UNK	UNK	UNK	UNK	57369598	UNK	single
786_C18pos	453.373	12.22	alpha-Elemolic acid methyl ester;(-)-alpha-Elemolic acid methyl ester	UNK	UNK	0.66327	Level3=InSilico-Generic	COC(=O)C(CCC=C(C)C)C1CCC2(C)C3=C(CCC12C)C1(C)CCC(O)C(C)(C)C1CC3	DZGFGFULCQNZTI	M+H-H2O+	C31H50O3	8.442	341.42	Lanostane|Tirucallane and Euphane triterpenoids	Triterpenoids	Terpenoids	False	Lipids and lipid-like molecules	Prenol lipids	Triterpenoids	Triterpenoids	InChI=1S/C31H50O3/c1-20(2)10-9-11-21(27(33)34-8)22-14-18-31(7)24-12-13-25-28(3,4)26(32)16-17-29(25,5)23(24)15-19-30(22,31)6/h10,21-22,25-26,32H,9,11-19H2,1-8H3	DZGFGFULCQNZTI-UHFFFAOYSA-N	UNK	UNK	UNK	UNK	78385314	UNK	single
907_C18neg	681.234	11.46	Scrolepidoside	UNK	UNK	0.6224	Level3=InSilico-Generic	COc1ccc(C=CC(=O)OC2C(C)OC(OC3C=C(CO)C4C(OC5OC(CO)C(O)C(O)C5O)OC=CC34)C(O)C2O)cc1OC	DZMZTNAKFQHZDC	M-H-	C32H42O16	-0.933	232266	Iridoids monoterpenoids	Monoterpenoids	Terpenoids	True	Lipids and lipid-like molecules	Prenol lipids	Terpene glycosides	Iridoid O-glycosides	InChI=1S/C32H42O16/c1-14-29(47-22(35)7-5-15-4-6-18(41-2)20(10-15)42-3)26(38)28(40)31(44-14)45-19-11-16(12-33)23-17(19)8-9-43-30(23)48-32-27(39)25(37)24(36)21(13-34)46-32/h4-11,14,17,19,21,23-34,36-40H,12-13H2,1-3H3	DZMZTNAKFQHZDC-UHFFFAOYSA-N	UNK	UNK	UNK	UNK	72749820	UNK	single
75_C18neg	149.009	1.07	erythraric acid CollisionEnergy:102040	3-Carboxy-2,3-dihydroxypropanoic acid	DL-Tartaric acid,2,3-Dihydroxysuccinic acid,tartaric acid,2,3-Dihydroxybutanedioic acid,526-83-0,133-37-9,Racemic acid,Uvic acid,Traubensaure,Racemic tartaric acid,DL-Tartrate,Paratartaric acid,Paratartaric aicd,BUTANEDIOIC ACID, 2,3-DIHYDROXY-,Resolvable tartaric acid,NSC62778,Tartaric acid D,L,CHEBI:15674,dl-2,3-dihydroxybutanedioic acid,(2RS,3RS)-Tartaric acid,tartrate,E-7050 (2S,3S)-2,3-dihyd…	1.76	Level2a=MSMSmatch	O=C(O)C(O)C(O)C(=O)O	FEWJPZIEWOKRBE	M-H-	C4H6O6	-2.238	938.03	Hydroxy fatty acids	Fatty Acids and Conjugates	Fatty acids	False	Organic oxygen compounds	Organooxygen compounds	Carbohydrates and carbohydrate conjugates	Sugar acids and derivatives	InChI=1S/C4H6O6/c5-1(3(7)8)2(6)4(9)10/h1-2,5-6H,(H,7,8)(H,9,10)	FEWJPZIEWOKRBE-UHFFFAOYSA-N	10390-80-4,133-37-9,138508-61-9,147-71-7,147-73-9,526-83-0,5990-63-6,868-14-4,87-69-4	UNK	UNK	CHEBI:15674	875	HMDB0059916,HMDB0062642	single
761_C18pos	440.155	3.45	5-hydroxy-6-(3-hydroxy-4-methoxy-8-methyl-2-oxo-2H-chromen-7-yl)oxy-3-methoxy-2,2-dimethyloxan-4-yl carbamate	UNK	UNK	0.58244	Level3=InSilico-Generic	COc1c(O)c(=O)oc2c(C)c(OC3OC(C)(C)C(OC)C(OC(=N)O)C3O)ccc12	FGTASPCJRQYQNT	M+H+	C20H25NO10	2.611	83.22	Simple coumarins	Coumarins	Shikimates and Phenylpropanoids	True	Phenylpropanoids and polyketides	Coumarins and derivatives	Coumarin glycosides	Coumarin glycosides	InChI=1S/C20H25NO10/c1-8-10(7-6-9-13(8)29-17(24)11(22)14(9)26-4)28-18-12(23)15(30-19(21)25)16(27-5)20(2,3)31-18/h6-7,12,15-16,18,22-23H,1-5H3,(H2,21,25)	FGTASPCJRQYQNT-UHFFFAOYSA-N	UNK	UNK	UNK	UNK	156602888	UNK	single
965_C18pos	626.423	7.14	N-{2-hydroxy-5-7-(4-hydroxy-3-methoxyphenyl)-2-6-methyl-8-(methylamino)octan-2-yl-5-oxohept-3-en-1-yl-3-2-(methylamino)ethoxyphenyl}-N'-methylguanidine	UNK	1-2-hydroxy-5-(2~{S},3~{R},7~{S})-2-(~{E})-5-(4-hydroxy-3-methoxy-phenyl)-3-oxo-pent-1-enyl-3,7-dimethyl-9-(methylamino)nonyl-3-2-(methylamino)ethoxyphenyl-3-methyl-guanidine	0.5294	Level3=InSilico-Generic	CNCCOc1cc(CC(C=CC(=O)CCc2ccc(O)c(OC)c2)C(C)CCCC(C)CCNC)cc(NC(=N)NC)c1O	FIBPBHPUHWBQCL	M+H+	C35H55N5O5	6.714	121.2	UNK	UNK	Alkaloids	False	Phenylpropanoids and polyketides	Diarylheptanoids	Linear diarylheptanoids	Linear diarylheptanoids	InChI=1S/C35H55N5O5/c1-24(16-17-37-3)8-7-9-25(2)28(12-14-29(41)13-10-26-11-15-31(42)32(22-26)44-6)20-27-21-30(40-35(36)39-5)34(43)33(23-27)45-19-18-38-4/h11-12,14-15,21-25,28,37-38,42-43H,7-10,13,16-20H2,1-6H3,(H3,36,39,40)	FIBPBHPUHWBQCL-UHFFFAOYSA-N	UNK	UNK	UNK	UNK	162828246	UNK	single
813_C18neg	577.135	5.67	2''-O-p-Coumaroylvitexin	Vitexin-2'-O-p-trans-coumarate	59282-55-2	0.76956	Level3=InSilico-Generic	O=C(C=Cc1ccc(O)cc1)OC1C(c2c(O)cc(O)c3c(=O)cc(-c4ccc(O)cc4)oc23)OC(CO)C(O)C1O	FJGOEBQRHWKKJH	M-H-	C30H26O12	3.762	97.19	Flavones	Flavonoids	Shikimates and Phenylpropanoids	False	Phenylpropanoids and polyketides	Flavonoids	Flavonoid glycosides	Flavonoid 8-C-glycosides	InChI=1S/C30H26O12/c31-13-22-26(38)27(39)30(42-23(37)10-3-14-1-6-16(32)7-2-14)29(41-22)25-19(35)11-18(34)24-20(36)12-21(40-28(24)25)15-4-8-17(33)9-5-15/h1-12,22,26-27,29-35,38-39H,13H2	FJGOEBQRHWKKJH-UHFFFAOYSA-N	UNK	UNK	UNK	UNK	74977443	UNK	single
67_C18neg	137.024	3.16	4-HYDROXYBENZOATE (Chimeric precursor selection)	4-hydroxybenzoic acid	4-HYDROXYBENZOIC ACID,99-96-7,p-Hydroxybenzoic acid,4-Carboxyphenol,p-Salicylic acid,Benzoic acid, 4-hydroxy-,Benzoic acid, p-hydroxy-,p-carboxyphenol,para-Hydroxybenzoic acid,Paraben-acid,4-Hydroxybenzoesaeure,p-Oxybenzoesaure,Kyselina 4-hydroxybenzoova,p-Oxybenzoesaure German,NSC 4961,parahydroxybenzoic acid,Acido p-idrossibenzoico,4-hydroxy-benzoic acid,Hydroxybenzoic acid,HSDB 7233,Acido p-id…	3.35	Level1=MSMSmatch	O=C(O)c1ccc(O)cc1	FJKROLUGYXJWQN	M-H-	C7H6O3	1.231	22.41	Simple phenolic acids	Phenolic acids (C6-C1)	Shikimates and Phenylpropanoids	False	UNK	UNK	UNK	UNK	InChI=1S/C7H6O3/c8-6-3-1-5(2-4-6)7(9)10/h1-4,8H,(H,9,10)	FJKROLUGYXJWQN-UHFFFAOYSA-N	114-63-6,17419-81-7,72702-76-2,99-96-7	C00156	UNK	CHEBI:30763,CHEBI:79323	135	HMDB0000500	Isomeric
68_C18neg	137.024	6.49	4-hydroxybenzoic acid	4-hydroxybenzoic acid	4-HYDROXYBENZOIC ACID,99-96-7,p-Hydroxybenzoic acid,4-Carboxyphenol,p-Salicylic acid,Benzoic acid, 4-hydroxy-,Benzoic acid, p-hydroxy-,p-carboxyphenol,para-Hydroxybenzoic acid,Paraben-acid,4-Hydroxybenzoesaeure,p-Oxybenzoesaure,Kyselina 4-hydroxybenzoova,p-Oxybenzoesaure German,NSC 4961,parahydroxybenzoic acid,Acido p-idrossibenzoico,4-hydroxy-benzoic acid,Hydroxybenzoic acid,HSDB 7233,Acido p-id…	0.93688	Level3=InSilico-Biosource	O=C(O)c1ccc(O)cc1	FJKROLUGYXJWQN	M-H-	C7H6O3	1.231	58.5	Simple phenolic acids	Phenolic acids (C6-C1)	Shikimates and Phenylpropanoids	False	UNK	UNK	UNK	UNK	InChI=1S/C7H6O3/c8-6-3-1-5(2-4-6)7(9)10/h1-4,8H,(H,9,10)	FJKROLUGYXJWQN-UHFFFAOYSA-N	114-63-6,17419-81-7,72702-76-2,99-96-7	C00156	UNK	CHEBI:30763,CHEBI:79323	135	HMDB0000500	Isomeric
790_C18neg	563.119	7.07	Kaempferol 3-(2''-(E)-p-coumaroyl-alpha-L-arabinofuranoside);5,7-Dihydroxy-2-(4-hydroxyphenyl)-3-2-O-(2E)-3-(4-hydroxyphenyl)-1-oxo-2-propenyl-alpha-L-arabinofuranosyloxy-4H-1-benzopyran-4-one	UNK	(2R,3R,4S,5S)-2-5,7-dihydroxy-2-(4-hydroxyphenyl)-4-oxochromen-3-yloxy-4-hydroxy-5-(hydroxymethyl)oxolan-3-yl (E)-3-(4-hydroxyphenyl)prop-2-enoate	0.67527	Level3=InSilico-Generic	O=C(C=Cc1ccc(O)cc1)OC1C(Oc2c(-c3ccc(O)cc3)oc3cc(O)cc(O)c3c2=O)OC(CO)C1O	FMIKFIFUIPULCE	M-H-	C29H24O12	3.825	79.54	Flavonols	Flavonoids	Shikimates and Phenylpropanoids	True	Phenylpropanoids and polyketides	Flavonoids	Flavonoid glycosides	Flavonoid-3-O-glycosides	InChI=1S/C29H24O12/c30-13-21-24(36)28(40-22(35)10-3-14-1-6-16(31)7-2-14)29(39-21)41-27-25(37)23-19(34)11-18(33)12-20(23)38-26(27)15-4-8-17(32)9-5-15/h1-12,21,24,28-34,36H,13H2	FMIKFIFUIPULCE-UHFFFAOYSA-N	UNK	UNK	UNK	UNK	74038834	UNK	single
718_C18pos	409.383	13.28	trans-Nerolidol	Stirrup	1119-38-6	3.43	Level1=MSMSmatch	C=CC(C)(O)CCC=C(C)CCC=C(C)C	FQTLCLSUCSAZDY	2M-2H2O+H+	C15H26O	4.29	268.18	Acyclic monoterpenoids|Farnesane sesquiterpenoids	Sesquiterpenoids|Monoterpenoids	Terpenoids	False	Lipids and lipid-like molecules	Prenol lipids	Sesquiterpenoids	Sesquiterpenoids	InChI=1S/C15H26O/c1-6-15(5,16)12-8-11-14(4)10-7-9-13(2)3/h6,9,11,16H,1,7-8,10,12H2,2-5H3	FQTLCLSUCSAZDY-UHFFFAOYSA-N	1119-38-6,142-50-7,40716-66-3,7212-44-4,77551-75-8	UNK	UNK	UNK	8888	HMDB0035662	single
630_C18neg	453.134	7.92	e-viniferin	5-6-hydroxy-2-(4-hydroxyphenyl)-4-2-(4-hydroxyphenyl)ethenyl-2,3-dihydrobenzofuran-3-ylbenzene-1,3-diol	(+)-epsilon-Viniferin	3.49	Level1=MSMSmatch	Oc1ccc(C=Cc2cc(O)cc3c2C(c2cc(O)cc(O)c2)C(c2ccc(O)cc2)O3)cc1	FQWLMRXWKZGLFI	M-H-	C28H22O6	5.69	399.75	Oligomeric stibenes	Stilbenoids	Shikimates and Phenylpropanoids	False	Phenylpropanoids and polyketides	2-arylbenzofuran flavonoids	UNK	2-arylbenzofuran flavonoids	InChI=1S/C28H22O6/c29-20-7-2-16(3-8-20)1-4-18-11-24(33)15-25-26(18)27(19-12-22(31)14-23(32)13-19)28(34-25)17-5-9-21(30)10-6-17/h1-15,27-33H	FQWLMRXWKZGLFI-UHFFFAOYSA-N	62218-08-0	UNK	UNK	UNK	366354	UNK	Chromatographic split
631_C18neg	453.134	6.73	e-viniferin	5-6-hydroxy-2-(4-hydroxyphenyl)-4-2-(4-hydroxyphenyl)ethenyl-2,3-dihydrobenzofuran-3-ylbenzene-1,3-diol	(+)-epsilon-Viniferin	3.63	Level1=MSMSmatch	Oc1ccc(C=Cc2cc(O)cc3c2C(c2cc(O)cc(O)c2)C(c2ccc(O)cc2)O3)cc1	FQWLMRXWKZGLFI	M-H-	C28H22O6	5.69	285.48	Oligomeric stibenes	Stilbenoids	Shikimates and Phenylpropanoids	False	Phenylpropanoids and polyketides	2-arylbenzofuran flavonoids	UNK	2-arylbenzofuran flavonoids	InChI=1S/C28H22O6/c29-20-7-2-16(3-8-20)1-4-18-11-24(33)15-25-26(18)27(19-12-22(31)14-23(32)13-19)28(34-25)17-5-9-21(30)10-6-17/h1-15,27-33H	FQWLMRXWKZGLFI-UHFFFAOYSA-N	62218-08-0	UNK	UNK	UNK	366354	UNK	Isomeric
195_C18neg	227.071	7.13	(+/-)-Naringenin	5,7-dihydroxy-2-(4-hydroxyphenyl)-3,4-dihydro-2H-1-benzopyran-4-one	(R)-naringenin	3.63	Level1=MSMSmatch	O=C1CC(c2ccc(O)cc2)Oc2cc(O)cc(O)c21	FTVWIRXFELQLPI	M-CO2-H-	C15H12O5	2.029	895.6	Flavas	Flavonoids	Shikimates and Phenylpropanoids	False	Phenylpropanoids and polyketides	Flavonoids	Flavans	Flavanones	InChI=1S/C15H12O5/c16-9-3-1-8(2-4-9)13-7-12(19)15-11(18)5-10(17)6-14(15)20-13/h1-6,13,16-18H,7H2	FTVWIRXFELQLPI-UHFFFAOYSA-N	480-41-1,67604-48-2,93602-28-9,99414-62-7	UNK	UNK	CHEBI:50202	932	HMDB0128074	Chromatographic split
253_C18neg	271.061	8.63	Naringenin	5,7-dihydroxy-2-(4-hydroxyphenyl)-3,4-dihydro-2H-1-benzopyran-4-one	(R)-naringenin	1.00658	Level3=InSilico-Biosource	O=C1CC(c2ccc(O)cc2)Oc2cc(O)cc(O)c21	FTVWIRXFELQLPI	M-H-	C15H12O5	2.029	8.9	Flavas	Flavonoids	Shikimates and Phenylpropanoids	False	Phenylpropanoids and polyketides	Flavonoids	Flavans	Flavanones	InChI=1S/C15H12O5/c16-9-3-1-8(2-4-9)13-7-12(19)15-11(18)5-10(17)6-14(15)20-13/h1-6,13,16-18H,7H2	FTVWIRXFELQLPI-UHFFFAOYSA-N	480-41-1,67604-48-2,93602-28-9,99414-62-7	UNK	UNK	CHEBI:50202	932	HMDB0128074	Isomeric
254_C18neg	271.061	8.17	(+/-)-Naringenin	5,7-dihydroxy-2-(4-hydroxyphenyl)-3,4-dihydro-2H-1-benzopyran-4-one	(R)-naringenin	3.62	Level1=MSMSmatch	O=C1CC(c2ccc(O)cc2)Oc2cc(O)cc(O)c21	FTVWIRXFELQLPI	M-H-	C15H12O5	2.029	6.84	Flavas	Flavonoids	Shikimates and Phenylpropanoids	False	Phenylpropanoids and polyketides	Flavonoids	Flavans	Flavanones	InChI=1S/C15H12O5/c16-9-3-1-8(2-4-9)13-7-12(19)15-11(18)5-10(17)6-14(15)20-13/h1-6,13,16-18H,7H2	FTVWIRXFELQLPI-UHFFFAOYSA-N	480-41-1,67604-48-2,93602-28-9,99414-62-7	UNK	UNK	CHEBI:50202	932	HMDB0128074	Isomeric
255_C18neg	271.061	6.3	()-Naringenin - 40.0 eV	5,7-dihydroxy-2-(4-hydroxyphenyl)-3,4-dihydro-2H-1-benzopyran-4-one	(R)-naringenin	1.86	Level2a=MSMSmatch	O=C1CC(c2ccc(O)cc2)Oc2cc(O)cc(O)c21	FTVWIRXFELQLPI	M-H-	C15H12O5	2.029	8.79	Flavas	Flavonoids	Shikimates and Phenylpropanoids	False	Phenylpropanoids and polyketides	Flavonoids	Flavans	Flavanones	InChI=1S/C15H12O5/c16-9-3-1-8(2-4-9)13-7-12(19)15-11(18)5-10(17)6-14(15)20-13/h1-6,13,16-18H,7H2	FTVWIRXFELQLPI-UHFFFAOYSA-N	480-41-1,67604-48-2,93602-28-9,99414-62-7	UNK	UNK	CHEBI:50202	932	HMDB0128074	Isomeric
458_C18pos	282.279	13.03	2-Methylvaleraldehyde	Valeraldehyde, 2-methyl- (8CI)	2-Methylpentanal	3.6	Level1=MSMSmatch	CCCC(C)C=O	FTZILAQGHINQQR	3M-2H2O+NH4+	C6H12O	2.018	78.33	Fatty aldehydes	Fatty acyls	Fatty acids	False	Organic oxygen compounds	Organic oxides	UNK	Organic oxides	InChI=1S/C6H12O/c1-3-4-6(2)5-7/h5-6H,3-4H2,1-2H3	FTZILAQGHINQQR-UHFFFAOYSA-N	1219803-74-3,123-15-9,53531-14-9,69685-10-5,82043-22-9	UNK	UNK	UNK	31245	HMDB0031578	single
2_C18neg	102.056	0.98	2-AMINO-2-METHYLPROPANOATE	2-amino-2-methylpropanoic acid	2-Aminoisobutyric acid	1.77	Level2b=MSMSmatch	CC(C)(N)C(=O)O	FUOOLUPWFVMBKG	M-H-	C4H9NO2	-2.714	332.35	Aminoacids	Small peptides	Amino acids and Peptides	False	UNK	UNK	UNK	UNK	InChI=1S/C4H9NO2/c1-4(2,5)3(6)7/h5H2,1-2H3,(H,6,7)	FUOOLUPWFVMBKG-UHFFFAOYSA-N	10569-72-9,62-57-7,63466-98-8,765258-64-8,857402-27-8	C03665	UNK	CHEBI:27971	6119	HMDB0001906	single
248_C18neg	269.07	1.58	pkonid:199139|FVDXFIDUJCLVRQ-UHFFFAOYSA-N	UNK	UNPD230157	0.53003	Level3=InSilico-Generic	Cc1cc(O)cc(O)c1C(=O)OC(C)C(O)C(=O)O	FVDXFIDUJCLVRQ	M-H-	C12H14O7	1.248	108.78	Shikimic acids and derivatives|Simple phenolic acids	Phenolic acids (C6-C1)	Shikimates and Phenylpropanoids	False	Benzenoids	Benzene and substituted derivatives	Benzoic acids and derivatives	p-Hydroxybenzoic acid alkyl esters	InChI=1S/C12H14O7/c1-5-3-7(13)4-8(14)9(5)12(18)19-6(2)10(15)11(16)17/h3-4,6,10,13-15H,1-2H3,(H,16,17)	FVDXFIDUJCLVRQ-UHFFFAOYSA-N	UNK	UNK	UNK	UNK	162853734	UNK	single
973_C18pos	655.232	8.57	UNPD211218	2-3-1-carboxy-2-(4-hydroxyphenyl)ethylamino-oxomethyl-2,4-bis(4-hydroxyphenyl)cyclobutyl-oxomethylamino-3-(4-hydroxyphenyl)propanoic acid	(2~{S})-2-3-(1~{S})-1-carboxy-2-(4-hydroxyphenyl)ethylcarbamoyl-2,4-bis(4-hydroxyphenyl)cyclobutanecarbonylamino-3-(4-hydroxyphenyl)propanoic acid	0.56478	Level3=InSilico-Generic	O=C(O)C(Cc1ccc(O)cc1)N=C(O)C1C(c2ccc(O)cc2)C(C(O)=NC(Cc2ccc(O)cc2)C(=O)O)C1c1ccc(O)cc1	FVPDUDYEXLJTDB	M+H+	C36H34N2O10	3.318	98.53	Neoligs	Ligs	Shikimates and Phenylpropanoids	False	Organic acids and derivatives	Carboxylic acids and derivatives	Amino acids, peptides, and analogues	Tyrosine and derivatives	InChI=1S/C36H34N2O10/c39-23-9-1-19(2-10-23)17-27(35(45)46)37-33(43)31-29(21-5-13-25(41)14-6-21)32(30(31)22-7-15-26(42)16-8-22)34(44)38-28(36(47)48)18-20-3-11-24(40)12-4-20/h1-16,27-32,39-42H,17-18H2,(H,37,43)(H,38,44)(H,45,46)(H,47,48)	FVPDUDYEXLJTDB-UHFFFAOYSA-N	UNK	UNK	UNK	UNK	51136556	UNK	single
710_C18pos	407.367	13.11	Betulin	Trochol	Lup-20(29)-ene-3,28-diol,3a-(hydroxymethyl)-5a,5b,8,8,11a-pentamethyl-1-prop-1-en-2-yl-1,2,3,4,5,6,7,7a,9,10,11,11b,12,13,13a,13b-hexadecahydrocyclopentaachrysen-9-ol,Lup-20(29)-ene-3.beta.,28-diol,Lup-20(30)-ene-3.beta.,28-diol,NSC4644,NSC692218,AI3-62999;Trochol,Oprea1_601334,3aH-Cyclopentaachrysene, lup-20(29)-ene-3,28-diol deriv.,SCHEMBL17749655,FVWJYYTZTCVBKE-UHFFFAOYSA-N,BCP28193,Lup-20(30)…	3.63	Level1=MSMSmatch	C=C(C)C1CCC2(CO)CCC3(C)C(CCC4C5(C)CCC(O)C(C)(C)C5CCC43C)C12	FVWJYYTZTCVBKE	M-2H2O+H+	C30H50O2	9.714	172.17	Lupane triterpenoids	Triterpenoids	Terpenoids	False	Lipids and lipid-like molecules	Prenol lipids	Triterpenoids	Triterpenoids	InChI=1S/C30H50O2/c1-19(2)20-10-15-30(18-31)17-16-28(6)21(25(20)30)8-9-23-27(5)13-12-24(32)26(3,4)22(27)11-14-29(23,28)7/h20-25,31-32H,1,8-18H2,2-7H3	FVWJYYTZTCVBKE-UHFFFAOYSA-N	473-98-3,5439-65-6	UNK	UNK	UNK	221023	HMDB0036838	single
698_C18neg	493.193	4.84	2-({4a,5,7-trihydroxy-7-methyl-1H,4aH,5H,6H,7H,7aH-cyclopentacpyran-1-yl}methyl)-6-{(3,4,5-trihydroxyoxan-2-yl)oxymethyl}oxane-3,4,5-triol	UNK	2-({4a,5,7-trihydroxy-7-methyl-1H,4aH,5H,6H,7H,7aH-cyclopentacpyran-1-yl}methyl)-6-{(3,4,5-trihydroxyoxan-2-yl)oxymethyl}oxane-3,4,5-triol	0.51191	Level3=InSilico-Generic	CC1(O)CC(O)C2(O)C=COC(CC3OC(COC4OCC(O)C(O)C4O)C(O)C(O)C3O)C12	FYAGKXBKVSLFEF	M-H-	C21H34O13	-3.101	44.59	UNK	UNK	Terpenoids	True	Lipids and lipid-like molecules	Prenol lipids	Monoterpenoids	Iridoids and derivatives	InChI=1S/C21H34O13/c1-20(29)5-12(23)21(30)2-3-31-10(18(20)21)4-9-14(25)16(27)15(26)11(34-9)7-33-19-17(28)13(24)8(22)6-32-19/h2-3,8-19,22-30H,4-7H2,1H3	FYAGKXBKVSLFEF-UHFFFAOYSA-N	UNK	UNK	UNK	UNK	162994888	UNK	single
229_C18neg	259.061	4.78	UNPD221877	UNK	UNPD221877	0.64175	Level3=InSilico-Generic	COc1cc(O)c2c3c(c(C)cc2c1)C(=O)C(O)O3	FYTWIJOKGOCEAT	M-H-	C14H12O5	2.448	93.06	Naphthalenes and derivatives	Naphthalenes	Polyketides	False	Organoheterocyclic compounds	Naphthofurans	UNK	Naphthofurans	InChI=1S/C14H12O5/c1-6-3-7-4-8(18-2)5-9(15)11(7)13-10(6)12(16)14(17)19-13/h3-5,14-15,17H,1-2H3	FYTWIJOKGOCEAT-UHFFFAOYSA-N	UNK	UNK	UNK	UNK	129834470	UNK	single
838_C18neg	595.17	4.29	10-hydroxy-7-methoxy-3-methyl-9-{3,4,5-trihydroxy-6-({3,4,5-trihydroxy-6-(hydroxymethyl)oxan-2-yloxy}methyl)oxan-2-yloxy}benzogisochromen-1-one	Toralactone 9-gentiobioside	10-Hydroxy-7-methoxy-3-methyl-9-3,4,5-trihydroxy-6-3,4,5-trihydroxy-6-(hydroxymethyl)oxan-2-yloxymethyloxan-2-yloxybenzogisochromen-1-one,Toralactone 9-gentiobioside,10-hydroxy-7-methoxy-3-methyl-9-(2S,3R,4S,5S,6R)-3,4,5-trihydroxy-6-(2R,3R,4S,5S,6R)-3,4,5-trihydroxy-6-(hydroxymethyl)oxan-2-yloxymethyloxan-2-yloxybenzogisochromen-1-one,E87131,10-hydroxy-7-methoxy-3-methyl-9-{3,4,5-trihydroxy-6-({…	0.64291	Level3=InSilico-Generic	COc1cc(OC2OC(COC3OC(CO)C(O)C(O)C3O)C(O)C(O)C2O)c2c(O)c3c(=O)oc(C)cc3cc2c1	GBGJNKYTLIUCMX	M-H-	C27H32O15	0.106	153586	Isocoumarins	Coumarins	Shikimates and Phenylpropanoids	True	Organoheterocyclic compounds	Naphthopyrans	Naphthopyranones	Naphthopyranone glycosides	InChI=1S/C27H32O15/c1-9-3-10-4-11-5-12(37-2)6-13(16(11)20(31)17(10)25(36)39-9)40-27-24(35)22(33)19(30)15(42-27)8-38-26-23(34)21(32)18(29)14(7-28)41-26/h3-6,14-15,18-19,21-24,26-35H,7-8H2,1-2H3	GBGJNKYTLIUCMX-UHFFFAOYSA-N	UNK	UNK	UNK	UNK	14189968	HMDB0038550	single
666_C18neg	471.145	6.03	Amurensin A	UNK	UNK	0.902	Level3=InSilico-Biosource	Oc1ccc(C=C(c2cc(O)cc(O)c2)C(c2cc(O)cc(O)c2)C(O)c2ccc(O)cc2)cc1	GCORPFHXPBERCR	M-H-	C28H24O7	4.614	161.08	Oligomeric stibenes	Stilbenoids	Shikimates and Phenylpropanoids	False	Lignans, neolignans and related compounds	UNK	UNK	Lignans, neolignans and related compounds	InChI=1S/C28H24O7/c29-20-5-1-16(2-6-20)9-26(18-10-22(31)14-23(32)11-18)27(19-12-24(33)15-25(34)13-19)28(35)17-3-7-21(30)8-4-17/h1-15,27-35H	GCORPFHXPBERCR-UHFFFAOYSA-N	UNK	UNK	UNK	UNK	162942676	UNK	single
75_C18pos	136.062	1.54	ADENINE	7H-purin-6-amine	Adenine	3.57	Level1=MSMSmatch	Nc1ncnc2nc[nH]c12	GFFGJBXGBJISGV	M+H+	C5H5N5	-0.337	268.3	pteridine alkaloids	Pseudoalkaloids	Alkaloids	False	Organoheterocyclic compounds	Imidazopyrimidines	Purines and purine derivatives	6-aminopurines	InChI=1S/C5H5N5/c6-4-3-5(9-1-7-3)10-2-8-4/h1-2H,(H3,6,7,8,9,10)	GFFGJBXGBJISGV-UHFFFAOYSA-N	134434-49-4,134454-76-5,21149-25-7,321-30-2,5426-35-7,66224-65-5,66224-66-6,66224-68-8,70700-30-0,71660-29-2,71660-30-5,73-24-5	C00147,D00034	UNK	CHEBI:16708	190	HMDB0000034	Isomeric
77_C18pos	136.062	2.58	ADENINE	7H-purin-6-amine	Adenine	3.47	Level1=MSMSmatch	Nc1ncnc2nc[nH]c12	GFFGJBXGBJISGV	M+H+	C5H5N5	-0.337	61.83	pteridine alkaloids	Pseudoalkaloids	Alkaloids	False	Organoheterocyclic compounds	Imidazopyrimidines	Purines and purine derivatives	6-aminopurines	InChI=1S/C5H5N5/c6-4-3-5(9-1-7-3)10-2-8-4/h1-2H,(H3,6,7,8,9,10)	GFFGJBXGBJISGV-UHFFFAOYSA-N	134434-49-4,134454-76-5,21149-25-7,321-30-2,5426-35-7,66224-65-5,66224-66-6,66224-68-8,70700-30-0,71660-29-2,71660-30-5,73-24-5	C00147,D00034	UNK	CHEBI:16708	190	HMDB0000034	Isomeric
890_C18pos	520.34	11.45	Antibiotic 2158	UNK	Antibiotic 2158	0.53659	Level3=InSilico-Generic	CCC(C)C=C(C)C1C(C)=CC2(C)CC(C)CC(C)C2C1C(=O)C1=CC(O)(Cc2ccc(O)cc2)N=C1O	GGGLUKLTYVYRLX	M+H+	C33H45NO4	8.902	1207164	3-Decalinoyltetramic acids	Cyclic polyketides	Amino acids and Peptides|Polyketides	False	Lipids and lipid-like molecules	Prenol lipids	Sesquiterpenoids	Sesquiterpenoids	InChI=1S/C33H45NO4/c1-8-19(2)13-21(4)27-23(6)16-32(7)15-20(3)14-22(5)29(32)28(27)30(36)26-18-33(38,34-31(26)37)17-24-9-11-25(35)12-10-24/h9-13,16,18-20,22,27-29,35,38H,8,14-15,17H2,1-7H3,(H,34,37)	GGGLUKLTYVYRLX-UHFFFAOYSA-N	UNK	UNK	UNK	UNK	171370869	UNK	single
180_C18neg	218.103	3.3	PANTOTHENATE	3-(2,4-dihydroxy-3,3-dimethyl-1-oxobutyl)aminopropanoic acid	L-PANTOTHENIC ACID	3.64	Level1=MSMSmatch	CC(C)(CO)C(O)C(=O)NCCC(=O)O	GHOKWGTUZJEAQD	M-H-	C9H17NO5	-1.343	345.39	Branched fatty acids	Fatty Acids and Conjugates	Fatty acids	False	Organic acids and derivatives	Carboxylic acids and derivatives	Amino acids, peptides, and analogues	Beta amino acids and derivatives	InChI=1S/C9H17NO5/c1-9(2,5-11)7(14)8(15)10-4-3-6(12)13/h7,11,14H,3-5H2,1-2H3,(H,10,15)(H,12,13)	GHOKWGTUZJEAQD-UHFFFAOYSA-N	1113-70-8,3563-84-6,37138-77-5,599-54-2,61-67-6,79-83-4	UNK	UNK	CHEBI:7916	988	HMDB0000210	Chromatographic split
836_C18neg	593.13	3.99	3''-O-Caffeoylcosmosiin	UNK	3''-O-Caffeoylcosmosiin	0.76478	Level3=InSilico-Generic	O=C(C=Cc1ccc(O)c(O)c1)OC1C(O)C(CO)OC(Oc2cc(O)c3c(=O)cc(-c4ccc(O)cc4)oc3c2)C1O	GKSHQQDCYIESFY	M-H-	C30H26O13	3.582	114.35	Flavones	Flavonoids	Shikimates and Phenylpropanoids	True	Phenylpropanoids and polyketides	Flavonoids	Flavonoid glycosides	Flavonoid-7-O-glycosides	InChI=1S/C30H26O13/c31-13-24-27(38)29(43-25(37)8-2-14-1-7-18(33)19(34)9-14)28(39)30(42-24)40-17-10-20(35)26-21(36)12-22(41-23(26)11-17)15-3-5-16(32)6-4-15/h1-12,24,27-35,38-39H,13H2	GKSHQQDCYIESFY-UHFFFAOYSA-N	UNK	UNK	UNK	UNK	162892718	UNK	single
525_C18pos	309.131	5.49	Toddalolactone	6-(2,3-dihydroxy-3-methylbutyl)-5,7-dimethoxy-1-benzopyran-2-one	Toddalolactone	1.6	Level2b=MSMSmatch	COc1cc2oc(=O)ccc2c(OC)c1CC(O)C(C)(C)O	GLWPLQBQHWYKRK	M+H+	C16H20O6	2.032	34.2	Simple coumarins	Coumarins	Shikimates and Phenylpropanoids	False	Phenylpropanoids and polyketides	Coumarins and derivatives	UNK	Coumarins and derivatives	InChI=1S/C16H20O6/c1-16(2,19)13(17)7-10-11(20-3)8-12-9(15(10)21-4)5-6-14(18)22-12/h5-6,8,13,17,19H,7H2,1-4H3	GLWPLQBQHWYKRK-UHFFFAOYSA-N	478-03-5	UNK	UNK	UNK	5321961	UNK	single
104_C18neg	171.077	1.06	meso-2,6-Diaminoheptanedioatemeso-2,6-Diaminopimelate	2,6-diaminoheptanedioic acid	(2R,6R)-2,6-diaminoheptanedioic acid	0.96281	Level3=InSilico-Biosource	NC(CCCC(N)C(=O)O)C(=O)O	GMKMEZVLHJARHF	M-H2O-H-	C7H14N2O4	-3.464	110.91	Aminoacids	Small peptides	Amino acids and Peptides	False	Organic acids and derivatives	Carboxylic acids and derivatives	Amino acids, peptides, and analogues	D-alpha-amino acids	InChI=1S/C7H14N2O4/c8-4(6(10)11)2-1-3-5(9)7(12)13/h4-5H,1-3,8-9H2,(H,10,11)(H,12,13)	GMKMEZVLHJARHF-UHFFFAOYSA-N	14289-34-0,17121-19-6,583-93-7,922-54-3,98043-36-8	UNK	UNK	CHEBI:23673	865	UNK	single
467_C18neg	375.124	8.25	4-(7-methoxy-1-benzofuran-2-yl)-7-methyl-6-(2-methylprop-2-en-1-yl)oxy-2H-chromen-2-one	4-(7-methoxy-2-benzofuranyl)-7-methyl-6-(2-methylprop-2-enoxy)-1-benzopyran-2-one	4-(7-methoxy-1-benzofuran-2-yl)-7-methyl-6-(2-methylprop-2-en-1-yl)oxy-2H-chromen-2-one	0.62877	Level3=InSilico-Generic	C=C(C)COc1cc2c(-c3cc4cccc(OC)c4o3)cc(=O)oc2cc1C	GPOGUECFIPZIJM	M-H-	C23H20O5	4.9	8.01	Furocoumarins|Simple coumarins	Coumarins	Shikimates and Phenylpropanoids	False	Phenylpropanoids and polyketides	Coumarins and derivatives	UNK	Coumarins and derivatives	InChI=1S/C23H20O5/c1-13(2)12-26-19-10-16-17(11-22(24)27-20(16)8-14(19)3)21-9-15-6-5-7-18(25-4)23(15)28-21/h5-11H,1,12H2,2-4H3	GPOGUECFIPZIJM-UHFFFAOYSA-N	UNK	UNK	UNK	UNK	7295560	UNK	single
335_C18pos	236.08	0.91	L-Histidine trimethylbetaine	1-carboxy-2-(1H-imidazol-5-yl)ethyl-trimethylammonium	Hercynine	0.56429	Level3=InSilico-Generic	C[N+](C)(C)C(Cc1cnc[nH]1)C(=O)O	GPPYTCRVKHULJH	M+K+	C9H16N3O2	-0.825	179.23	UNK	UNK	UNK	UNK	UNK	UNK	UNK	UNK	InChI=1S/C9H15N3O2/c1-12(2,3)8(9(13)14)4-7-5-10-6-11-7/h5-6,8H,4H2,1-3H3,(H-,10,11,13,14)/p+1	GPPYTCRVKHULJH-UHFFFAOYSA-O	UNK	UNK	UNK	UNK	3083621	UNK	single
523_C18neg	404.104	1.04	w/o MS2: (2S)-3-(3,4-dihydroxyphenyl)-2-(E)-3-(3,4-dihydroxyphenyl)prop-2-enoylaminopropanoic acid	(2S)-3-(3,4-dihydroxyphenyl)-2-(E)-3-(3,4-dihydroxyphenyl)-1-oxoprop-2-enylaminopropanoic acid	(2R)-3-(3,4-dihydroxyphenyl)-2-(Z)-3-(3,4-dihydroxyphenyl)prop-2-enoylaminopropanoic acid	-1.06	Level4=MSMSanalog	O=C(/C=C/c1ccc(O)c(O)c1)N[C@@H](Cc1ccc(O)c(O)c1)C(=O)O	GPZFXSWMDFBRGS	M+HCOO-	C18H17NO7	2.018	1309531	UNK	UNK	Shikimates and Phenylpropanoids	False	Organic acids and derivatives	Carboxylic acids and derivatives	Amino acids, peptides, and analogues	Tyrosine and derivatives	InChI=1S/C18H17NO7/c20-13-4-1-10(8-15(13)22)3-6-17(24)19-12(18(25)26)7-11-2-5-14(21)16(23)9-11/h1-6,8-9,12,20-23H,7H2,(H,19,24)(H,25,26)/b6-3+/t12-/m0/s1	GPZFXSWMDFBRGS-UXONFWTHSA-N	53755-02-5	UNK	UNK	UNK	6506968	UNK	single
388_C18pos	262.129	1.14	N-(2R,3R,4S,6R)-4,6-Dihydroxy-6-methyl-2-(1R,2R)-1,2,3-trihydroxypropyloxan-3-ylacetamide	N-4,6-dihydroxy-6-methyl-2-(1,2,3-trihydroxypropyl)-3-oxanylacetamide	N-(2R,3R,4S,6R)-4,6-Dihydroxy-6-methyl-2-(1R,2R)-1,2,3-trihydroxypropyloxan-3-ylacetamide	0.59265	Level3=InSilico-Generic	CC(O)=NC1C(O)CC(C)(O)OC1C(O)C(O)CO	GSXAFFVIBNTPTQ	M+H-H2O+	C11H21NO7	-2.617	161.61	UNK	UNK	Terpenoids	True	Organoheterocyclic compounds	Oxanes	UNK	Oxanes	InChI=1S/C11H21NO7/c1-5(14)12-8-6(15)3-11(2,18)19-10(8)9(17)7(16)4-13/h6-10,13,15-18H,3-4H2,1-2H3,(H,12,14)	GSXAFFVIBNTPTQ-UHFFFAOYSA-N	UNK	UNK	UNK	UNK	18628323	UNK	single
231_C18neg	260.023	1.8	w/o MS2: Fructose 6-phosphate	(2R,3R,4S)-2,3,4,6-tetrahydroxy-5-oxohexyl dihydrogen phosphate	fructose-6-phosphate,Fructose 6-Phosphate,643-13-0,D-fructose-6-phosphate,D-fructose 6-(dihydrogen phosphate),fructose-6P,fructose-6-P,D-fructose-6-P,fru-6-P,Fructose 6-(dihydrogen phosphate),6814-87-5,(2R,3R,4S)-2,3,4,6-tetrahydroxy-5-oxohexyl dihydrogen phosphate,Fructose, 6-(dihydrogen phosphate),2012QM764Y,D-fructose-6P,F6R,D-Fructose 6-phosphorate,6-O-phosphono-D-fructose,SCHEMBL8230,UNII-20…	-0.72	Level4=MSMSanalog	O=C(CO)[C@@H](O)[C@H](O)[C@H](O)COP(=O)(O)O	GSXOAOHZAIYLCY	M-H-	C6H13O9P	-5.068	156.65	Monosaccharides	Saccharides	Carbohydrates	False	Organic oxygen compounds	Organooxygen compounds	Carbohydrates and carbohydrate conjugates	Hexose phosphates	InChI=1S/C6H13O9P/c7-1-3(8)5(10)6(11)4(9)2-15-16(12,13)14/h4-7,9-11H,1-2H2,(H2,12,13,14)/t4-,5-,6-/m1/s1	GSXOAOHZAIYLCY-HSUXUTPPSA-N	643-13-0,6814-87-5,68959-27-3	UNK	UNK	CHEBI:15946	69507	HMDB0000124	single
688_C18pos	395.367	12.23	Stigmasterol	17-(5-ethyl-6-methylhept-3-en-2-yl)-10,13-dimethyl-2,3,4,7,8,9,11,12,14,15,16,17-dodecahydro-1H-cyclopentaaphenanthren-3-ol	17-(5-ethyl-6-methylhept-3-en-2-yl)-10,13-dimethyl-2,3,4,7,8,9,11,12,14,15,16,17-dodecahydro-1H-cyclopentaaphenanthren-3-ol,32345-19-0,Stigmasta-5,22-dien-3-ol, (3b,22E)-,SY037152,DB-056719,NS00006187	1.04678	Level3=InSilico-Biosource	CCC(C=CC(C)C1CCC2C3CC=C4CC(O)CCC4(C)C3CCC12C)C(C)C	HCXVJBMSMIARIN	M-H2O+H+	C29H48O	11.071	277.05	Cholestane steroids|Stigmastane steroids	Steroids	Terpenoids	False	Lipids and lipid-like molecules	Steroids and steroid derivatives	Stigmastanes and derivatives	Stigmastanes and derivatives	InChI=1S/C29H48O/c1-7-21(19(2)3)9-8-20(4)25-12-13-26-24-11-10-22-18-23(30)14-16-28(22,5)27(24)15-17-29(25,26)6/h8-10,19-21,23-27,30H,7,11-18H2,1-6H3	HCXVJBMSMIARIN-UHFFFAOYSA-N	33303-56-9,481-16-3,83-48-7	UNK	UNK	UNK	122544	UNK	single
410_C18neg	341.108	0.94	TREHALOSE	2-(hydroxymethyl)-6-3,4,5-trihydroxy-6-(hydroxymethyl)-2-oxanyloxyoxane-3,4,5-triol	1174299-27-4,2-(hydroxymethyl)-6-{3,4,5-trihydroxy-6-(hydroxymethyl)oxan-2-yloxy}oxane-3,4,5-triol,NSC2093,.alpha.-D-Glucopyranoside, .alpha.-D-glucopyranosyl,2-(hydroxymethyl)-6-3,4,5-trihydroxy-6-(hydroxymethyl)oxan-2-yloxyoxane-3,4,5-triol,.alpha.-Trehalose,.alpha.-D-Trehalose,Hexopyranosyl hexopyranoside,Trehalose, alpha,alpha'-,.alpha.,.alpha.-Trehalose,SCHEMBL137621,DTXSID40859175,HDTRYLNUV…	3.51	Level1=MSMSmatch	OCC1OC(OC2OC(CO)C(O)C(O)C2O)C(O)C(O)C1O	HDTRYLNUVZCQOY	M-H-	C12H22O11	-3.234	386.36	Disaccharides	Saccharides	Carbohydrates	True	Organic oxygen compounds	Organooxygen compounds	Carbohydrates and carbohydrate conjugates	O-glycosyl compounds	InChI=1S/C12H22O11/c13-1-3-5(15)7(17)9(19)11(21-3)23-12-10(20)8(18)6(16)4(2-14)22-12/h3-20H,1-2H2	HDTRYLNUVZCQOY-UHFFFAOYSA-N	1174299-27-4,585-91-1,60308-49-8,6138-23-4,99-20-7	UNK	UNK	UNK	1143	UNK	single
187_C18neg	221.154	9.93	4-(octyloxy)phenol	4-octoxyphenol	4-(Octyloxy)phenol	0.52455	Level3=InSilico-Generic	CCCCCCCCOc1ccc(O)cc1	HFRUPPHPJRZOCM	M-H-	C14H22O2	5.157	49.99	UNK	Aromatic polyketides	Polyketides	False	Benzenoids	Phenols	4-alkoxyphenols	4-alkoxyphenols	InChI=1S/C14H22O2/c1-2-3-4-5-6-7-12-16-14-10-8-13(15)9-11-14/h8-11,15H,2-7,12H2,1H3	HFRUPPHPJRZOCM-UHFFFAOYSA-N	3780-50-5,39929-60-7	UNK	UNK	UNK	77412	UNK	single
434_C18neg	355.322	12.22	2-hydroxyoctadec-1-yl butanoate	UNK	UNPD5842	0.57922	Level3=InSilico-Generic	CCCCCCCCCCCCCCCCC(O)COC(=O)CCC	HHBUOVHQWYDECD	M-H-	C22H44O3	9.138	232.67	Fatty alcohols	Fatty acyls	Fatty acids	False	Lipids and lipid-like molecules	Fatty Acyls	Fatty alcohols	Long-chain fatty alcohols	InChI=1S/C22H44O3/c1-3-5-6-7-8-9-10-11-12-13-14-15-16-17-19-21(23)20-25-22(24)18-4-2/h21,23H,3-20H2,1-2H3	HHBUOVHQWYDECD-UHFFFAOYSA-N	UNK	UNK	UNK	UNK	129775707	UNK	single
327_C18neg	307.14	5.33	pkonid:261945|HIPWOUSEWCCFDN-UHFFFAOYSA-N	2,4-dinitro-N-(octylideneamino)aniline	UNPD5442	0.49638	Level3=InSilico-Generic	CCCCCCCC=NNc1ccc([N+](=O)[O-])cc1[N+](=O)[O-]	HIPWOUSEWCCFDN	M-H-	C14H20N4O4	6.697	48.32	UNK	UNK	UNK	UNK	Benzenoids	Benzene and substituted derivatives	Nitrobenzenes	Nitrobenzenes	InChI=1S/C14H20N4O4/c1-2-3-4-5-6-7-10-15-16-13-9-8-12(17(19)20)11-14(13)18(21)22/h8-11,16H,2-7H2,1H3	HIPWOUSEWCCFDN-UHFFFAOYSA-N	1726-77-8	UNK	UNK	UNK	345034	UNK	single
349_C18neg	315.072	3.48	2'-O-(3,4,5-Trihydroxybenzoyl)	UNK	2,3-Dihydroxy-2-(2-hydroxyethyl)butanoic acid-2'-O-(3,4,5-Trihydroxybenzoyl)	0.61802	Level3=InSilico-Generic	CC(O)C(O)(CCOC(=O)c1cc(O)c(O)c(O)c1)C(=O)O	HITKIPWPJLDDRG	M-H-	C13H16O9	-0.098	191.71	Simple phenolic acids	Phenolic acids (C6-C1)	Shikimates and Phenylpropanoids	False	Benzenoids	Benzene and substituted derivatives	Benzoic acids and derivatives	Galloyl esters	InChI=1S/C13H16O9/c1-6(14)13(21,12(19)20)2-3-22-11(18)7-4-8(15)10(17)9(16)5-7/h4-6,14-17,21H,2-3H2,1H3,(H,19,20)	HITKIPWPJLDDRG-UHFFFAOYSA-N	UNK	UNK	UNK	UNK		UNK	single
623_C18neg	451.103	6.31	pkonid:265122|HKPGWUPXXPIOAN-ZJSXRUAMSA-N	UNK	(2R,3R)-5,7-dihydroxy-2-(3,4,5-trihydroxyphenyl)-3,4-dihydro-2H-chromen-3-yl (Z)-3-(4-hydroxyphenyl)prop-2-enoate	0.68845	Level3=InSilico-Generic	O=C(C=Cc1ccc(O)cc1)OC1Cc2c(O)cc(O)cc2OC1c1cc(O)c(O)c(O)c1	HKPGWUPXXPIOAN	M-H-	C24H20O9	3.807	16.76	Flavan-3-ols	Flavonoids	Shikimates and Phenylpropanoids	False	Phenylpropanoids and polyketides	Flavonoids	Flavans	Epigallocatechins	InChI=1S/C24H20O9/c25-14-4-1-12(2-5-14)3-6-22(30)32-21-11-16-17(27)9-15(26)10-20(16)33-24(21)13-7-18(28)23(31)19(29)8-13/h1-10,21,24-29,31H,11H2	HKPGWUPXXPIOAN-UHFFFAOYSA-N	UNK	UNK	UNK	UNK	73198781	UNK	single
809_C18pos	461.144	6.68	4'-O-(6-O-Acetyl-?-D-glucopyranoside)	6''-Acetylliquiritin	6a(2)a(2)-O-Acetylliquiritin	0.66339	Level3=InSilico-Generic	CC(=O)OCC1OC(Oc2ccc(C3CC(=O)c4ccc(O)cc4O3)cc2)C(O)C(O)C1O	HKUBLIRXXFRGKE	M+H+	C23H24O10	1.44	47.43	Flavas	Flavonoids	Shikimates and Phenylpropanoids	True	Phenylpropanoids and polyketides	Flavonoids	Flavonoid glycosides	Flavonoid O-glycosides	InChI=1S/C23H24O10/c1-11(24)30-10-19-20(27)21(28)22(29)23(33-19)31-14-5-2-12(3-6-14)17-9-16(26)15-7-4-13(25)8-18(15)32-17/h2-8,17,19-23,25,27-29H,9-10H2,1H3	HKUBLIRXXFRGKE-UHFFFAOYSA-N	UNK	UNK	UNK	UNK	131753130	HMDB0041385	single
380_C18neg	329.233	8.47	(2S,8R,9R,10S,11E,13S,15E)-form	UNK	11,15-Octadecadiene-2,8,9,10,13-pentol	0.61485	Level3=InSilico-Generic	CCC=CCC(O)C=CC(O)C(O)C(O)CCCCCC(C)O	HNBCKKHHWCEIMT	M-H-	C18H34O5	1.978	133.32	Fatty alcohols	Fatty acyls	Fatty acids	False	UNK	UNK	UNK	UNK	InChI=1S/C18H34O5/c1-3-4-6-10-15(20)12-13-17(22)18(23)16(21)11-8-5-7-9-14(2)19/h4,6,12-23H,3,5,7-11H2,1-2H3	HNBCKKHHWCEIMT-UHFFFAOYSA-N	UNK	UNK	UNK	UNK		UNK	single
83_C18neg	154.062	0.9	HISTIDINE	2-amino-3-(1H-imidazol-5-yl)propionic acid	DL-HISTIDINE,4998-57-6,H-DL-His-OH,2-amino-3-(1H-imidazol-4-yl)propanoic acid,2-amino-3-(1H-imidazol-5-yl)propanoic acid,D,L-histidine,Histidine, DL-,histidin,184709-11-3,MFCD00005208,QU6SDF3Q03,POLY-L-HISTIDINE HYDROCHLORIDE MW,DL-2-Amino-3-(4-imidazolyl)propionsaeure,26062-48-6,L-Histidine Base,2-Amino-3-(1H-imidazol-4-yl)-propionic acid,(+\/-)-2-Amino-3-(4-imidazolyl)propionic acid,7006-35-1,U…	3.64	Level1=MSMSmatch	NC(Cc1cnc[nH]1)C(=O)O	HNDVDQJCIGZPNO	M-H-	C6H9N3O2	-3.429	715.97	Aminoacids	Small peptides	Amino acids and Peptides	False	Organic acids and derivatives	Carboxylic acids and derivatives	Amino acids, peptides, and analogues	Histidine and derivatives	InChI=1S/C6H9N3O2/c7-5(6(10)11)1-4-2-8-3-9-4/h2-3,5H,1,7H2,(H,8,9)(H,10,11)	HNDVDQJCIGZPNO-UHFFFAOYSA-N	123333-71-1,184709-11-3,351-50-8,4998-57-6,6027-02-7,6459-59-2,71-00-1,96185-91-0	C00768	UNK	CHEBI:27570	773	UNK	single
531_C18pos	311.164	12.47	(2S)-7,4'-Dihydroxy-3'-prenylflavan(-)-(2S)-7,4'-Dihydroxy-3'-prenylflavan	2-4-hydroxy-3-(3-methylbut-2-enyl)phenyl-3,4-dihydro-2H-1-benzopyran-7-ol	(2S)-7,4'-Dihydroxy-3'-prenylflavan;(-)-(2S)-7,4'-Dihydroxy-3'-prenylflavan	0.67082	Level3=InSilico-Generic	CC(C)=CCc1cc(C2CCc3ccc(O)cc3O2)ccc1O	HORNIGLAKNPZGF	M+H+	C20H22O3	4.81	46.16	Flavans	Flavonoids	Shikimates and Phenylpropanoids	False	Phenylpropanoids and polyketides	Flavonoids	Flavans	3'-prenylated flavans	InChI=1S/C20H22O3/c1-13(2)3-4-15-11-16(6-9-18(15)22)19-10-7-14-5-8-17(21)12-20(14)23-19/h3,5-6,8-9,11-12,19,21-22H,4,7,10H2,1-2H3	HORNIGLAKNPZGF-UHFFFAOYSA-N	376361-96-5	UNK	UNK	UNK	21596128	UNK	single
1038_C18pos	834.219	13.11	w/o MS2: Utilin	UTILIN	Utilin,CHEMBL3039300,KBio1_001127,Spectrum_000574,SpecPlus_000087,Spectrum2_000246,Spectrum3_000027,Spectrum4_001307,Spectrum5_000093,BSPBio_001693,KBioGR_001713,KBioSS_001054,SPECTRUM100081,DivK1c_006183,SPBio_000032,KBio2_001054,KBio2_003622,KBio2_006190,KBio3_000813,BDBM50442889,CCG-39807,SDCCGMLS-0066284.P001,NCGC00179082-01,SR-05000002782,SR-05000002782-1	-1.02	Level4=MSMSanalog	CCC(C)C(=O)O[C@@H]1C[C@@]2(C)[C@H](c3ccoc3)OC(=O)CC23OC2(C)O[C@]14[C@]1(C)[C@@H](CC(=O)OC)C5(C)CC1(O)[C@](O)(C5OC(=O)C1(C)OC1C)[C@@H](OC(C)=O)[C@]34O2	HPSILLNWMJOWNM	M-H+	C41H52O17	2.334	225.2	Limonoids	Triterpenoids	Terpenoids	False	Lipids and lipid-like molecules	Prenol lipids	Triterpenoids	Limonoids	InChI=1S/C41H52O17/c1-11-19(2)28(45)52-24-15-33(6)27(22-12-13-50-17-22)53-26(44)16-38(33)41-30(51-21(4)42)39(48)29(54-31(46)34(7)20(3)55-34)32(5)18-37(39,47)35(8,23(32)14-25(43)49-10)40(24,41)57-36(9,56-38)58-41/h12-13,17,19-20,23-24,27,29-30,47-48H,11,14-16,18H2,1-10H3/t19?,20?,23-,24+,27-,29?,30+,32?,33-,34?,35+,36?,37?,38?,39-,40-,41-/m0/s1	HPSILLNWMJOWNM-UJMOMDHXSA-N	UNK	UNK	UNK	UNK	6708545	UNK	single
432_C18pos	276.102	1.7	Carbazole Butanoic Acid	4-(9h-Carbazol-9-Yl)butanoic Acid	Carbazole butanoic acid	0.48406	Level3=InSilico-Generic	O=C(O)CCCn1c2ccccc2c2ccccc21	HQAKVYGASUTQHH	M+Na+	C16H15NO2	3.733	70.2	Carbazole alkaloids	Tryptophan alkaloids	Alkaloids	False	Organoheterocyclic compounds	Indoles and derivatives	Carbazoles	Carbazoles	InChI=1S/C16H15NO2/c18-16(19)10-5-11-17-14-8-3-1-6-12(14)13-7-2-4-9-15(13)17/h1-4,6-9H,5,10-11H2,(H,18,19)	HQAKVYGASUTQHH-UHFFFAOYSA-N	90053-09-1	UNK	UNK	UNK	448769	UNK	single
477_C18neg	377.273	0.56	12-Gingerol	5-Hydroxy-1-(4-hydroxy-3-methoxyphenyl)-3-hexadecanone, 9CI	104264-55-3	0.4687	Level3=InSilico-Generic	CCCCCCCCCCCC(O)CC(=O)CCc1ccc(O)c(OC)c1	HQXJXOYLPWCMGL	M-H-	C23H38O4	6.184	76.12	Catechols with side chains	Aromatic polyketides	Polyketides	False	Benzenoids	Phenols	Methoxyphenols	Gingerols	InChI=1S/C23H38O4/c1-3-4-5-6-7-8-9-10-11-12-20(24)18-21(25)15-13-19-14-16-22(26)23(17-19)27-2/h14,16-17,20,24,26H,3-13,15,18H2,1-2H3	HQXJXOYLPWCMGL-UHFFFAOYSA-N	104264-55-3	UNK	UNK	UNK	5317599	HMDB0036356	single
532_C18neg	409.093	6.78	3-(4-Hydroxybenzoyl)epicatechin	4-hydroxybenzoic acid 2-(3,4-dihydroxyphenyl)-5,7-dihydroxy-3,4-dihydro-2H-1-benzopyran-3-yl ester	3-(4-Hydroxybenzoyl)epicatechin	0.70054	Level3=InSilico-Generic	O=C(OC1Cc2c(O)cc(O)cc2OC1c1ccc(O)c(O)c1)c1ccc(O)cc1	HRNWMQFQEGGZKA	M-H-	C22H18O8	3.512	23.5	Flavan-3-ols	Flavonoids	Shikimates and Phenylpropanoids	False	Phenylpropanoids and polyketides	Flavonoids	Flavans	Catechins	InChI=1S/C22H18O8/c23-13-4-1-11(2-5-13)22(28)30-20-10-15-17(26)8-14(24)9-19(15)29-21(20)12-3-6-16(25)18(27)7-12/h1-9,20-21,23-27H,10H2	HRNWMQFQEGGZKA-UHFFFAOYSA-N	UNK	UNK	UNK	UNK	69138985	UNK	single
503_C18neg	389.124	5.31	Polydatin	2-3-hydroxy-5-2-(4-hydroxyphenyl)ethenylphenoxy-6-(hydroxymethyl)oxane-3,4,5-triol	cis-Piceid	3.4	Level1=MSMSmatch	OCC1OC(Oc2cc(O)cc(C=Cc3ccc(O)cc3)c2)C(O)C(O)C1O	HSTZMXCBWJGKHG	M-H-	C20H22O8	2.132	11.24	Monomeric stilbenes	Stilbenoids	Shikimates and Phenylpropanoids	True	Phenylpropanoids and polyketides	Stilbenes	Stilbene glycosides	Stilbene glycosides	InChI=1S/C20H22O8/c21-10-16-17(24)18(25)19(26)20(28-16)27-15-8-12(7-14(23)9-15)2-1-11-3-5-13(22)6-4-11/h1-9,16-26H,10H2	HSTZMXCBWJGKHG-UHFFFAOYSA-N	27208-80-6,65914-17-2	UNK	UNK	UNK	393787	UNK	Isomeric
506_C18neg	389.124	5.76	Polydatin	2-3-hydroxy-5-2-(4-hydroxyphenyl)ethenylphenoxy-6-(hydroxymethyl)oxane-3,4,5-triol	cis-Piceid	3.61	Level1=MSMSmatch	OCC1OC(Oc2cc(O)cc(C=Cc3ccc(O)cc3)c2)C(O)C(O)C1O	HSTZMXCBWJGKHG	M-H-	C20H22O8	2.132	56.28	Monomeric stilbenes	Stilbenoids	Shikimates and Phenylpropanoids	True	Phenylpropanoids and polyketides	Stilbenes	Stilbene glycosides	Stilbene glycosides	InChI=1S/C20H22O8/c21-10-16-17(24)18(25)19(26)20(28-16)27-15-8-12(7-14(23)9-15)2-1-11-3-5-13(22)6-4-11/h1-9,16-26H,10H2	HSTZMXCBWJGKHG-UHFFFAOYSA-N	27208-80-6,65914-17-2	UNK	UNK	UNK	393787	UNK	Chromatographic split
681_C18pos	391.139	5.02	3-O-?-D-Glucopyranoside	2-3-hydroxy-5-2-(4-hydroxyphenyl)ethenylphenoxy-6-(hydroxymethyl)oxane-3,4,5-triol	cis-Piceid	1.02854	Level3=InSilico-Biosource	OCC1OC(Oc2cc(O)cc(C=Cc3ccc(O)cc3)c2)C(O)C(O)C1O	HSTZMXCBWJGKHG	M+H+	C20H22O8	2.132	39.28	Monomeric stilbenes	Stilbenoids	Shikimates and Phenylpropanoids	True	Phenylpropanoids and polyketides	Stilbenes	Stilbene glycosides	Stilbene glycosides	InChI=1S/C20H22O8/c21-10-16-17(24)18(25)19(26)20(28-16)27-15-8-12(7-14(23)9-15)2-1-11-3-5-13(22)6-4-11/h1-9,16-26H,10H2	HSTZMXCBWJGKHG-UHFFFAOYSA-N	27208-80-6,65914-17-2	UNK	UNK	UNK	393787	UNK	Isomeric
891_C18neg	652.634	4.6	Negombata ceramide 1b	UNK	Negombata ceramide 1b	0.46604	Level3=InSilico-Generic	CCCCCCCCCCCCCCCCCC(=O)NC(CO)C(O)C(O)CCCCCCCCCCCCCCCCC(C)C	HSVYFTJBYZCXTB	M-H-	C41H83NO4	16.875	1112533	UNK	UNK	Fatty acids	False	Lipids and lipid-like molecules	Sphingolipids	Ceramides	Long-chain ceramides	InChI=1S/C41H83NO4/c1-4-5-6-7-8-9-10-11-12-17-20-23-26-29-32-35-40(45)42-38(36-43)41(46)39(44)34-31-28-25-22-19-16-14-13-15-18-21-24-27-30-33-37(2)3/h37-39,41,43-44,46H,4-36H2,1-3H3,(H,42,45)	HSVYFTJBYZCXTB-UHFFFAOYSA-N	UNK	UNK	UNK	UNK	74336824	UNK	single
898_C18pos	529.089	5.2	5-Hydroxy	UNK	Daeschol A-5-Hydroxy	0.55825	Level3=InSilico-Generic	O=C1CC2C3C(=O)c4c(O)cc(O)cc4C4(C3=O)c3ccc(O)c5c(O)ccc(c35)C24c2cccc(O)c21	HTQTZWIEEZPWKR	M+Na+	C30H18O8	2.995	62.85	Bisnaphthalenes	Naphthalenes	Polyketides	False	Benzenoids	Naphthalenes	Naphthoquinones	Naphthoquinones	InChI=1S/C30H18O8/c31-11-8-15-24(20(35)9-11)27(37)25-16-10-21(36)23-12(2-1-3-17(23)32)29(16)13-4-6-18(33)26-19(34)7-5-14(22(13)26)30(15,29)28(25)38/h1-9,16,25,31-35H,10H2	HTQTZWIEEZPWKR-UHFFFAOYSA-N	UNK	UNK	UNK	UNK		UNK	single
726_C18neg	509.224	5.22	Orthosiphol E	UNK	UNK	0.5965	Level3=InSilico-Generic	C=CC1(C)CC(OC(=O)c2ccccc2)C2C3(C)C=C(O)C(=O)C(C)(C)C3CC(OC(C)=O)C2(O)C1=O	HXCKVTPYCFBNAQ	M-H-	C29H34O8	4.277	59.81	Pimarane and Isopimarane diterpenoids	Diterpenoids	Terpenoids	False	Lipids and lipid-like molecules	Prenol lipids	Diterpenoids	Diterpenoids	InChI=1S/C29H34O8/c1-7-27(5)15-19(37-24(33)17-11-9-8-10-12-17)22-28(6)14-18(31)23(32)26(3,4)20(28)13-21(36-16(2)30)29(22,35)25(27)34/h7-12,14,19-22,31,35H,1,13,15H2,2-6H3	HXCKVTPYCFBNAQ-UHFFFAOYSA-N	UNK	UNK	UNK	UNK	162929681	UNK	single
65_C18pos	130.086	1.49	PIPECOLATE (Chimeric precursor selection)	D-Pipecolic acid	piperidine-2-carboxylic acid,DL-Pipecolinic acid,535-75-1,Pipecolic acid,Pipecolinic acid,2-PIPERIDINECARBOXYLIC ACID,4043-87-2,DL-Pipecolic acid,pipecolate,Dihydrobaikiane,Piperolinic acid,L-PipecolicAcid,Hexahydropicolinic acid,DL-Homoproline,Acide pipecolique,(R)-(+)-2-Piperidinecarboxylic acid,2-Carboxypiperidine,MFCD00064347,(+\/-)-Pipecolic acid,Hexahydro-2-picolinic acid,83680-83-5,2-Pipec…	3.53	Level1=MSMSmatch	O=C(O)C1CCCCN1	HXEACLLIILLPRG	M+H+	C6H11NO2	0.173	496.01	Aminoacids|Dipeptides	Small peptides	Amino acids and Peptides	False	Organic acids and derivatives	Carboxylic acids and derivatives	Amino acids, peptides, and analogues	D-alpha-amino acids	InChI=1S/C6H11NO2/c8-6(9)5-3-1-2-4-7-5/h5,7H,1-4H2,(H,8,9)	HXEACLLIILLPRG-UHFFFAOYSA-N	119678-10-3,1723-00-8,3105-95-1,4043-87-2,5107-10-8,535-75-1,83680-83-5,89283-08-9,98-98-6	UNK	UNK	CHEBI:17964	849	HMDB0000070,HMDB0062767	Chromatographic split
228_C18neg	259.022	0.95	GALACTOSE 1-PHOSPHATE	1-O-Phosphono-Alpha-D-Galactopyranose	2255-14-3,galactose-1-phosphate,alpha-D-Galactose 1-phosphate,Galactose 1-phosphate,alpha-D-galactose-1-phosphate,alpha-D-Galactosyl phosphate,1-O-phosphono-alpha-D-galactopyranose,D-Galactose 1-phosphate,alpha-D-Galactopyranosyl phosphate,galactose-1P,alpha-D-Gal-1-P,alpha-D-Galactopyranose 1-phosphate,alpha-D-galactopyranose, 1-(dihydrogen phosphate),4Z9Z6N3GH4,CHEBI:17973,.alpha.-D-Galactose 1…	3.54	Level1=MSMSmatch	O=P(O)(O)O[C@H]1O[C@H](CO)[C@H](O)[C@H](O)[C@H]1O	HXXFSFRBOHSIMQ	M-H-	C6H13O9P	-3.355	147.21	Monosaccharides	Saccharides	Carbohydrates	True	Organic oxygen compounds	Organooxygen compounds	Carbohydrates and carbohydrate conjugates	Monosaccharide phosphates	InChI=1S/C6H13O9P/c7-1-2-3(8)4(9)5(10)6(14-2)15-16(11,12)13/h2-10H,1H2,(H2,11,12,13)/t2-,3+,4+,5-,6-/m1/s1	HXXFSFRBOHSIMQ-FPRJBGLDSA-N	2255-14-3	C00446	UNK	CHEBI:17973	123912	HMDB0000645	single
263_C18neg	277.033	1	D-glycero-L-galacto-Octulose	D-glycero-L-galacto-Octulose	d-glycero-l-galacto-octulose,CHEBI:174239,6-(1,2-dihydroxyethyl)-2-(hydroxymethyl)oxane-2,3,4,5-tetrol	0.4627	Level3=InSilico-Generic	OCC(O)C1OC(O)(CO)C(O)C(O)C1O	HYWDXGGHANXDIV	M+K-2H-	C8H16O8	-2.655	519.37	Monosaccharides	Saccharides	Carbohydrates	True	Organic oxygen compounds	Organooxygen compounds	Carbohydrates and carbohydrate conjugates	C-glycosyl compounds	InChI=1S/C8H16O8/c9-1-3(11)6-4(12)5(13)7(14)8(15,2-10)16-6/h3-7,9-15H,1-2H2	HYWDXGGHANXDIV-UHFFFAOYSA-N	UNK	UNK	UNK	UNK	18618152	HMDB0029954	single
45_C18pos	123.04	0.79	w/o MS2: 3-HYDROXYBENZALDEHYDE - 20.0 eV	3-hydroxybenzaldehyde	3-Hydroxybenzaldehyde	-0.34	Level4=MSMSanalog	O=Cc1cccc(O)c1	IAVREABSGIHHMO	M+H+	C7H6O2	1.312	28.89	Shikimic acids and derivatives|Simple phenolic acids	Phenolic acids (C6-C1)	Shikimates and Phenylpropanoids	False	Organic oxygen compounds	Organooxygen compounds	Carbonyl compounds	Hydroxybenzaldehydes	InChI=1S/C7H6O2/c8-5-6-2-1-3-7(9)4-6/h1-5,9H	IAVREABSGIHHMO-UHFFFAOYSA-N	100-83-4	C03067	UNK	CHEBI:16207	101	UNK	single
63_C18neg	137.024	4.96	protocatechic aldehyde (Chimeric precursor selection)	protocatechuic aldehyde	Protocatechualdehyde	3.5	Level1=MSMSmatch	O=Cc1ccc(O)c(O)c1	IBGBGRVKPALMCQ	M-H-	C7H6O3	1.067	38.19	Shikimic acids and derivatives|Simple phenolic acids	Phenolic acids (C6-C1)	Shikimates and Phenylpropanoids	False	Organic oxygen compounds	Organooxygen compounds	Carbonyl compounds	Hydroxybenzaldehydes	InChI=1S/C7H6O3/c8-4-5-1-2-6(9)7(10)3-5/h1-4,9-10H	IBGBGRVKPALMCQ-UHFFFAOYSA-N	139-85-5,14131-92-1	C16700	UNK	CHEBI:50205	8768	HMDB0059965	Isomeric
64_C18neg	137.024	4.54	protocatechic aldehyde (Chimeric precursor selection)	protocatechuic aldehyde	Protocatechualdehyde	3.54	Level1=MSMSmatch	O=Cc1ccc(O)c(O)c1	IBGBGRVKPALMCQ	M-H-	C7H6O3	1.067	59.71	Shikimic acids and derivatives|Simple phenolic acids	Phenolic acids (C6-C1)	Shikimates and Phenylpropanoids	False	Organic oxygen compounds	Organooxygen compounds	Carbonyl compounds	Hydroxybenzaldehydes	InChI=1S/C7H6O3/c8-4-5-1-2-6(9)7(10)3-5/h1-4,9-10H	IBGBGRVKPALMCQ-UHFFFAOYSA-N	139-85-5,14131-92-1	C16700	UNK	CHEBI:50205	8768	HMDB0059965	Isomeric
66_C18neg	137.024	4.41	protocatechic aldehyde	protocatechuic aldehyde	Protocatechualdehyde	3.62	Level1=MSMSmatch	O=Cc1ccc(O)c(O)c1	IBGBGRVKPALMCQ	M-H-	C7H6O3	1.067	54	Shikimic acids and derivatives|Simple phenolic acids	Phenolic acids (C6-C1)	Shikimates and Phenylpropanoids	False	Organic oxygen compounds	Organooxygen compounds	Carbonyl compounds	Hydroxybenzaldehydes	InChI=1S/C7H6O3/c8-4-5-1-2-6(9)7(10)3-5/h1-4,9-10H	IBGBGRVKPALMCQ-UHFFFAOYSA-N	139-85-5,14131-92-1	C16700	UNK	CHEBI:50205	8768	HMDB0059965	Isomeric
955_C18pos	615.498	12.37	DG(14:1(9Z)/20:1(11Z)/0:0)	UNK	UNK	0.68002	Level3=InSilico-Generic	CCCCC=CCCCCCCCC(=O)OCC(CO)OC(=O)CCCCCCCCCC=CCCCCCCCC	ICKXCACAKBBHBX	M+Na+	C37H68O5	15.006	174.87	Diacylglycerols	Glycerolipids	Fatty acids	False	Lipids and lipid-like molecules	Glycerolipids	Diradylglycerols	1,2-diacylglycerols	InChI=1S/C37H68O5/c1-3-5-7-9-11-13-15-16-17-18-19-20-22-24-26-28-30-32-37(40)42-35(33-38)34-41-36(39)31-29-27-25-23-21-14-12-10-8-6-4-2/h10,12,16-17,35,38H,3-9,11,13-15,18-34H2,1-2H3	ICKXCACAKBBHBX-UHFFFAOYSA-N	UNK	UNK	UNK	UNK	76040473	UNK	single
783_C18neg	555.223	6.97	hainangranatumin C	UNK	UNPD39241	0.63126	Level3=InSilico-Generic	CCC(=O)OC(C1=CC(C)(C)C(CC(=O)OC)C(C)C1=O)C1(O)C(=O)CCC2(C)C1=CC(=O)OC2c1ccoc1	IGMRBIFWKVCNOA	M-H-	C30H36O10	1.596	47.67	Limonoids	Triterpenoids	Terpenoids	False	Organic acids and derivatives	Carboxylic acids and derivatives	Tricarboxylic acids and derivatives	Tricarboxylic acids and derivatives	InChI=1S/C30H36O10/c1-7-22(32)39-27(18-14-28(3,4)19(12-23(33)37-6)16(2)25(18)35)30(36)20-13-24(34)40-26(17-9-11-38-15-17)29(20,5)10-8-21(30)31/h9,11,13-16,19,26-27,36H,7-8,10,12H2,1-6H3	IGMRBIFWKVCNOA-UHFFFAOYSA-N	UNK	UNK	UNK	UNK	75298317	UNK	single
1045_C18pos	883.208	4.12	catechin-(4alpha->8)-gallocatechin-(4alpha->8)-catechin	Catechin-(4alpha->8)-gallocatechin-(4alpha->8)-catechin	Prodelphinidin T3	0.71931	Level3=InSilico-Generic	Oc1cc(O)c2c(c1)OC(c1ccc(O)c(O)c1)C(O)C2c1c(O)cc(O)c2c1OC(c1cc(O)c(O)c(O)c1)C(O)C2c1c(O)cc(O)c2c1OC(c1ccc(O)c(O)c1)C(O)C2	IHBGHNWUFNXKJX	M+H+	C45H38O19	3.878	1173853	Proanthocyanins	Flavonoids	Shikimates and Phenylpropanoids	False	Phenylpropanoids and polyketides	Flavonoids	Biflavonoids and polyflavonoids	Biflavonoids and polyflavonoids	InChI=1S/C45H38O19/c46-17-9-24(52)32-31(10-17)62-42(15-2-4-20(48)23(51)6-15)39(60)36(32)34-26(54)13-27(55)35-37(40(61)43(64-45(34)35)16-7-28(56)38(59)29(57)8-16)33-25(53)12-21(49)18-11-30(58)41(63-44(18)33)14-1-3-19(47)22(50)5-14/h1-10,12-13,30,36-37,39-43,46-61H,11H2	IHBGHNWUFNXKJX-UHFFFAOYSA-N	UNK	UNK	UNK	UNK	131752348	HMDB0038375	single
559_C18pos	325.14	4.9	pkonid:301564|IHWGLUYBJLVDTL-UHFFFAOYSA-N	2-2-(4-methoxyphenyl)ethylamino-oxomethylaminopentanedioic acid	N-{2-(4-methoxyphenyl)ethylcarbamoyl}-L-glutamic acid	0.60752	Level3=InSilico-Generic	COc1ccc(CCNC(=O)NC(CCC(=O)O)C(=O)O)cc1	IHWGLUYBJLVDTL	M+H+	C15H20N2O6	0.516	77.26	Dipeptides	Small peptides	Amino acids and Peptides	False	Organic acids and derivatives	Carboxylic acids and derivatives	Amino acids, peptides, and analogues	Glutamic acid and derivatives	InChI=1S/C15H20N2O6/c1-23-11-4-2-10(3-5-11)8-9-16-15(22)17-12(14(20)21)6-7-13(18)19/h2-5,12H,6-9H2,1H3,(H,18,19)(H,20,21)(H2,16,17,22)	IHWGLUYBJLVDTL-UHFFFAOYSA-N	UNK	UNK	UNK	UNK	71951082	UNK	single
530_C18pos	311.145	1.52	7-Hydroxythymol 3-O-??-D-glucopyranoside	3-Hydroxy-4-isopropylbenzyl alcohol 3-glucoside	DTXSID201180100	0.51869	Level3=InSilico-Generic	CC(C)c1ccc(CO)cc1OC1OC(CO)C(O)C(O)C1O	IILRAPUPZQMHJL	M-H2O+H+	C16H24O7	0.693	69.67	Menthane monoterpenoids	Monoterpenoids	Terpenoids	True	Lipids and lipid-like molecules	Prenol lipids	Terpene glycosides	Terpene glycosides	InChI=1S/C16H24O7/c1-8(2)10-4-3-9(6-17)5-11(10)22-16-15(21)14(20)13(19)12(7-18)23-16/h3-5,8,12-21H,6-7H2,1-2H3	IILRAPUPZQMHJL-UHFFFAOYSA-N	UNK	UNK	UNK	UNK	85300726	HMDB0039385	single
243_C18neg	265.093	2.44	trachycladine B	UNK	UNK	0.57998	Level3=InSilico-Generic	CC1OC(n2cnc3c(O)ncnc32)C(C)(O)C1O	IKXRVYGYRAJYCQ	M-H-	C11H14N4O4	0.114	16.37	Purine nucleos(t)ides	Nucleosides	Carbohydrates	False	Nucleosides, nucleotides, and analogues	5'-deoxyribonucleosides	UNK	5'-deoxyribonucleosides	InChI=1S/C11H14N4O4/c1-5-7(16)11(2,18)10(19-5)15-4-14-6-8(15)12-3-13-9(6)17/h3-5,7,10,16,18H,1-2H3,(H,12,13,17)	IKXRVYGYRAJYCQ-UHFFFAOYSA-N	UNK	UNK	UNK	UNK	162931259	UNK	single
554_C18pos	323.107	3.44	Rhodioloside(-)-RhodiolosideSalidrosideTyrosol alpha-(beta-D-glucopyranoside)	(2R,3S,4S,5R,6R)-2-(hydroxymethyl)-6-2-(4-hydroxyphenyl)ethoxyoxane-3,4,5-triol	Salidroside,10338-51-9,Rhodioloside,Rhodosin,sallidroside,salidroside, (-)-,Glucopyranoside, p-hydroxyphenethyl,Tyrosol glucoside,(2R,3S,4S,5R,6R)-2-(hydroxymethyl)-6-2-(4-hydroxyphenyl)ethoxyoxane-3,4,5-triol,(2R,3S,4S,5R,6R)-2-(hydroxymethyl)-6-(4-hydroxyphenethoxy)tetrahydro-2H-pyran-3,4,5-triol,UNII-M983H6N1S9,2-(4-Hydroxyphenyl)ethyl beta-D-glucopyranoside,DTXSID4049034,M983H6N1S9,MFCD002105…	0.90463	Level3=InSilico-Biosource	OC[C@H]1O[C@@H](OCCc2ccc(O)cc2)[C@H](O)[C@@H](O)[C@@H]1O	ILRCGYURZSFMEG	M+Na+	C14H20O7	-0.145	41.03	Phenylethanoids	Phenylethanoids (C6-C2)	Shikimates and Phenylpropanoids	True	Organic oxygen compounds	Organooxygen compounds	Carbohydrates and carbohydrate conjugates	O-glycosyl compounds	InChI=1S/C14H20O7/c15-7-10-11(17)12(18)13(19)14(21-10)20-6-5-8-1-3-9(16)4-2-8/h1-4,10-19H,5-7H2/t10-,11-,12+,13-,14-/m1/s1	ILRCGYURZSFMEG-RKQHYHRCSA-N	10338-51-9,11111-46-9,11111-49-2	C06046	UNK	CHEBI:9009	159278	UNK	single
379_C18neg	329.14	7.09	Excavatin A;(+)-Excavatin A	UNK	UNK	0.62294	Level3=InSilico-Generic	CC(=CC(O)CC(C)=CCOc1ccc2ccc(=O)oc2c1)CO	IMLYNABZONYGFI	M-H-	C19H22O5	2.521	16.11	Simple coumarins	Coumarins	Shikimates and Phenylpropanoids	False	Lipids and lipid-like molecules	Prenol lipids	Terpene lactones	Terpene lactones	InChI=1S/C19H22O5/c1-13(9-16(21)10-14(2)12-20)7-8-23-17-5-3-15-4-6-19(22)24-18(15)11-17/h3-7,10-11,16,20-21H,8-9,12H2,1-2H3	IMLYNABZONYGFI-UHFFFAOYSA-N	UNK	UNK	UNK	UNK	163073724	UNK	single
744_C18pos	429.089	12.71	2-2-(4-methoxybenzamido)benzamidobenzoic acid	2-2-(4-methoxyphenyl)-oxomethylaminophenyl-oxomethylaminobenzoic acid	2-(2-(4-Methoxybenzamido)benzamido)benzoic acid	0.48133	Level3=InSilico-Generic	COc1ccc(C(=O)Nc2ccccc2C(O)=Nc2ccccc2C(=O)O)cc1	IMXPBIVHPVHSIJ	M+K+	C22H18N2O5	4.225	109.56	Anthranillic acid derivatives	Anthranilic acid alkaloids	Alkaloids	False	Benzenoids	Benzene and substituted derivatives	Anilides	Benzanilides	InChI=1S/C22H18N2O5/c1-29-15-12-10-14(11-13-15)20(25)23-18-8-4-2-6-16(18)21(26)24-19-9-5-3-7-17(19)22(27)28/h2-13H,1H3,(H,23,25)(H,24,26)(H,27,28)	IMXPBIVHPVHSIJ-UHFFFAOYSA-N	UNK	UNK	UNK	UNK	1777771	UNK	single
701_C18pos	401.157	6.05	Carinol	4,4',8,9,9'-Pentahydroxy-3,3'-dimethoxylignan	Carinol,2,3-bis(4-hydroxy-3-methoxyphenyl)methylbutane-1,2,4-triol,CHEBI:172610,INPPVVSEQRZCLJ-UHFFFAOYSA-N,4,4',8,9,9'-Pentahydroxy-3,3'-dimethoxylignan,2,3-Bis(4-hydroxy-3-methoxybenzyl)-1,2,4-butanetriol #,2,3-Bis(4-hydroxy-3-methylphenyl)methyl-1,2,4-butanetriol, 9CI	0.58919	Level3=InSilico-Generic	COc1cc(CC(CO)C(O)(CO)Cc2ccc(O)c(OC)c2)ccc1O	INPPVVSEQRZCLJ	M+Na+	C20H26O7	0.832	40.21	Dibenzylbutane ligs	Ligs	Shikimates and Phenylpropanoids	False	Lignans, neolignans and related compounds	Dibenzylbutane lignans	Dibenzylbutanediol lignans	Dibenzylbutanediol lignans	InChI=1S/C20H26O7/c1-26-18-8-13(3-5-16(18)23)7-15(11-21)20(25,12-22)10-14-4-6-17(24)19(9-14)27-2/h3-6,8-9,15,21-25H,7,10-12H2,1-2H3	INPPVVSEQRZCLJ-UHFFFAOYSA-N	UNK	UNK	UNK	UNK	586373	HMDB0030657	single
333_C18neg	309.13	1.58	2-Methyl-1-2,4,6-trihydroxy-3-(3-methyl-2-butenyl)phenyl-1-propanone	2-(2-Methylpropanoyl)-4-prenylphloroglucinol	2-Methyl-1-2,4,6-trihydroxy-3-(3-methyl-2-butenyl)phenyl-1-propanone	0.56835	Level3=InSilico-Generic	CC(C)=CCc1c(O)cc(O)c(C(=O)C(C)C)c1O	IOBXAMCSYCVNET	M+HCOO-	C15H20O4	3.753	47.91	Acyl phloroglucinols|Prenylated,geranylated phloroglucinols	Phloroglucinols	Polyketides	False	Organic oxygen compounds	Organooxygen compounds	Carbonyl compounds	Alkyl-phenylketones	InChI=1S/C15H20O4/c1-8(2)5-6-10-11(16)7-12(17)13(15(10)19)14(18)9(3)4/h5,7,9,16-17,19H,6H2,1-4H3	IOBXAMCSYCVNET-UHFFFAOYSA-N	UNK	UNK	UNK	UNK	13411738	HMDB0041284	single
293_C18neg	295.228	12.25	UNPD6020	UNK	7-hydroxy-7 -vinyl-4-hexadecenoic acid	0.59688	Level3=InSilico-Generic	C=CC(O)(CC=CCCC(=O)O)CCCCCCCCC	IPASPKBXTIYIHC	M-H-	C18H32O3	5.337	413.7	Hydroxy fatty acids	Fatty Acids and Conjugates	Fatty acids	False	Lipids and lipid-like molecules	Fatty Acyls	Fatty acids and conjugates	Long-chain fatty acids	InChI=1S/C18H32O3/c1-3-5-6-7-8-9-12-15-18(21,4-2)16-13-10-11-14-17(19)20/h4,10,13,21H,2-3,5-9,11-12,14-16H2,1H3,(H,19,20)	IPASPKBXTIYIHC-UHFFFAOYSA-N	UNK	UNK	UNK	UNK	85694706	UNK	single
339_C18neg	311.099	1.11	w/o MS2: 5,6,2'-Trimethoxyflavone	5,6,2'-Trimethoxyflavone	5,6,2'-Trimethoxyflavone	-0.39	Level4=MSMSanalog	COc1ccccc1-c1cc(=O)c2c(OC)c(OC)ccc2o1	IQWXFMQSQNSHKI	M-C6H10O5-H-	C18H16O5	4.363	28.44	Flavones	Flavonoids	Shikimates and Phenylpropanoids	False	Phenylpropanoids and polyketides	Flavonoids	O-methylated flavonoids	6-O-methylated flavonoids	InChI=1S/C18H16O5/c1-20-13-7-5-4-6-11(13)16-10-12(19)17-14(23-16)8-9-15(21-2)18(17)22-3/h4-10H,1-3H3	IQWXFMQSQNSHKI-UHFFFAOYSA-N	16266-97-0	UNK	UNK	UNK	14484690	HMDB0037331	single
450_C18pos	281.051	13.18	(?)-form	UNK	Ibotenic acid	0.51105	Level3=InSilico-Generic	NC(C(=O)O)c1cc(O)no1	IRJCBFDCFXCWGO	2M-2H2O+H+	C5H6N2O4	-3.392	15.27	Aminoacids	Small peptides	Amino acids and Peptides	False	Organic acids and derivatives	Carboxylic acids and derivatives	Amino acids, peptides, and analogues	L-alpha-amino acids	InChI=1S/C5H6N2O4/c6-4(5(9)10)2-1-3(8)7-11-2/h1,4H,6H2,(H,7,8)(H,9,10)	IRJCBFDCFXCWGO-UHFFFAOYSA-N	2552-55-8,31758-99-3	C10600	UNK	CHEBI:5854	1233	UNK	Isomeric
451_C18pos	281.051	12.09	(?)-form	2-amino-2-(3-oxo-5-isoxazolyl)acetic acid	Ibotenic acid	0.52257	Level3=InSilico-Generic	NC(C(=O)O)c1cc(O)no1	IRJCBFDCFXCWGO	2M-2H2O+H+	C5H6N2O4	-3.392	22.27	Aminoacids	Small peptides	Amino acids and Peptides	False	Organic acids and derivatives	Carboxylic acids and derivatives	Amino acids, peptides, and analogues	L-alpha-amino acids	InChI=1S/C5H6N2O4/c6-4(5(9)10)2-1-3(8)7-11-2/h1,4H,6H2,(H,7,8)(H,9,10)	IRJCBFDCFXCWGO-UHFFFAOYSA-N	2552-55-8,31758-99-3	C10600	UNK	CHEBI:5854	1233	UNK	Isomeric
179_C18pos	176.071	3.54	4-methoxy-2H-isoquinolin-1-one	4-methoxy-2H-isoquinolin-1-one	1(2H)-Isoquinolinone, 4-methoxy-	1.56	Level2b=MSMSmatch	COc1c[nH]c(=O)c2ccccc12	ITVVDKFBWYVGPV	M+H+	C10H9NO2	1.997	57.46	UNK	Tryptophan alkaloids	Alkaloids	False	Organoheterocyclic compounds	Isoquinolines and derivatives	Isoquinolones and derivatives	Isoquinolones and derivatives	InChI=1S/C10H9NO2/c1-13-9-6-11-10(12)8-5-3-2-4-7(8)9/h2-6H,1H3,(H,11,12)	ITVVDKFBWYVGPV-UHFFFAOYSA-N	UNK	UNK	UNK	UNK	21821105	UNK	single
747_C18pos	429.373	13.13	(22alpha)-hydroxy-isofucosterol	UNK	UNK	0.68704	Level3=InSilico-Generic	CC=C(CC(O)C(C)C1CCC2C3CC=C4CC(O)CCC4(C)C3CCC12C)C(C)C	IYBGBNAVLWUPQU	M+H+	C29H48O2	8.333	313.67	Stigmastane steroids	Steroids	Terpenoids	False	Lipids and lipid-like molecules	Steroids and steroid derivatives	Stigmastanes and derivatives	Stigmastanes and derivatives	InChI=1S/C29H48O2/c1-7-20(18(2)3)16-27(31)19(4)24-10-11-25-23-9-8-21-17-22(30)12-14-28(21,5)26(23)13-15-29(24,25)6/h7-8,18-19,22-27,30-31H,9-17H2,1-6H3	IYBGBNAVLWUPQU-UHFFFAOYSA-N	UNK	UNK	UNK	UNK	74413736	UNK	single
833_C18neg	593.13	4.62	(Z)-6-O-(6-O-p-coumaroyl-beta-D-glucopyranosyl)-6,7,3',4'-tetrahydroxyaurone	UNK	UNK	0.7284	Level3=InSilico-Generic	O=C(C=Cc1ccc(O)cc1)OCC1OC(Oc2ccc3c(c2O)OC(=Cc2ccc(O)c(O)c2)C3=O)C(O)C(O)C1O	JEBDJWVQHWVRFP	M-H-	C30H26O13	2.757	43.87	Aurones	Flavonoids	Shikimates and Phenylpropanoids	True	Phenylpropanoids and polyketides	Flavonoids	Flavonoid glycosides	Aurone O-glycosides	InChI=1S/C30H26O13/c31-16-5-1-14(2-6-16)4-10-23(34)40-13-22-25(36)27(38)28(39)30(43-22)42-20-9-7-17-24(35)21(41-29(17)26(20)37)12-15-3-8-18(32)19(33)11-15/h1-12,22,25,27-28,30-33,36-39H,13H2	JEBDJWVQHWVRFP-UHFFFAOYSA-N	UNK	UNK	UNK	UNK	74819302	UNK	single
460_C18pos	284.331	11.85	w/o MS2: 9,10-alpha-Epoxy-eremanthin	UNK	9,10-Epoxyeremanthin,CHEMBL507833,CHEBI:182568,(1R,2S,4R,6S,10S,11R)-2-methyl-7,12-dimethylidene-3,9-dioxatetracyclo9.3.0.02,4.06,10tetradecan-8-one	-0.07	Level4=MSMSanalog	C=C1CC[C@@H]2[C@H]1[C@H]1OC(=O)C(=C)[C@@H]1C[C@H]1O[C@@]21C	JFFHVIUZNPTGGR	M+K+	C15H18O3	1.606	164.11	Guaiane sesquiterpenoids	Sesquiterpenoids	Terpenoids	False	Organoheterocyclic compounds	Lactones	Gamma butyrolactones	Gamma butyrolactones	InChI=1S/C15H18O3/c1-7-4-5-10-12(7)13-9(8(2)14(16)17-13)6-11-15(10,3)18-11/h9-13H,1-2,4-6H2,3H3/t9-,10+,11+,12-,13-,15-/m0/s1	JFFHVIUZNPTGGR-WJLGXSQGSA-N	UNK	UNK	UNK	UNK	21672185	UNK	single
540_C18pos	316.056	12.64	2-(3,4-dihydroxyphenyl)-3,5-dihydroxy-7-methoxy-4H-chromen-4-one	2-(3,4-dihydroxyphenyl)-3,5-dihydroxy-7-methoxy-4H-chromen-4-one	Rhamnetin	0.58486	Level3=InSilico-Generic	COc1cc(O)c2c(=O)c(O)c(-c3ccc(O)c(O)c3)oc2c1	JGUZGNYPMHHYRK	M-e+	C16H12O7	3.767	54.59	Flavonols	Flavonoids	Shikimates and Phenylpropanoids	False	Phenylpropanoids and polyketides	Flavonoids	Flavones	Flavonols	InChI=1S/C16H12O7/c1-22-8-5-11(19)13-12(6-8)23-16(15(21)14(13)20)7-2-3-9(17)10(18)4-7/h2-6,17-19,21H,1H3	JGUZGNYPMHHYRK-UHFFFAOYSA-N	90-19-7	C10176	UNK	CHEBI:74992	5281691	HMDB0133823	single
246_C18pos	204.123	1.13	Di-Et ester	3-(2-ethoxy-2-oxoethyl)aminopropanoic acid ethyl ester	Ethyl 3-(ethoxycarbonylmethylamino)propionate	0.58999	Level3=InSilico-Generic	CCOC(=O)CCNCC(=O)OCC	JHFQLFGNGSHVGQ	M+H+	C9H17NO4	0.234	112.46	Wax monoesters	Fatty esters	Fatty acids	False	Organic acids and derivatives	Carboxylic acids and derivatives	Amino acids, peptides, and analogues	Alpha amino acid esters	InChI=1S/C9H17NO4/c1-3-13-8(11)5-6-10-7-9(12)14-4-2/h10H,3-7H2,1-2H3	JHFQLFGNGSHVGQ-UHFFFAOYSA-N	3783-61-7,38090-91-4	UNK	UNK	UNK	281012	UNK	single
22_C18pos	114.091	4.21	trans-2-Methyl-2-pentenoic Acid (Chimeric precursor selection)	FEMA 3195	2-Methyl-2-pentenoic acid	3.61	Level1=MSMSmatch	CC/C=C(/C)C(=O)O	JJYWRQLLQAKNAD	M-H2O+NH4+	C6H10O2	1.381	27.79	Branched fatty acids|Unsaturated fatty acids	Fatty Acids and Conjugates	Fatty acids	False	Lipids and lipid-like molecules	Fatty Acyls	Fatty acids and conjugates	Methyl-branched fatty acids	InChI=1S/C6H10O2/c1-3-4-5(2)6(7)8/h4H,3H2,1-2H3,(H,7,8)/b5-4-	JJYWRQLLQAKNAD-PLNGDYQASA-N	1617-37-4	UNK	UNK	UNK	6436344	HMDB0031560	single
754_C18neg	533.203	6.46	pkonid:348406|JLNZDBUCMRAFCU-UHFFFAOYSA-N	UNK	UNK	0.64474	Level3=InSilico-Generic	CC(=O)c1c(C)c(O)c2cc(C(=O)O)cc(OC3OC(CO)C(O)(CC4CCCCC4)C(O)C3O)c2c1O	JLNZDBUCMRAFCU	M-H-	C27H34O11	4.13	66.05	Naphthalenes and derivatives	Naphthalenes	Polyketides	True	Organic oxygen compounds	Organooxygen compounds	Carbohydrates and carbohydrate conjugates	Phenolic glycosides	InChI=1S/C27H34O11/c1-12-19(13(2)29)22(31)20-16(21(12)30)8-15(25(34)35)9-17(20)37-26-23(32)24(33)27(36,18(11-28)38-26)10-14-6-4-3-5-7-14/h8-9,14,18,23-24,26,28,30-33,36H,3-7,10-11H2,1-2H3,(H,34,35)	JLNZDBUCMRAFCU-UHFFFAOYSA-N	UNK	UNK	UNK	UNK	162833529	UNK	single
382_C18neg	331.067	3	4-?-D-Glucopyranosyl-2,3,5-trihydroxybenzoic acid	UNK	4-I-D-Glucopyranosyl-2,3,5-trihydroxybenzoic acid	0.59955	Level3=InSilico-Generic	O=C(O)c1cc(O)c(C2OC(CO)C(O)C(O)C2O)c(O)c1O	JMFDEOLRHFLIJC	M-H-	C13H16O10	-0.791	356.2	Simple phenolic acids	Phenolic acids (C6-C1)	Shikimates and Phenylpropanoids	False	Organic oxygen compounds	Organooxygen compounds	Carbohydrates and carbohydrate conjugates	Phenolic glycosides	InChI=1S/C13H16O10/c14-2-5-8(17)10(19)11(20)12(23-5)6-4(15)1-3(13(21)22)7(16)9(6)18/h1,5,8,10-12,14-20H,2H2,(H,21,22)	JMFDEOLRHFLIJC-UHFFFAOYSA-N	UNK	UNK	UNK	UNK		UNK	single
60_C18neg	135.029	1.04	(2R,3R)-form	2,3,4-trihydroxybutanoic acid	2,3,4-trihydroxybutanoic acid,10191-35-2,Butanoic acid, 2,3,4-trihydroxy-,2,3,4-trihydroxybutyric acid,13752-84-6,2,3,4-TRIHYDROXYBUTANOICACID,SCHEMBL120198,CHEBI:49060,DTXSID10863289,AKOS006221012,SB45798,SB84356,DB-329539,NS00122612,EN300-154797,Q27121461,3BABF1E0-182C-4B9D-B236-C177DB539CD1	0.68932	Level3=InSilico-Generic	O=C(O)C(O)C(O)CO	JPIJQSOTBSSVTP	M-H-	C4H8O5	-2.395	1393.88	Hydroxy fatty acids|Monosaccharides	Fatty Acids and Conjugates|Saccharides	Carbohydrates|Fatty acids	False	Organic oxygen compounds	Organooxygen compounds	Carbohydrates and carbohydrate conjugates	Sugar acids and derivatives	InChI=1S/C4H8O5/c5-1-2(6)3(7)4(8)9/h2-3,5-7H,1H2,(H,8,9)	JPIJQSOTBSSVTP-UHFFFAOYSA-N	10191-35-2,13752-84-6,3909-12-4,488-16-4	UNK	UNK	CHEBI:49060	439535	UNK	single
760_C18neg	537.087	7.91	Sennidin B	SENNIDIN A	Sennidin A	0.565	Level3=InSilico-Generic	O=C(O)c1cc(O)c2c(c1)C(C1c3cccc(O)c3C(=O)c3c(O)cc(C(=O)O)cc31)c1cccc(O)c1C2=O	JPMRHWLJLNKRTJ	M-H-	C30H18O10	4.018	13.87	Anthraquis and anthrones	Polycyclic aromatic polyketides	Polyketides	False	Benzenoids	Anthracenes	Anthracenecarboxylic acids and derivatives	Anthracenecarboxylic acids	InChI=1S/C30H18O10/c31-17-5-1-3-13-21(15-7-11(29(37)38)9-19(33)25(15)27(35)23(13)17)22-14-4-2-6-18(32)24(14)28(36)26-16(22)8-12(30(39)40)10-20(26)34/h1-10,21-22,31-34H,(H,37,38)(H,39,40)	JPMRHWLJLNKRTJ-UHFFFAOYSA-N	517-44-2,641-12-3,66161-54-4,66161-55-5	UNK	UNK	UNK	122839	UNK	single
624_C18neg	451.118	8.81	vitisinol G	UNK	UNPD202819	0.84877	Level3=InSilico-Biosource	Oc1ccc(C2=Cc3c(O)cc(O)cc3C3c4c(cc(O)cc42)OC3c2ccc(O)cc2)cc1	JQRQZSOMCSIDGH	M-H-	C28H20O6	5.315	13.84	Oligomeric stibenes	Stilbenoids	Shikimates and Phenylpropanoids	False	Phenylpropanoids and polyketides	2-arylbenzofuran flavonoids	UNK	2-arylbenzofuran flavonoids	InChI=1S/C28H20O6/c29-16-5-1-14(2-6-16)20-13-21-23(9-18(31)11-24(21)33)27-26-22(20)10-19(32)12-25(26)34-28(27)15-3-7-17(30)8-4-15/h1-13,27-33H	JQRQZSOMCSIDGH-UHFFFAOYSA-N	UNK	UNK	UNK	UNK	162868532	UNK	single
467_C18pos	288.052	12.12	7,8-dihydroxy-3-methyl-10-oxo-10H-chromeno3,2-cpyridine-9-carboxylic acid	7,8-dihydroxy-3-methyl-10-oxo-9-1benzopyrano3,2-cpyridinecarboxylic acid	7,8-dihydroxy-3-methyl-10-oxo-10H-chromeno3,2-cpyridine-9-carboxylic acid	0.46109	Level3=InSilico-Generic	Cc1cc2oc3cc(O)c(O)c(C(=O)O)c3c(=O)c2cn1	JQSDDXAUCUZICT	M+H+	C14H9NO6	2.668	39.75	Methyl xanthones	Xanthones	Polyketides	False	Organoheterocyclic compounds	Benzopyrans	1-benzopyrans	Chromenopyridines	InChI=1S/C14H9NO6/c1-5-2-8-6(4-15-5)12(17)10-9(21-8)3-7(16)13(18)11(10)14(19)20/h2-4,16,18H,1H3,(H,19,20)	JQSDDXAUCUZICT-UHFFFAOYSA-N	UNK	UNK	UNK	CHEBI:68708	9860695	UNK	single
202_C18neg	236.105	9.95	Di-Me ether, semicarbazone	1-(3,4-dimethoxyphenyl)ethylideneaminourea	UNPD169877	0.53922	Level3=InSilico-Generic	COc1ccc(C(C)=NNC(=N)O)cc1OC	JRDJZNDBKMGRFT	M-H-	C11H15N3O3	2.644	60.72	UNK	UNK	Shikimates and Phenylpropanoids	False	Benzenoids	Benzene and substituted derivatives	Methoxybenzenes	Dimethoxybenzenes	InChI=1S/C11H15N3O3/c1-7(13-14-11(12)15)8-4-5-9(16-2)10(6-8)17-3/h4-6H,1-3H3,(H3,12,14,15)	JRDJZNDBKMGRFT-UHFFFAOYSA-N	16742-06-6	UNK	UNK	UNK	4325674	UNK	single
175_C18pos	174.149	4.34	3R-aminononanoic acid	3-aminononanoic acid	3R-aminononanoic acid	0.5592	Level3=InSilico-Generic	CCCCCCC(N)CC(=O)O	JSJXIPXCQNHXJA	M+H+	C9H19NO2	2.068	96.86	UNK	UNK	UNK	UNK	UNK	UNK	UNK	UNK	InChI=1S/C9H19NO2/c1-2-3-4-5-6-8(10)7-9(11)12/h8H,2-7,10H2,1H3,(H,11,12)	JSJXIPXCQNHXJA-UHFFFAOYSA-N	UNK	UNK	UNK	UNK	2832746	UNK	single
268_C18pos	213.076	3.53	Gardoside	UNK	Gardoside	0.62231	Level3=InSilico-Generic	C=C1C(O)CC2C(C(=O)O)=COC(OC3OC(CO)C(O)C(O)C3O)C12	JSKCJJNYSGWZDU	M-C6H10O5+H+	C16H22O10	-2.068	81.33	Iridoids monoterpenoids	Monoterpenoids	Terpenoids	True	Organic oxygen compounds	Organooxygen compounds	Carbohydrates and carbohydrate conjugates	O-glycosyl compounds	InChI=1S/C16H22O10/c1-5-8(18)2-6-7(14(22)23)4-24-15(10(5)6)26-16-13(21)12(20)11(19)9(3-17)25-16/h4,6,8-13,15-21H,1-3H2,(H,22,23)	JSKCJJNYSGWZDU-UHFFFAOYSA-N	UNK	UNK	UNK	UNK	73981590	UNK	single
571_C18neg	427.155	8.11	w/o MS2: 3-Indolebutyric acid	4-(1H-indol-3-yl)butanoic acid	Indole-3-butanoate	-0.79	Level4=MSMSanalog	O=C(O)CCCc1c[nH]c2ccccc12	JTEDVYBZBROSJT	2M-2H+Na-	C12H13NO2	2.084	39.2	Simple indole alkaloids	Tryptophan alkaloids	Alkaloids	False	Organoheterocyclic compounds	Indoles and derivatives	Indoles	3-alkylindoles	InChI=1S/C12H13NO2/c14-12(15)7-3-4-9-8-13-11-6-2-1-5-10(9)11/h1-2,5-6,8,13H,3-4,7H2,(H,14,15)	JTEDVYBZBROSJT-UHFFFAOYSA-N	111150-79-9,133-32-4,67763-14-8,933-32-4	C11284	UNK	CHEBI:33070	8617	HMDB0002096	single
486_C18neg	381.231	12.47	5-Methoxytryptamine	2-(5-methoxy-1H-indol-3-yl)ethanamine	5-Methoxytryptamine	3.46	Level1=MSMSmatch	COc1ccc2[nH]cc(CCN)c2c1	JTEJPPKMYBDEMY	2M-CO2+FA-	C11H14N2O	1.325	182.88	Simple indole alkaloids	Tryptophan alkaloids	Alkaloids	False	Organoheterocyclic compounds	Indoles and derivatives	Tryptamines and derivatives	Tryptamines and derivatives	InChI=1S/C11H14N2O/c1-14-9-2-3-11-10(6-9)8(4-5-12)7-13-11/h2-3,6-7,13H,4-5,12H2,1H3	JTEJPPKMYBDEMY-UHFFFAOYSA-N	608-07-1,66-83-1,68160-56-5	C05659	UNK	CHEBI:2089	1833	HMDB0004095	single
437_C18neg	357.104	1.01	Lactobionic acid	2,3,5,6-tetrahydroxy-4-3,4,5-trihydroxy-6-(hydroxymethyl)-2-oxanyloxyhexanoic acid	Maltobionic acid,Cellobionic Acid Ammonium Salt,(2R,3R,4R,5R)-2,3,5,6-Tetrahydroxy-4-(((2S,3R,4S,5R,6R)-3,4,5-trihydroxy-6-(hydroxymethyl)tetrahydro-2H-pyran-2-yl)oxy)hexanoic acid,4-O-hexopyranosylhexonic acid,SCHEMBL10000784,SCHEMBL20829094,SCHEMBL24776102,DTXSID00859171,SB48264,2,3,5,6-tetrahydroxy-4-3,4,5-trihydroxy-6-(hydroxymethyl)oxan-2-yloxyhexanoic acid,LS-14148,SY035643	0.66035	Level3=InSilico-Generic	O=C(O)C(O)C(O)C(OC1OC(CO)C(O)C(O)C1O)C(O)CO	JYTUSYBCFIZPBE	M-H-	C12H22O12	-4.847	283.37	Disaccharides	Saccharides	Carbohydrates	True	Lipids and lipid-like molecules	Fatty Acyls	Fatty acyl glycosides	Fatty acyl glycosides of mono- and disaccharides	InChI=1S/C12H22O12/c13-1-3(15)10(7(18)8(19)11(21)22)24-12-9(20)6(17)5(16)4(2-14)23-12/h3-10,12-20H,1-2H2,(H,21,22)	JYTUSYBCFIZPBE-UHFFFAOYSA-N	96-82-2	UNK	UNK	UNK	60793	UNK	single
1020_C18pos	745.228	5.4	w/o MS2: (2S,3S,4R,5R,6S)-6-(1aS,1bS,2S,5aR,6S,6aS)-1a-(hydroxymethyl)-2-(2S,3R,4S,5S,6R)-3,4,5-trihydroxy-6-(hydroxymethyl)oxan-2-yloxy-2,5a,6,6a-tetrahydro-1bH-oxireno5,6cyclopenta1,3-cpyran-6-yloxy-4,5-diacetyloxy-2-methyloxan-3-yl (E)-3-phenylprop-2-enoate	UNK	MEGxp0_000444	-0.84	Level4=MSMSanalog	CC(=O)OC1C(OC2C3C=COC(OC4OC(CO)C(O)C(O)C4O)C3C3(CO)OC23)OC(C)C(OC(=O)C=Cc2ccccc2)C1OC(C)=O	JYVLOGILHBWLAE	M+Na+	C34H42O17	0.239	946387	Iridoids monoterpenoids	Monoterpenoids	Terpenoids	True	Phenylpropanoids and polyketides	Cinnamic acids and derivatives	Cinnamic acid esters	Cinnamic acid esters	InChI=1S/C34H42O17/c1-15-26(48-21(39)10-9-18-7-5-4-6-8-18)28(45-16(2)37)29(46-17(3)38)33(44-15)49-27-19-11-12-43-31(22(19)34(14-36)30(27)51-34)50-32-25(42)24(41)23(40)20(13-35)47-32/h4-12,15,19-20,22-33,35-36,40-42H,13-14H2,1-3H3	JYVLOGILHBWLAE-UHFFFAOYSA-N	UNK	UNK	UNK	UNK	74191777	UNK	single
746_C18neg	525.162	4.67	UNPD3762	UNK	UNPD3762	0.66271	Level3=InSilico-Generic	COc1c(CC(O)C(C)(C)OC2OC(CO)C(O)C(O)C2O)c2ccc(=O)oc2c2ccoc12	KAGDTEFAQXXXMS	M+HCOO-	C23H28O11	0.784	34.83	Furocoumarins|Simple coumarins	Coumarins	Shikimates and Phenylpropanoids	True	Lipids and lipid-like molecules	Fatty Acyls	Fatty acyl glycosides	Fatty acyl glycosides of mono- and disaccharides	InChI=1S/C23H28O11/c1-23(2,34-22-18(29)17(28)16(27)13(9-24)32-22)14(25)8-12-10-4-5-15(26)33-19(10)11-6-7-31-21(11)20(12)30-3/h4-7,13-14,16-18,22,24-25,27-29H,8-9H2,1-3H3	KAGDTEFAQXXXMS-UHFFFAOYSA-N	UNK	UNK	UNK	UNK	163085235	UNK	single
213_C18neg	243.066	3.28	UNPD25539	8-(2-hydroxypropan-2-yl)-2-furo2,3-h1benzopyranone	Oroselol	0.67998	Level3=InSilico-Generic	CC(C)(O)c1cc2c(ccc3ccc(=O)oc32)o1	KDJVHSVOXOZBDR	M-H-	C14H12O4	2.528	21.12	Furocoumarins|Simple coumarins	Coumarins	Shikimates and Phenylpropanoids	False	Phenylpropanoids and polyketides	Coumarins and derivatives	Furanocoumarins	Angular furanocoumarins	InChI=1S/C14H12O4/c1-14(2,16)11-7-9-10(17-11)5-3-8-4-6-12(15)18-13(8)9/h3-7,16H,1-2H3	KDJVHSVOXOZBDR-UHFFFAOYSA-N	1891-25-4,2166-31-6,21667-00-5	UNK	UNK	UNK	160600	UNK	single
486_C18pos	291.13	1.52	(N(omega)-L-arginino)succinic acid	(2S)-2-amino-(4S)-4-amino-4-carboxybutyliminomethylaminobutanedioic acid	(2R)-2-N-(4S)-4-amino-4-carboxybutylcarbamimidoylaminobutanedioic acid	0.70372	Level3=InSilico-Generic	N=C(NCCC[C@H](N)C(=O)O)N[C@@H](CC(=O)O)C(=O)O	KDZOASGQNOPSCU	M+H+	C10H18N4O6	-3.436	42.86	Aminoacids	Small peptides	Amino acids and Peptides	False	Organic acids and derivatives	Carboxylic acids and derivatives	Amino acids, peptides, and analogues	Aspartic acid and derivatives	InChI=1S/C10H18N4O6/c11-5(8(17)18)2-1-3-13-10(12)14-6(9(19)20)4-7(15)16/h5-6H,1-4,11H2,(H,15,16)(H,17,18)(H,19,20)(H3,12,13,14)/t5-,6-/m0/s1	KDZOASGQNOPSCU-WDSKDSINSA-N	2387-71-5	C03406	UNK	UNK	16950	HMDB0000052	single
870_C18neg	621.437	12.59	Sporminarin A	UNK	Sporminarin A	0.4474	Level3=InSilico-Generic	CCC(C)CC1(C)CC(C)C(O)C(C)(C=C(C)C(O)C(C)C=CC(O)C(C)C=CC(O)C(C)C=C(C)C(O)C(C)C(=O)O)O1	KEOVZXPDWAYZHM	M-H-	C36H62O8	4.109	4258456	Open-chain polyketides	Linear polyketides	Polyketides	False	Lipids and lipid-like molecules	Prenol lipids	Sesterterpenoids	Sesterterpenoids	InChI=1S/C36H62O8/c1-12-21(2)18-35(10)19-27(8)33(41)36(11,44-35)20-26(7)31(39)23(4)14-16-29(37)22(3)13-15-30(38)24(5)17-25(6)32(40)28(9)34(42)43/h13-17,20-24,27-33,37-41H,12,18-19H2,1-11H3,(H,42,43)	KEOVZXPDWAYZHM-UHFFFAOYSA-N	UNK	UNK	UNK	UNK	73174277	UNK	single
385_C18neg	331.067	2.52	pkonid:381649|KGHSLXLLBHRMML-PHSPRSPYSA-N	UNK	Glucogallin	0.63937	Level3=InSilico-Generic	COC1OC(OC(=O)c2cc(O)c(O)c(O)c2)C(O)C(O)C1O	KGHSLXLLBHRMML	M-H-	C13H16O10	-0.07	205.66	Simple phenolic acids	Phenolic acids (C6-C1)	Shikimates and Phenylpropanoids	True	Benzenoids	Benzene and substituted derivatives	Benzoic acids and derivatives	Galloyl esters	InChI=1S/C13H16O10/c1-21-12-9(18)8(17)10(19)13(23-12)22-11(20)4-2-5(14)7(16)6(15)3-4/h2-3,8-10,12-19H,1H3	KGHSLXLLBHRMML-UHFFFAOYSA-N	UNK	UNK	UNK	UNK	78169862	UNK	single
389_C18pos	262.129	1.53	4,6-O-Isopropylidene	N-(6,8-dihydroxy-2,2-dimethyl-4,4a,6,7,8,8a-hexahydropyrano3,2-d1,3dioxin-7-yl)acetamide	2-Acetamido-2-deoxy-4,6-o-isopropylidene-D-glucopyranose	0.61686	Level3=InSilico-Generic	CC(O)=NC1C(O)OC2COC(C)(C)OC2C1O	KHSNVBRWHNOPEI	M+H+	C11H19NO6	-0.878	91.3	UNK	UNK	UNK	True	Organoheterocyclic compounds	Pyranodioxins	UNK	Pyranodioxins	InChI=1S/C11H19NO6/c1-5(13)12-7-8(14)9-6(17-10(7)15)4-16-11(2,3)18-9/h6-10,14-15H,4H2,1-3H3,(H,12,13)	KHSNVBRWHNOPEI-UHFFFAOYSA-N	50605-09-9	UNK	UNK	UNK	4076300	UNK	single
582_C18neg	433.041	5.47	Ellagic acid arabinoside	UNK	Ellagic acid arabinoside	0.55514	Level3=InSilico-Generic	O=c1oc2c(O)c(OC3OCC(O)C(O)C3O)cc3c(=O)oc4c(O)c(O)cc1c4c23	KNURQRIPZJJYQO	M-H-	C19H14O12	1.344	199.69	Simple coumarins	Coumarins	Shikimates and Phenylpropanoids	True	Phenylpropanoids and polyketides	Tannins	Hydrolyzable tannins	Hydrolyzable tannins	InChI=1S/C19H14O12/c20-6-1-4-9-10-5(18(27)30-15(9)12(6)23)2-8(13(24)16(10)31-17(4)26)29-19-14(25)11(22)7(21)3-28-19/h1-2,7,11,14,19-25H,3H2	KNURQRIPZJJYQO-UHFFFAOYSA-N	UNK	UNK	UNK	UNK	67126088	UNK	single
131_C18neg	191.019	1.59	Citric acid - 40.0 eV	2-hydroxypropane-1,2,3-tricarboxylic acid	citric acid,77-92-9,Citric acid, anhydrous,2-hydroxypropane-1,2,3-tricarboxylic acid,Anhydrous citric acid,Aciletten,Citro,Citretten,Chemfill,Citric acid anhydrous,Hydrocerol A,1,2,3-Propanetricarboxylic acid, 2-hydroxy-,Kyselina citronova,2-hydroxy-1,2,3-propanetricarboxylic acid,2-Hydroxytricarballylic acid,Caswell No. 221C,3-Carboxy-3-hydroxypentane-1,5-dioic acid,FEMA No. 2306,2-Hydroxypropan…	1.86	Level2a=MSMSmatch	O=C(O)CC(O)(CC(=O)O)C(=O)O	KRKNYBCHXYNGOX	M-H-	C6H8O7	-2.247	371.95	Hydroxy fatty acids	Fatty Acids and Conjugates	Fatty acids	False	Organic acids and derivatives	Carboxylic acids and derivatives	Tricarboxylic acids and derivatives	Tricarboxylic acids and derivatives	InChI=1S/C6H8O7/c7-3(8)1-6(13,5(11)12)2-4(9)10/h13H,1-2H2,(H,7,8)(H,9,10)(H,11,12)	KRKNYBCHXYNGOX-UHFFFAOYSA-N	12262-73-6,5077-53-2,5949-29-1,6018-92-4,623158-96-3,77-92-9	C00158,D00037	UNK	CHEBI:30769	311	HMDB0000094	single
225_C18pos	194.059	7.11	w/o MS2: FERULATE	3-(4-Hydroxy-3-Methoxyphenyl)-2-Propenoic Acid	ferulic acid,trans-Ferulic Acid,1135-24-6,537-98-4,4-Hydroxy-3-methoxycinnamic acid,trans-4-Hydroxy-3-methoxycinnamic acid,3-(4-Hydroxy-3-methoxyphenyl)acrylic acid,(E)-Ferulic acid,ferulate,Coniferic acid,2-Propenoic acid, 3-(4-hydroxy-3-methoxyphenyl)-,Ferulic acid, trans-,3-(4-Hydroxy-3-methoxyphenyl)-2-propenoic acid,(E)-3-(4-Hydroxy-3-methoxyphenyl)-2-propenoic acid,(2E)-3-(4-hydroxy-3-metho…	-0.62	Level4=MSMSanalog	COc1cc(/C=C/C(=O)O)ccc1O	KSEBMYQBYZTDHS	M+	C10H10O4	1.15	28.83	Cinnamic acids and derivatives	Phenylpropanoids (C6-C3)	Shikimates and Phenylpropanoids	False	Phenylpropanoids and polyketides	Cinnamic acids and derivatives	Hydroxycinnamic acids and derivatives	Hydroxycinnamic acids	InChI=1S/C10H10O4/c1-14-9-6-7(2-4-8(9)11)3-5-10(12)13/h2-6,11H,1H3,(H,12,13)/b5-3+	KSEBMYQBYZTDHS-HWKANZROSA-N	1135-24-6,2488-25-7,537-73-5,537-98-4,97274-61-8	C01494	UNK	CHEBI:17620	445858	HMDB0000954	single
124_C18neg	187.072	1.23	N-??-Acetyl-L-glutamine	2-acetamido-5-amino-5-oxopentanoic acid	(2S)-2-acetamido-5-amino-5-oxopentanoate	3.44	Level1=MSMSmatch	CC(=O)NC(CCC(N)=O)C(=O)O	KSMRODHGGIIXDV	M-H-	C7H12N2O4	-1.635	154.68	UNK	UNK	UNK	False	Organic acids and derivatives	Carboxylic acids and derivatives	Amino acids, peptides, and analogues	Glutamine and derivatives	InChI=1S/C7H12N2O4/c1-4(10)9-5(7(12)13)2-3-6(8)11/h5H,2-3H2,1H3,(H2,8,11)(H,9,10)(H,12,13)	KSMRODHGGIIXDV-UHFFFAOYSA-N	2490-97-3,35305-74-9	UNK	UNK	CHEBI:73685	25561	HMDB0006029	single
903_C18neg	679.197	7.36	a-viniferin	alpha-Viniferin	SCHEMBL2721242,CHEMBL1997745,NSC655524,AKOS032948514,NSC-655524,NCI60_019296,A868528,Q4734921,B0005-188645,(2R,3R,10R,11R,18S,19S)-3,11,19-tris(4-hydroxyphenyl)-4,12,20-trioxaheptacyclo16.6.1.1^{2,5.1^{10,13.0^{21,25.0^{9,27.0^{17,26heptacosa-1(25),5,7,9(27),13,15,17(26),21,23-nonaene-7,15,23-triol,(2S,2aS,7S,7aS,12R,12aR)-2,2a,7,7a,12,12a-Hexahydro-2,7,12-tris(4-hydroxyphenyl)cyclonona1,2,3-cd:4…	3.43	Level1=MSMSmatch	Oc1ccc(C2Oc3cc(O)cc4c3C2c2cc(O)cc3c2C(c2cc(O)cc5c2C4C(c2ccc(O)cc2)O5)C(c2ccc(O)cc2)O3)cc1	KUTVNHOAKHJJFL	M-CO2+FA-	C42H30O9	6.756	85.18	Oligomeric stibenes	Stilbenoids	Shikimates and Phenylpropanoids	False	Phenylpropanoids and polyketides	2-arylbenzofuran flavonoids	UNK	2-arylbenzofuran flavonoids	InChI=1S/C42H30O9/c43-22-7-1-19(2-8-22)40-37-28-13-25(46)17-32-35(28)39(42(50-32)21-5-11-24(45)12-6-21)30-15-27(48)18-33-36(30)38(29-14-26(47)16-31(49-40)34(29)37)41(51-33)20-3-9-23(44)10-4-20/h1-18,37-48H	KUTVNHOAKHJJFL-UHFFFAOYSA-N	62218-13-7	UNK	UNK	UNK	375682	HMDB0030603	Isomeric
983_C18pos	679.196	8.41	a-viniferin	alpha-Viniferin	SCHEMBL2721242,CHEMBL1997745,NSC655524,AKOS032948514,NSC-655524,NCI60_019296,A868528,Q4734921,B0005-188645,(2R,3R,10R,11R,18S,19S)-3,11,19-tris(4-hydroxyphenyl)-4,12,20-trioxaheptacyclo16.6.1.1^{2,5.1^{10,13.0^{21,25.0^{9,27.0^{17,26heptacosa-1(25),5,7,9(27),13,15,17(26),21,23-nonaene-7,15,23-triol,(2S,2aS,7S,7aS,12R,12aR)-2,2a,7,7a,12,12a-Hexahydro-2,7,12-tris(4-hydroxyphenyl)cyclonona1,2,3-cd:4…	3.63	Level1=MSMSmatch	Oc1ccc(C2Oc3cc(O)cc4c3C2c2cc(O)cc3c2C(c2cc(O)cc5c2C4C(c2ccc(O)cc2)O5)C(c2ccc(O)cc2)O3)cc1	KUTVNHOAKHJJFL	M+H+	C42H30O9	6.756	495018	Oligomeric stibenes	Stilbenoids	Shikimates and Phenylpropanoids	False	Phenylpropanoids and polyketides	2-arylbenzofuran flavonoids	UNK	2-arylbenzofuran flavonoids	InChI=1S/C42H30O9/c43-22-7-1-19(2-8-22)40-37-28-13-25(46)17-32-35(28)39(42(50-32)21-5-11-24(45)12-6-21)30-15-27(48)18-33-36(30)38(29-14-26(47)16-31(49-40)34(29)37)41(51-33)20-3-9-23(44)10-4-20/h1-18,37-48H	KUTVNHOAKHJJFL-UHFFFAOYSA-N	62218-13-7	UNK	UNK	UNK	375682	HMDB0030603	Isomeric
702_C18pos	401.16	7.68	6??-Acetylteuscordin	UNK	UNK	0.63688	Level3=InSilico-Generic	CC(=O)OC1CC(C)C2(CC(c3ccoc3)OC2=O)C2CCC=C3C(=O)OCC312	LAFKXZZHVGUAIC	M+H+	C22H24O7	2.121	19.04	Colensane and Clerodane diterpenoids	Diterpenoids	Terpenoids	False	Lipids and lipid-like molecules	Prenol lipids	Terpene lactones	Diterpene lactones	InChI=1S/C22H24O7/c1-12-8-18(28-13(2)23)22-11-27-19(24)15(22)4-3-5-17(22)21(12)9-16(29-20(21)25)14-6-7-26-10-14/h4,6-7,10,12,16-18H,3,5,8-9,11H2,1-2H3	LAFKXZZHVGUAIC-UHFFFAOYSA-N	UNK	UNK	UNK	UNK	162902846	UNK	single
826_C18neg	584.125	4.27	Citreamicin ?	UNK	UNPD65685	0.5903	Level3=InSilico-Generic	COc1cc2oc3c(c(=O)c2cc1OC)C(=O)c1c(ccc2cc4c(c(O)c12)C(=O)N1C(C)(C4)OC(=O)C1(C)CO)C3=O	LDQXZFAGJRSXAT	M-H-	C31H23NO11	3.568	27.38	Ericamycins	Polycyclic aromatic polyketides	Polyketides	False	Organoheterocyclic compounds	Benzopyrans	1-benzopyrans	Xanthones	InChI=1S/C31H23NO11/c1-30(11-33)29(39)43-31(2)10-13-7-12-5-6-14-21(19(12)25(36)20(13)28(38)32(30)31)26(37)22-23(34)15-8-17(40-3)18(41-4)9-16(15)42-27(22)24(14)35/h5-9,33,36H,10-11H2,1-4H3	LDQXZFAGJRSXAT-UHFFFAOYSA-N	128969-88-0,150585-08-3	UNK	UNK	UNK	195593	UNK	single
738_C18neg	519.187	6.99	(1alpha,11beta)-1,2,21,23-tetrahydro-1,11,23-trihydroxy-21-oxoobacunone	UNK	UNK	0.61928	Level3=InSilico-Generic	CC1(C)OC(=O)CC(O)C2(C)C1CC(=O)C1(C)C2C(O)CC2(C)C(C3=CC(O)OC3=O)OC(=O)C3OC321	LFAPQFRXDCNQNU	M-H-	C26H32O11	-0.432	29.14	Limonoids	Triterpenoids	Terpenoids	True	Lipids and lipid-like molecules	Prenol lipids	Triterpenoids	Limonoids	InChI=1S/C26H32O11/c1-22(2)12-7-14(29)25(5)17(24(12,4)13(28)8-16(31)36-22)11(27)9-23(3)18(10-6-15(30)34-20(10)32)35-21(33)19-26(23,25)37-19/h6,11-13,15,17-19,27-28,30H,7-9H2,1-5H3	LFAPQFRXDCNQNU-UHFFFAOYSA-N	UNK	UNK	UNK	UNK	44715512	UNK	single
982_C18neg	881.158	5.63	3,3'-Bis-O-(3,4,5-trihydroxybenzoyl)	3,4,5-trihydroxybenzoic acid 2-(3,4-dihydroxyphenyl)-6-2-(3,4-dihydroxyphenyl)-5,7-dihydroxy-3-oxo-(3,4,5-trihydroxyphenyl)methoxy-3,4-dihydro-2H-1-benzopyran-4-yl-5,7-dihydroxy-3,4-dihydro-2H-1-benzopyran-3-yl ester	3,3'-Di-O-galloylprocyanidin B5	0.69414	Level3=InSilico-Generic	O=C(OC1Cc2c(cc(O)c(C3c4c(O)cc(O)cc4OC(c4ccc(O)c(O)c4)C3OC(=O)c3cc(O)c(O)c(O)c3)c2O)OC1c1ccc(O)c(O)c1)c1cc(O)c(O)c(O)c1	LFBGVECYPPCVDS	M-H-	C44H34O20	6.852	56.52	Flavan-3-ols|Proanthocyanins	Flavonoids	Shikimates and Phenylpropanoids	False	Phenylpropanoids and polyketides	Flavonoids	Biflavonoids and polyflavonoids	Biflavonoids and polyflavonoids	InChI=1S/C44H34O20/c45-19-11-25(50)34-32(12-19)62-41(16-2-4-22(47)24(49)6-16)42(64-44(60)18-9-29(54)39(58)30(55)10-18)36(34)35-26(51)14-31-20(37(35)56)13-33(40(61-31)15-1-3-21(46)23(48)5-15)63-43(59)17-7-27(52)38(57)28(53)8-17/h1-12,14,33,36,40-42,45-58H,13H2	LFBGVECYPPCVDS-UHFFFAOYSA-N	UNK	UNK	UNK	UNK	9897565	UNK	single
843_C18neg	597.183	4.39	Decumbeside C	UNK	UNK	0.57492	Level3=InSilico-Generic	CC(=O)OC1(C)CC(O)C2(O)C=COC(OC3OC(CO)C(O)C(OC(=O)C=Cc4ccc(O)cc4)C3O)C12	LHTQMLIHNMPGFV	M+HCOO-	C26H32O13	0.124	19.31	Iridoids monoterpenoids	Monoterpenoids	Terpenoids	True	Lipids and lipid-like molecules	Prenol lipids	Terpene glycosides	Iridoid O-glycosides	InChI=1S/C26H32O13/c1-13(28)39-25(2)11-17(30)26(34)9-10-35-24(22(25)26)38-23-20(33)21(19(32)16(12-27)36-23)37-18(31)8-5-14-3-6-15(29)7-4-14/h3-10,16-17,19-24,27,29-30,32-34H,11-12H2,1-2H3	LHTQMLIHNMPGFV-UHFFFAOYSA-N	UNK	UNK	UNK	UNK	163045554	UNK	single
659_C18neg	469.129	7.54	(+)-Ampelopsin AAmpelopsin A	UNK	UNK	0.94993	Level3=InSilico-Biosource	Oc1ccc(C2Oc3cc(O)cc4c3C2c2cc(O)cc(O)c2C(c2ccc(O)cc2)C4O)cc1	LHUHHURKGTUZHU	M-H-	C28H22O7	3.684	34.98	Oligomeric stibenes	Stilbenoids	Shikimates and Phenylpropanoids	False	Phenylpropanoids and polyketides	2-arylbenzofuran flavonoids	UNK	2-arylbenzofuran flavonoids	InChI=1S/C28H22O7/c29-15-5-1-13(2-6-15)23-24-19(9-17(31)11-21(24)33)26-25-20(27(23)34)10-18(32)12-22(25)35-28(26)14-3-7-16(30)8-4-14/h1-12,23,26-34H	LHUHHURKGTUZHU-UHFFFAOYSA-N	99646-13-6	UNK	UNK	UNK	2289	UNK	Isomeric
714_C18neg	505.106	6.23	(+)-Ampelopsin AAmpelopsin A	UNK	UNK	0.94306	Level3=InSilico-Biosource	Oc1ccc(C2Oc3cc(O)cc4c3C2c2cc(O)cc(O)c2C(c2ccc(O)cc2)C4O)cc1	LHUHHURKGTUZHU	M+Cl-	C28H22O7	3.684	229743	Oligomeric stibenes	Stilbenoids	Shikimates and Phenylpropanoids	False	Phenylpropanoids and polyketides	2-arylbenzofuran flavonoids	UNK	2-arylbenzofuran flavonoids	InChI=1S/C28H22O7/c29-15-5-1-13(2-6-15)23-24-19(9-17(31)11-21(24)33)26-25-20(27(23)34)10-18(32)12-22(25)35-28(26)14-3-7-16(30)8-4-14/h1-12,23,26-34H	LHUHHURKGTUZHU-UHFFFAOYSA-N	99646-13-6	UNK	UNK	UNK	2289	UNK	Isomeric
101_C18pos	146.06	3.55	2-Hydroxyquinoline	1H-quinolin-2-one	2(1H)-Quinolinone, ion(1-)	1.9	Level2a=MSMSmatch	O=c1ccc2ccccc2[nH]1	LISFMEBWQUVKPJ	M+H+	C9H7NO	2.171	627.92	Quinazoline alkaloids	Anthranilic acid alkaloids	Alkaloids	False	Organoheterocyclic compounds	Quinolines and derivatives	Quinolones and derivatives	Hydroquinolones	InChI=1S/C9H7NO/c11-9-6-5-7-3-1-2-4-8(7)10-9/h1-6H,(H,10,11)	LISFMEBWQUVKPJ-UHFFFAOYSA-N	104534-80-7,1256825-86-1,1321-40-0,59-31-4,70254-42-1,7255-79-0	C06338,C06415	UNK	CHEBI:16365,CHEBI:18289	6038	UNK	Isomeric
102_C18pos	146.06	3.24	2-Hydroxyquinoline	1H-quinolin-2-one	2(1H)-Quinolinone, ion(1-)	1.91	Level2a=MSMSmatch	O=c1ccc2ccccc2[nH]1	LISFMEBWQUVKPJ	M+H+	C9H7NO	2.171	1125.39	Quinazoline alkaloids	Anthranilic acid alkaloids	Alkaloids	False	Organoheterocyclic compounds	Quinolines and derivatives	Quinolones and derivatives	Hydroquinolones	InChI=1S/C9H7NO/c11-9-6-5-7-3-1-2-4-8(7)10-9/h1-6H,(H,10,11)	LISFMEBWQUVKPJ-UHFFFAOYSA-N	104534-80-7,1256825-86-1,1321-40-0,59-31-4,70254-42-1,7255-79-0	C06338,C06415	UNK	CHEBI:16365,CHEBI:18289	6038	UNK	Isomeric
617_C18pos	355.07	12.35	4-HYDROXY-L-PHENYLGLYCINE (Chimeric precursor selection)	2-amino-2-(4-hydroxyphenyl)acetic acid	D-4-hydroxyphenylglycine	3.45	Level1=MSMSmatch	NC(C(=O)O)c1ccc(O)cc1	LJCWONGJFPCTTL	2M-H2O+K+	C8H9NO3	-2.181	21.21	Aminoacids	Small peptides	Amino acids and Peptides	False	Organic acids and derivatives	Carboxylic acids and derivatives	Amino acids, peptides, and analogues	D-alpha-amino acids	InChI=1S/C8H9NO3/c9-7(8(11)12)5-1-3-6(10)4-2-5/h1-4,7,10H,9H2,(H,11,12)	LJCWONGJFPCTTL-UHFFFAOYSA-N	22818-40-2,32462-30-9,37784-25-1,6324-01-2,938-97-6,94538-67-7	UNK	UNK	CHEBI:50418	92143	UNK	Isomeric
618_C18pos	355.07	12.63	4-HYDROXY-L-PHENYLGLYCINE (Chimeric precursor selection)	2-amino-2-(4-hydroxyphenyl)acetic acid	D-4-hydroxyphenylglycine	3.6	Level1=MSMSmatch	NC(C(=O)O)c1ccc(O)cc1	LJCWONGJFPCTTL	2M-H2O+K+	C8H9NO3	-2.181	21.4	Aminoacids	Small peptides	Amino acids and Peptides	False	Organic acids and derivatives	Carboxylic acids and derivatives	Amino acids, peptides, and analogues	D-alpha-amino acids	InChI=1S/C8H9NO3/c9-7(8(11)12)5-1-3-6(10)4-2-5/h1-4,7,10H,9H2,(H,11,12)	LJCWONGJFPCTTL-UHFFFAOYSA-N	22818-40-2,32462-30-9,37784-25-1,6324-01-2,938-97-6,94538-67-7	UNK	UNK	CHEBI:50418	92143	UNK	Isomeric
343_C18neg	313.114	1.05	4-O-(?-D-Glucopyranosyl)-D-ribitol	UNK	UNPD32732	0.59477	Level3=InSilico-Generic	OCC(O)C(O)C(CO)OC1OC(CO)C(O)C(O)C1O	LKUUMZAPLBFPMK	M-H-	C11H22O10	-4.332	125.03	Disaccharides	Saccharides	Carbohydrates	True	Lipids and lipid-like molecules	Fatty Acyls	Fatty acyl glycosides	Fatty acyl glycosides of mono- and disaccharides	InChI=1S/C11H22O10/c12-1-4(15)7(16)5(2-13)20-11-10(19)9(18)8(17)6(3-14)21-11/h4-19H,1-3H2	LKUUMZAPLBFPMK-UHFFFAOYSA-N	UNK	UNK	UNK	UNK	14018115	UNK	single
42_C18neg	125.024	2.85	Gallic acid	3,4,5-trihydroxybenzoic acid	Gallic acid,149-91-7,3,4,5-Trihydroxybenzoic acid,gallate,Benzoic acid, 3,4,5-trihydroxy-,Gallic acid, tech.,Kyselina gallova,Pyrogallol-5-carboxylic acid,GALOP,HSDB 2117,CCRIS 5523,3,4,5-Trihydroxybenzoate,MFCD00002510,NSC 674319,CHEBI:30778,Kyselina 3,4,5-trihydroxybenzoova,AI3-16412,EINECS 205-749-9,NSC 20103,NSC-20103,NSC-674319,UNII-632XD903SP,BRN 2050274,DTXSID0020650,632XD903SP,NSC20103,3,…	3.58	Level1=MSMSmatch	O=C(O)c1cc(O)c(O)c(O)c1	LNTHITQWFMADLM	M-CO2-H-	C7H6O5	1.009	265.82	Gallotannins|Simple phenolic acids	Phenolic acids (C6-C1)	Shikimates and Phenylpropanoids	False	Benzenoids	Benzene and substituted derivatives	Benzoic acids and derivatives	Gallic acids	InChI=1S/C7H6O5/c8-4-1-3(7(11)12)2-5(9)6(4)10/h1-2,8-10H,(H,11,12)	LNTHITQWFMADLM-UHFFFAOYSA-N	149-91-7,5995-86-8,6274-40-4	C01424	UNK	CHEBI:30778	370	HMDB0005807	single
209_C18neg	243.062	1.72	5-oxoprolyl-L-aspartic acid	2-oxo-(5-oxo-2-pyrrolidinyl)methylaminobutanedioic acid	PyroGlu-Asp	0.56713	Level3=InSilico-Generic	O=C(O)CC(N=C(O)C1CCC(O)=N1)C(=O)O	LQDZJEZNUDFDNE	M-H-	C9H12N2O6	-1.652	23.5	UNK	UNK	UNK	False	Organic acids and derivatives	Carboxylic acids and derivatives	Amino acids, peptides, and analogues	Dipeptides	InChI=1S/C9H12N2O6/c12-6-2-1-4(10-6)8(15)11-5(9(16)17)3-7(13)14/h4-5H,1-3H2,(H,10,12)(H,11,15)(H,13,14)(H,16,17)	LQDZJEZNUDFDNE-UHFFFAOYSA-N	UNK	UNK	UNK	UNK	81640562	UNK	single
761_C18neg	537.161	6.26	Ebractelatinoside B	UNK	UNPD54641	0.59213	Level3=InSilico-Generic	COc1cc(O)c(Cc2c(OC3OC(CO)C(O)C(O)C3O)cc(OC)c(C(C)=O)c2O)c(O)c1C(C)=O	LRVSUSHNMPNSDW	M-H-	C25H30O13	1.289	11.81	Acyl phloroglucinols|Dimeric phloroglucinols	Phloroglucinols	Polyketides	True	Organic oxygen compounds	Organooxygen compounds	Carbohydrates and carbohydrate conjugates	Phenolic glycosides	InChI=1S/C25H30O13/c1-9(27)18-15(35-3)6-13(29)11(20(18)30)5-12-14(7-16(36-4)19(10(2)28)21(12)31)37-25-24(34)23(33)22(32)17(8-26)38-25/h6-7,17,22-26,29-34H,5,8H2,1-4H3	LRVSUSHNMPNSDW-UHFFFAOYSA-N	UNK	UNK	UNK	UNK	73981573	UNK	single
651_C18neg	463.063	5.81	(-)-Epicatechin 3-O-gallate	Catechin 3-O-gallate	(-)-Catechin 3-O-gallate	1.0561	Level3=InSilico-Biosource	O=C(OC1Cc2c(O)cc(O)cc2OC1c1ccc(O)c(O)c1)c1cc(O)c(O)c(O)c1	LSHVYAFMTMFKBA	M+Na-2H-	C22H18O10	3.558	100.48	Flavan-3-ols	Flavonoids	Shikimates and Phenylpropanoids	False	Phenylpropanoids and polyketides	Flavonoids	Flavans	Catechin gallates	InChI=1S/C22H18O10/c23-11-6-14(25)12-8-19(32-22(30)10-4-16(27)20(29)17(28)5-10)21(31-18(12)7-11)9-1-2-13(24)15(26)3-9/h1-7,19,21,23-29H,8H2	LSHVYAFMTMFKBA-UHFFFAOYSA-N	1257-08-5,126338-77-0,128585-96-6,130405-40-2,863-03-6	UNK	UNK	UNK	367141	HMDB0030661	single
620_C18neg	449.203	5.51	Flemiphilippinin B;5,7-Dihydroxy-3',4'-dimethoxy-6,8-diprenylisoflavone	UNK	Flemiphilippinin B;5,7-Dihydroxy-3',4'-dimethoxy-6,8-diprenylisoflavone	0.51963	Level3=InSilico-Generic	COc1ccc(-c2coc3c(CC=C(C)C)c(O)c(CC=C(C)C)c(O)c3c2=O)cc1OC	LSKRTDIWNIUQCZ	M-H-	C27H30O6	6.635	51.79	Isoflavones	Isoflavonoids	Shikimates and Phenylpropanoids	False	Phenylpropanoids and polyketides	Isoflavonoids	Isoflavans	6-prenylated isoflavanones	InChI=1S/C27H30O6/c1-15(2)7-10-18-24(28)19(11-8-16(3)4)27-23(25(18)29)26(30)20(14-33-27)17-9-12-21(31-5)22(13-17)32-6/h7-9,12-14,28-29H,10-11H2,1-6H3	LSKRTDIWNIUQCZ-UHFFFAOYSA-N	UNK	UNK	UNK	UNK	154496564	UNK	single
318_C18pos	229.086	5.32	501-36-0 CollisionEnergy:205060	5-2-(4-hydroxyphenyl)ethenylbenzene-1,3-diol	Resveratrol	1.85	Level2a=MSMSmatch	Oc1ccc(C=Cc2cc(O)cc(O)c2)cc1	LUKBXSAWLPMMSZ	M+H+	C14H12O3	3.438	77.31	Monomeric stilbenes	Stilbenoids	Shikimates and Phenylpropanoids	False	Phenylpropanoids and polyketides	Stilbenes	UNK	Stilbenes	InChI=1S/C14H12O3/c15-12-5-3-10(4-6-12)1-2-11-7-13(16)9-14(17)8-11/h1-9,15-17H	LUKBXSAWLPMMSZ-UHFFFAOYSA-N	133294-37-8,31100-06-8,501-36-0,61434-67-1	UNK	UNK	UNK	5056	UNK	single
944_C18neg	745.141	4.82	w/o MS2: (2S)-1-{3-amino-6-methyl-4-(trifluoromethyl)thiopheno2,3-bpyridin-2-ylcarb onyl}pyrrolidine-2-carboxylic acid CollisionEnergy:102040	1-3-amino-6-methyl-4-(trifluoromethyl)-2-thieno2,3-bpyridinyl-oxomethyl-2-pyrrolidinecarboxylic acid	1-3-amino-6-methyl-4-(trifluoromethyl)thieno2,3-bpyridine-2-carbonylpyrrolidine-2-carboxylic acid	-1.02	Level4=MSMSanalog	Cc1cc(C(F)(F)F)c2c(N)c(C(=O)N3CCCC3C(=O)O)sc2n1	LUPOYOUOQBNILQ	2M-H-	C15H14F3N3O3S	-0.192	766814	UNK	UNK	Alkaloids	False	Organic acids and derivatives	Carboxylic acids and derivatives	Amino acids, peptides, and analogues	N-acyl-alpha amino acids	InChI=1S/C15H14F3N3O3S/c1-6-5-7(15(16,17)18)9-10(19)11(25-12(9)20-6)13(22)21-4-2-3-8(21)14(23)24/h5,8H,2-4,19H2,1H3,(H,23,24)	LUPOYOUOQBNILQ-UHFFFAOYSA-N	UNK	UNK	UNK	UNK	71835490	UNK	single
956_C18pos	617.202	7.07	3-O-?-D-Glucopyranoside	Pallidol 3-glucoside	Pallidol 3-glucoside	0.97926	Level3=InSilico-Biosource	OCC1OC(Oc2cc(O)c3c(c2)C2C(c4ccc(O)cc4)c4c(O)cc(O)cc4C2C3c2ccc(O)cc2)C(O)C(O)C1O	LVYZAJNLNYSPIX	M+H+	C34H32O11	3.038	34.68	Oligomeric stibenes	Stilbenoids	Shikimates and Phenylpropanoids	True	Organic oxygen compounds	Organooxygen compounds	Carbohydrates and carbohydrate conjugates	Phenolic glycosides	InChI=1S/C34H32O11/c35-13-24-31(41)32(42)33(43)34(45-24)44-19-11-21-28(23(40)12-19)26(15-3-7-17(37)8-4-15)29-20-9-18(38)10-22(39)27(20)25(30(21)29)14-1-5-16(36)6-2-14/h1-12,24-26,29-43H,13H2	LVYZAJNLNYSPIX-UHFFFAOYSA-N	UNK	UNK	UNK	UNK	131752010	HMDB0036569	single
704_C18neg	499.14	7.04	pkonid:448355|LWKYWYHWLCDAMO-UHFFFAOYSA-N	UNK	N-(furan-2-yl)methyl-16,17-dimethoxy-19-oxo-1,11-diazapentacyclo10.7.1.0?,?.0?,??.0??,??icosa-2,4,6,8,10,12(20),13,15,17-nonaene-10-carboxamide	0.401	Level3=InSilico-Generic	COc1ccc2c(c1OC)c(=O)n1c3ccccc3c3cc(C(=O)NCc4ccco4)nc2c31	LWKYWYHWLCDAMO	M+FA-	C26H19N3O5	3.688	8.38	Carboline alkaloids	Tryptophan alkaloids	Alkaloids	False	Alkaloids and derivatives	Indolonaphthyridine alkaloids	UNK	Indolonaphthyridine alkaloids	InChI=1S/C26H19N3O5/c1-32-20-10-9-16-21(24(20)33-2)26(31)29-19-8-4-3-7-15(19)17-12-18(28-22(16)23(17)29)25(30)27-13-14-6-5-11-34-14/h3-12H,13H2,1-2H3,(H,27,30)	LWKYWYHWLCDAMO-UHFFFAOYSA-N	UNK	UNK	UNK	UNK	16407307	UNK	single
163_C18pos	170.081	1.56	PYRIDOXINE	4,5-bis(hydroxymethyl)-2-methyl-3-pyridinol	Pyridoxine	3.55	Level1=MSMSmatch	Cc1ncc(CO)c(CO)c1O	LXNHXLLTXMVWPM	M+H+	C8H11NO3	-0.514	48.63	Pyridine alkaloids	Nicotinic acid alkaloids	Alkaloids	False	Organoheterocyclic compounds	Pyridines and derivatives	Pyridoxines	Pyridoxines	InChI=1S/C8H11NO3/c1-5-8(12)7(4-11)6(3-10)2-9-5/h2,10-12H,3-4H2,1H3	LXNHXLLTXMVWPM-UHFFFAOYSA-N	58-56-0,65-23-6	C00314,D08454	UNK	CHEBI:16709	1054	HMDB0000239	single
218_C18pos	191.18	10.8	2,4,7,9-Tetramethyl-5-decyne-4,7-diol	2,4,7,9-tetramethyl-5-decyne-4,7-diol	2,4,7,9-Tetramethyl-5-decyne-4,7-diol	1.8	Level2a=MSMSmatch	CC(C)CC(C)(O)C#CC(C)(O)CC(C)C	LXOFYPKXCSULTL	M+H-2H2O+	C14H26O2	3.262	37.91	Acyclic monoterpenoids	Monoterpenoids	Terpenoids	False	Organic oxygen compounds	Organooxygen compounds	Carbonyl compounds	Ynones	InChI=1S/C14H26O2/c1-11(2)9-13(5,15)7-8-14(6,16)10-12(3)4/h11-12,15-16H,9-10H2,1-6H3	LXOFYPKXCSULTL-UHFFFAOYSA-N	126-86-3,149079-55-0	UNK	UNK	UNK	31362	UNK	single
967_C18neg	809.303	8.34	Phyllostadimer A	UNK	638203-32-4,6,6'-Bi-1,4-dioxepane-2,2'-dimethanol, 5,5'-bis(4-hydroxy-3,5-dimethoxyphenyl)-alpha,alpha'-bis(4-hydroxy-3-methoxyphenyl)-, (2R,2'S,5R,5'S,6S,6'R)-rel-(-)-	0.63562	Level3=InSilico-Generic	COc1cc(C(O)C2COC(c3cc(OC)c(O)c(OC)c3)C(C3COC(C(O)c4ccc(O)c(OC)c4)COC3c3cc(OC)c(O)c(OC)c3)CO2)ccc1O	LXZQSRKEZKPRBC	M-H-	C42H50O16	3	865610	Furofuranoid ligs	Ligs	Shikimates and Phenylpropanoids	False	Benzenoids	Phenols	Methoxyphenols	Methoxyphenols	InChI=1S/C42H50O16/c1-49-29-11-21(7-9-27(29)43)37(45)35-19-57-41(23-13-31(51-3)39(47)32(14-23)52-4)25(17-55-35)26-18-56-36(38(46)22-8-10-28(44)30(12-22)50-2)20-58-42(26)24-15-33(53-5)40(48)34(16-24)54-6/h7-16,25-26,35-38,41-48H,17-20H2,1-6H3	LXZQSRKEZKPRBC-UHFFFAOYSA-N	UNK	UNK	UNK	UNK	72800169	UNK	single
802_C18neg	571.289	11.64	(3beta,5beta,11alpha)-3-(7-Carboxy-1-oxoheptyl)oxy-11,14-dihydroxy-12-oxo-bufa-20,22-dienolide	UNK	(3beta,5beta,11alpha)-3-(7-Carboxy-1-oxoheptyl)oxy-11,14-dihydroxy-12-oxo-bufa-20,22-dienolide	0.48996	Level3=InSilico-Generic	CC12CCC(OC(=O)CCCCCCC(=O)O)CC1CCC1C2C(O)C(=O)C2(C)C(c3ccc(=O)oc3)CCC12O	LYCCSNYEMCXNRM	M-H-	C32H44O9	4.369	125069	Bufadienolides	Steroids	Terpenoids	False	Lipids and lipid-like molecules	Steroids and steroid derivatives	Steroid lactones	Bufanolides and derivatives	InChI=1S/C32H44O9/c1-30-15-13-21(41-26(36)8-6-4-3-5-7-24(33)34)17-20(30)10-11-23-27(30)28(37)29(38)31(2)22(14-16-32(23,31)39)19-9-12-25(35)40-18-19/h9,12,18,20-23,27-28,37,39H,3-8,10-11,13-17H2,1-2H3,(H,33,34)	LYCCSNYEMCXNRM-UHFFFAOYSA-N	UNK	UNK	UNK	UNK	146160891	UNK	single
109_C18neg	175.061	4.12	(?)-form	2-hydroxyheptanedioic acid	2-Hydroxyheptanedioic acid	0.62881	Level3=InSilico-Generic	O=C(O)CCCCC(O)C(=O)O	LYFNCKPMTCSLBV	M-H-	C7H12O5	-0.4	301.87	Dicarboxylic acids	Fatty Acids and Conjugates	Fatty acids	False	Organic acids and derivatives	Hydroxy acids and derivatives	Medium-chain hydroxy acids and derivatives	Medium-chain hydroxy acids and derivatives	InChI=1S/C7H12O5/c8-5(7(11)12)3-1-2-4-6(9)10/h5,8H,1-4H2,(H,9,10)(H,11,12)	LYFNCKPMTCSLBV-UHFFFAOYSA-N	142174-80-9,87043-79-6	UNK	UNK	UNK	12957800	UNK	single
587_C18neg	433.208	5.21	7,8-Dihydro, 9-ketone, 3-O-?-D-glucopyranoside	Icariside B8	Icariside B8	0.96932	Level3=InSilico-Biosource	CC(=O)CCC1=C(C)C(O)C(OC2OC(CO)C(O)C(O)C2O)CC1(C)C	LYZQCLMNFAUXJA	M+HCOO-	C19H32O8	-1.017	273.18	Megastigmanes	Apocarotenoids	Terpenoids	True	Lipids and lipid-like molecules	Prenol lipids	Terpene glycosides	Terpene glycosides	InChI=1S/C19H32O8/c1-9(21)5-6-11-10(2)14(22)12(7-19(11,3)4)26-18-17(25)16(24)15(23)13(8-20)27-18/h12-18,20,22-25H,5-8H2,1-4H3	LYZQCLMNFAUXJA-UHFFFAOYSA-N	UNK	UNK	UNK	UNK	14539953	HMDB0036846	single
224_C18pos	193.086	5.73	Sinapyl alcohol	4-(3-hydroxyprop-1-enyl)-2,6-dimethoxyphenol	DTXSID10895025,AKOS028113328,4-hydroxy-3,5-dimethoxy-cinnamyl alcohol,4-(3-Hydroxy-1-propen-1-yl)-2,6-dimethoxyphenol	1.45	Level2b=MSMSmatch	COc1cc(C=CCO)cc(OC)c1O	LZFOPEXOUVTGJS	M+H-H2O+	C11H14O4	0.969	33.54	Cinnamic acids and derivatives	Phenylpropanoids (C6-C3)	Shikimates and Phenylpropanoids	False	Benzenoids	Phenols	Methoxyphenols	Methoxyphenols	InChI=1S/C11H14O4/c1-14-9-6-8(4-3-5-12)7-10(15-2)11(9)13/h3-4,6-7,12-13H,5H2,1-2H3	LZFOPEXOUVTGJS-UHFFFAOYSA-N	537-33-7	UNK	UNK	UNK	439703	UNK	single
777_C18neg	553.178	3.35	UNPD122585	UNK	SCHEMBL18812221	0.52924	Level3=InSilico-Generic	COc1cc2c(OC3OCC(OC)C(OC)C3OC)c3c(c(-c4ccc5c(c4)OCO5)c2cc1OC)C(=O)OC3	LZXXMGFJLMMPML	M-H-	C29H30O11	3.401	11.99	Arylnaphthalene and aryltetralin ligs	Ligs	Shikimates and Phenylpropanoids	True	Lignans, neolignans and related compounds	Lignan glycosides	UNK	Lignan glycosides	InChI=1S/C29H30O11/c1-31-19-9-15-16(10-20(19)32-2)25(40-29-27(35-5)26(34-4)22(33-3)12-37-29)17-11-36-28(30)24(17)23(15)14-6-7-18-21(8-14)39-13-38-18/h6-10,22,26-27,29H,11-13H2,1-5H3	LZXXMGFJLMMPML-UHFFFAOYSA-N	UNK	UNK	UNK	UNK	72681024	UNK	single
576_C18neg	431.192	4.93	pkonid:455032|MAQWCHLPIMCYTG-UHFFFAOYSA-N	UNK	NPD5515	0.56558	Level3=InSilico-Generic	CCCc1cc(=O)oc2cc(OC(C)C(O)=NC(CCCNC(=N)N)C(=O)O)ccc12	MAQWCHLPIMCYTG	M-H-	C21H28N4O6	1.555	196.34	Simple coumarins	Coumarins	Shikimates and Phenylpropanoids	False	Organic acids and derivatives	Carboxylic acids and derivatives	Amino acids, peptides, and analogues	N-acyl-alpha amino acids	InChI=1S/C21H28N4O6/c1-3-5-13-10-18(26)31-17-11-14(7-8-15(13)17)30-12(2)19(27)25-16(20(28)29)6-4-9-24-21(22)23/h7-8,10-12,16H,3-6,9H2,1-2H3,(H,25,27)(H,28,29)(H4,22,23,24)	MAQWCHLPIMCYTG-UHFFFAOYSA-N	UNK	UNK	UNK	UNK	3607683	UNK	single
589_C18neg	435.093	7.11	Fluoraphin	UNK	UNPD45230	0.56285	Level3=InSilico-Generic	OCC1OC(Oc2cc(O)cc3cc4c5c(c23)OCC5(O)OC(O)=C4)C(O)C(O)C1O	MEEOQECUMCAXAS	M-H-	C20H20O11	0.366	39.57	UNK	Isoflavonoids	Shikimates and Phenylpropanoids	True	Organic oxygen compounds	Organooxygen compounds	Carbohydrates and carbohydrate conjugates	Phenolic glycosides	InChI=1S/C20H20O11/c21-5-11-15(24)16(25)17(26)19(30-11)29-10-4-9(22)2-7-1-8-3-12(23)31-20(27)6-28-18(13(7)10)14(8)20/h1-4,11,15-17,19,21-27H,5-6H2	MEEOQECUMCAXAS-UHFFFAOYSA-N	UNK	UNK	UNK	UNK	162917971	UNK	single
284_C18neg	290.088	1.39	Sarmentosin epoxide	2-(hydroxymethyl)-3-3,4,5-trihydroxy-6-(hydroxymethyl)-2-oxanyloxymethyl-2-oxiranecarbonitrile	UNK	0.58828	Level3=InSilico-Generic	N#CC1(CO)OC1COC1OC(CO)C(O)C(O)C1O	MGWCXJDKHMCXRL	M-H-	C11H17NO8	-3.396	136.54	Aminoacids	Small peptides	Amino acids and Peptides|Shikimates and Phenylpropanoids	False	Organic oxygen compounds	Organooxygen compounds	Carbohydrates and carbohydrate conjugates	O-glycosyl compounds	InChI=1S/C11H17NO8/c12-3-11(4-14)6(20-11)2-18-10-9(17)8(16)7(15)5(1-13)19-10/h5-10,13-17H,1-2,4H2	MGWCXJDKHMCXRL-UHFFFAOYSA-N	UNK	UNK	UNK	UNK	4479457	UNK	single
392_C18neg	333.062	5.01	Hovenitin I	Hovenitin I	Hovenitin I,SCHEMBL15543702,CHEBI:175256,3,4',5,5',7-Pentahydroxy-3'-methoxyflavanone,4',5,5',7-Tetrahydroxy-3'-methoxydihydroflavonol,(2R,3R)-3,5,7,4',5'-Pentahydroxy-3'-methoxyflavanone,2-(3,4-dihydroxy-5-methoxyphenyl)-3,5,7-trihydroxy-2,3-dihydrochromen-4-one,2-(3,4-dihydroxy-5-methoxyphenyl)-3,5,7-trihydroxy-3,4-dihydro-2H-1-benzopyran-4-one	0.6914	Level3=InSilico-Generic	COc1cc(C2Oc3cc(O)cc(O)c3C(=O)C2O)cc(O)c1O	MIEZPHMCERQLMT	M-H-	C16H14O8	1.364	34.25	Dihydroflavonols	Flavonoids	Shikimates and Phenylpropanoids	False	Phenylpropanoids and polyketides	Flavonoids	Flavans	Epigallocatechins	InChI=1S/C16H14O8/c1-23-11-3-6(2-9(19)13(11)20)16-15(22)14(21)12-8(18)4-7(17)5-10(12)24-16/h2-5,15-20,22H,1H3	MIEZPHMCERQLMT-UHFFFAOYSA-N	71106-82-6	UNK	UNK	UNK	53462148	HMDB0033014	single
760_C18pos	439.357	12.87	Oleanolic acid	(4aS,6aR,6aS,6bR,8aR,10S,12aR,14bS)-10-hydroxy-2,2,6a,6b,9,9,12a-heptamethyl-1,3,4,5,6,6a,7,8,8a,10,11,12,13,14b-tetradecahydropicene-4a-carboxylic acid	OLEANOLIC ACID,508-02-1,Oleanic acid,Caryophyllin,Astrantiagenin C,Giganteumgenin C,Virgaureagenin B,Oleanol,3beta-Hydroxyolean-12-en-28-oic acid,oleonolic acid,3-beta-Hydroxyolean-12-en-28-oic acid,CCRIS 6493,NSC-114945,UNII-6SMK8R7TGJ,6SMK8R7TGJ,Gledigenin 1,EINECS 208-081-6,(3-beta)-3-Hydroxyolean-12-en-28-oic acid,OleanolicAcid,NSC 114945,(4aS,6aR,6aS,6bR,8aR,10S,12aR,14bS)-10-hydroxy-2,2,6a,…	3.58	Level1=MSMSmatch	CC1(C)CC[C@]2(C(=O)O)CC[C@]3(C)C(=CC[C@@H]4[C@@]5(C)CC[C@H](O)C(C)(C)[C@@H]5CC[C@]43C)[C@@H]2C1	MIJYXULNPSFWEK	M-H2O+H+	C30H48O3	9.052	144.99	Oleae triterpenoids	Triterpenoids	Terpenoids	False	Lipids and lipid-like molecules	Prenol lipids	Triterpenoids	Triterpenoids	InChI=1S/C30H48O3/c1-25(2)14-16-30(24(32)33)17-15-28(6)19(20(30)18-25)8-9-22-27(5)12-11-23(31)26(3,4)21(27)10-13-29(22,28)7/h8,20-23,31H,9-18H2,1-7H3,(H,32,33)/t20-,21-,22+,23-,27-,28+,29+,30-/m0/s1	MIJYXULNPSFWEK-GTOFXWBISA-N	508-02-1	C17148	UNK	UNK	10494	HMDB0002364	single
279_C18pos	216.123	4.33	fusanolide B	UNK	UNK	0.59918	Level3=InSilico-Generic	CC1CC(O)C=CC(O)C=CC(=O)O1	MKPZLFSGCUYQEY	M+NH4+	C10H14O4	0.276	45.2	Macrolide lactones	Macrolides	Polyketides	False	Organoheterocyclic compounds	Oxocins	UNK	Oxocins	InChI=1S/C10H14O4/c1-7-6-9(12)3-2-8(11)4-5-10(13)14-7/h2-5,7-9,11-12H,6H2,1H3	MKPZLFSGCUYQEY-UHFFFAOYSA-N	UNK	UNK	UNK	UNK	73110369	UNK	single
510_C18pos	304.139	1.72	pkonid:472343|MLKVEALCYVMQPE-UHFFFAOYSA-N	UNK	4-(1H-imidazol-1-yl)-2-{(pyrimidin-5-yl)methylamino}-6,8-dioxabicyclo3.2.1octan-3-ol	0.59578	Level3=InSilico-Generic	OC1C(NCc2cncnc2)C2COC(O2)C1n1ccnc1	MLKVEALCYVMQPE	M+H+	C14H17N5O3	-1.461	103.66	Pyridine alkaloids	Nicotinic acid alkaloids	Alkaloids	False	Organoheterocyclic compounds	Oxepanes	UNK	Oxepanes	InChI=1S/C14H17N5O3/c20-13-11(18-5-9-3-16-7-17-4-9)10-6-21-14(22-10)12(13)19-2-1-15-8-19/h1-4,7-8,10-14,18,20H,5-6H2	MLKVEALCYVMQPE-UHFFFAOYSA-N	UNK	UNK	UNK	UNK	162791105	UNK	single
143_C18pos	162.076	0.9	GLYCERALDEHYDE	2,3-dihydroxypropanal	DL-Glyceraldehyde,glyceraldehyde,2,3-Dihydroxypropanal,56-82-6,Glyceric aldehyde,Propanal, 2,3-dihydroxy-,Glycerose,Glycerinaldehyde,Glycerinformal,2,3-Dihydroxypropionaldehyde,367-47-5,DL-GLYC,Aldotriose,alpha,beta-dihydroxypropionaldehyde,(+\/-)-Glyceraldehyde,Glyceraldehyde, (+-)-,Propionaldehyde, 2,3-dihydroxy-,U 1188,D,L-glyceraldehyde,NSC 67934,Glyceraldehyde, dl-,BRN 0635844,DL-Glyceric al…	3.43	Level1=MSMSmatch	O=CC(O)CO	MNQZXJOMYWMBOU	2M-2H2O+NH4+	C3H6O3	-1.309	136.86	Monosaccharides	Saccharides	Carbohydrates	False	Organic oxygen compounds	Organooxygen compounds	Carbohydrates and carbohydrate conjugates	Monosaccharides	InChI=1S/C3H6O3/c4-1-3(6)2-5/h1,3,5-6H,2H2	MNQZXJOMYWMBOU-UHFFFAOYSA-N	367-47-5,453-17-8,497-09-6,56-82-6,5847-53-0	C02154	UNK	CHEBI:15693,CHEBI:5445	751	HMDB0001051	single
770_C18neg	541.193	4.89	lucidumoside B	UNK	Lucidumoside B	0.69688	Level3=InSilico-Generic	CCC1C(OC2OC(CO)C(O)C(O)C2O)OC=C(C(=O)OC)C1CC(=O)OCCc1ccc(O)c(O)c1	MPELAWXSOZTBPF	M-H-	C25H34O13	0.847	96.7	Secoiridoid monoterpenoids	Monoterpenoids	Terpenoids	True	Lipids and lipid-like molecules	Prenol lipids	Terpene glycosides	Terpene glycosides	InChI=1S/C25H34O13/c1-3-13-14(9-19(29)35-7-6-12-4-5-16(27)17(28)8-12)15(23(33)34-2)11-36-24(13)38-25-22(32)21(31)20(30)18(10-26)37-25/h4-5,8,11,13-14,18,20-22,24-28,30-32H,3,6-7,9-10H2,1-2H3	MPELAWXSOZTBPF-UHFFFAOYSA-N	UNK	UNK	UNK	UNK	73157184	UNK	single
605_C18neg	441.198	5.66	pkonid:478604|MPJBVZKNLCGQHF-OXDPSKHNSA-N	acetic acid 4-hydroxy-4-(1-hydroxyethyl)-6,7,14-trimethyl-3,8,17-trioxo-2,9-dioxa-14-azabicyclo9.5.1heptadec-11-en-7-yl ester	16958-31-9	0.5801	Level3=InSilico-Generic	CC(=O)OC1(C)C(=O)OCC2=CCN(C)CCC(OC(=O)C(O)(C(C)O)CC1C)C2=O	MPJBVZKNLCGQHF	M+formate-	C21H31NO9	0.231	104.4	Pyrrolizidine alkaloids	Ornithine alkaloids	Alkaloids	False	Organic acids and derivatives	Carboxylic acids and derivatives	Tricarboxylic acids and derivatives	Tricarboxylic acids and derivatives	InChI=1S/C21H31NO9/c1-12-10-21(28,13(2)23)19(27)30-16-7-9-22(5)8-6-15(17(16)25)11-29-18(26)20(12,4)31-14(3)24/h6,12-13,16,23,28H,7-11H2,1-5H3	MPJBVZKNLCGQHF-UHFFFAOYSA-N	UNK	UNK	UNK	UNK	5112322	UNK	single
711_C18neg	503.162	1.1	RAFFINOSE	beta-D-Glcp-(1->6)-alpha-D-Glcp-(1<->2)-beta-D-Fruf	CHEMBL1203920,SCHEMBL33744,CHEMBL175500,CHEBI:181444,MUPFEKGTMRGPLJ-BQCSWRFHSA-N,6227-50-5,BDBM50377970,MFCD00006630,AKOS016009348,AM83981,(3R,4S,5R,6R)-2-(2R,3S,4S,5R)-6-(2S,3S,4S,5R)-3,4-dihydroxy-2,5-bis(hydroxymethyl)oxolan-2-yloxy-3,4,5-trihydroxyoxan-2-ylmethoxy-6-(hydroxymethyl)oxane-3,4,5-triol,W-107838	3.48	Level1=MSMSmatch	OC[C@H]1OC(OC[C@H]2OC(O[C@]3(CO)O[C@H](CO)[C@@H](O)[C@@H]3O)[C@H](O)[C@@H](O)[C@@H]2O)[C@H](O)[C@@H](O)[C@H]1O	MUPFEKGTMRGPLJ	M-H-	C18H32O16	-4.814	326.07	Disaccharides|Polysaccharides	Saccharides	Carbohydrates	True	Organic oxygen compounds	Organooxygen compounds	Carbohydrates and carbohydrate conjugates	Oligosaccharides	InChI=1S/C18H32O16/c19-1-5-8(22)11(25)13(27)16(31-5)30-3-7-9(23)12(26)14(28)17(32-7)34-18(4-21)15(29)10(24)6(2-20)33-18/h5-17,19-29H,1-4H2/t5-,6-,7-,8+,9-,10-,11+,12+,13-,14-,15+,16?,17?,18+/m1/s1	MUPFEKGTMRGPLJ-BQCSWRFHSA-N	512-69-6	UNK	UNK	UNK	10542	HMDB0003213,HMDB0034072	single
384_C18neg	331.067	2.74	2-Galloyl-D-Glucose	UNK	2-galloyl-D-glucose	0.5929	Level3=InSilico-Generic	O=CC(OC(=O)c1cc(O)c(O)c(O)c1)C(O)C(O)C(O)CO	NBZMHIIBAFCDKV	M-H-	C13H16O10	-1.496	42.17	Gallotannins|Simple phenolic acids	Phenolic acids (C6-C1)	Shikimates and Phenylpropanoids	False	Benzenoids	Benzene and substituted derivatives	Benzoic acids and derivatives	Galloyl esters	InChI=1S/C13H16O10/c14-3-8(18)11(20)12(21)9(4-15)23-13(22)5-1-6(16)10(19)7(17)2-5/h1-2,4,8-9,11-12,14,16-21H,3H2	NBZMHIIBAFCDKV-UHFFFAOYSA-N	UNK	UNK	UNK	UNK	22239434	UNK	single
93_C18neg	163.04	4.32	4-COUMARATE (Chimeric precursor selection)	P-Coumaric Acid	p-coumaric acid,4-Hydroxycinnamic acid,501-98-4,p-Hydroxycinnamic acid,trans-4-Hydroxycinnamic acid,7400-08-0,4-Coumaric acid,trans-p-Coumaric acid,3-(4-hydroxyphenyl)acrylic acid,p-Cumaric acid,p-Hydroxy-cinnamic acid,Naringeninic acid,Para-Coumaric acid,Hydroxycinnamic acid,(E)-p-Coumaric acid,trans-4-coumaric acid,trans-p-Coumarinic acid,(E)-3-(4-Hydroxyphenyl)acrylic acid,Cinnamic acid, p-hyd…	3.42	Level1=MSMSmatch	O=C(O)/C=C/c1ccc(O)cc1	NGSWKAQJJWESNS	M-H-	C9H8O3	1.503	292.6	Cinnamic acids and derivatives	Phenylpropanoids (C6-C3)	Shikimates and Phenylpropanoids	False	Phenylpropanoids and polyketides	Cinnamic acids and derivatives	Hydroxycinnamic acids and derivatives	Hydroxycinnamic acids	InChI=1S/C9H8O3/c10-8-4-1-7(2-5-8)3-6-9(11)12/h1-6,10H,(H,11,12)/b6-3+	NGSWKAQJJWESNS-ZZXKWVIFSA-N	4501-31-9,501-98-4,7400-08-0,77255-41-5	C00811	UNK	CHEBI:32374,CHEBI:36090	637542	HMDB0002035	single
690_C18neg	489.111	6.71	(1Z)-3-(3,5-dihydroxyphenyl)-2-(4-hydroxyphenyl)-1-(4-hydroxyphenyl)methylidene-2,3-dihydroindene-4,6-diol	UNK	Ampelopsin D	0.79159	Level3=InSilico-Biosource	Oc1ccc(C=C2c3cc(O)cc(O)c3C(c3cc(O)cc(O)c3)C2c2ccc(O)cc2)cc1	NJFRRNXUFGQUEK	M+Cl-	C28H22O6	5.268	6.34	Oligomeric stibenes	Stilbenoids	Shikimates and Phenylpropanoids	False	Phenylpropanoids and polyketides	Stilbenes	UNK	Stilbenes	InChI=1S/C28H22O6/c29-18-5-1-15(2-6-18)9-23-24-13-22(33)14-25(34)28(24)27(17-10-20(31)12-21(32)11-17)26(23)16-3-7-19(30)8-4-16/h1-14,26-27,29-34H	NJFRRNXUFGQUEK-UHFFFAOYSA-N	UNK	UNK	UNK	UNK	73805012	UNK	single
594_C18neg	437.122	4.46	Icariside F2	UNK	Icariside F2	0.87817	Level3=InSilico-Biosource	OCC1(O)COC(OCC2OC(OCc3ccccc3)C(O)C(O)C2O)C1O	NJMQSVWMCODQIP	M+Cl-	C18H26O10	-1.234	111.29	UNK	UNK	Shikimates and Phenylpropanoids	True	Organic oxygen compounds	Organooxygen compounds	Carbohydrates and carbohydrate conjugates	O-glycosyl compounds	InChI=1S/C18H26O10/c19-8-18(24)9-27-17(15(18)23)26-7-11-12(20)13(21)14(22)16(28-11)25-6-10-4-2-1-3-5-10/h1-5,11-17,19-24H,6-9H2	NJMQSVWMCODQIP-UHFFFAOYSA-N	UNK	UNK	UNK	UNK	14079044	UNK	single
495_C18pos	293.209	10.79	2-Methylheptanoic acid	UNK	(R)-2-Methylheptanoic acid	3.49	Level1=MSMSmatch	CCCCCC(C)C(=O)O	NKBWMBRPILTCRD	2M-H2O+Na+	C8H16O2	2.742	50.85	Branched fatty acids	Fatty Acids and Conjugates	Fatty acids	False	Lipids and lipid-like molecules	Fatty Acyls	Fatty acids and conjugates	Medium-chain fatty acids	InChI=1S/C8H16O2/c1-3-4-5-6-7(2)8(9)10/h7H,3-6H2,1-2H3,(H,9,10)	NKBWMBRPILTCRD-UHFFFAOYSA-N	116454-37-6,1188-02-9,91433-72-6	UNK	UNK	UNK	14475	HMDB0031587	single
561_C18pos	326.378	11.9	pkonid:512049|NKGSHSILLGXYDW-UHFFFAOYSA-N	N-undecyl-1-undecanamine	Diundecylamine	0.48059	Level3=InSilico-Generic	CCCCCCCCCCCNCCCCCCCCCCC	NKGSHSILLGXYDW	M+H+	C22H47N	10.49	935.54	Hydrocarbons	Fatty acyls	Fatty acids	False	Organic nitrogen compounds	Organonitrogen compounds	Amines	Dialkylamines	InChI=1S/C22H47N/c1-3-5-7-9-11-13-15-17-19-21-23-22-20-18-16-14-12-10-8-6-4-2/h23H,3-22H2,1-2H3	NKGSHSILLGXYDW-UHFFFAOYSA-N	16165-33-6	UNK	UNK	CHEBI:74110	519223	UNK	single
888_C18pos	519.139	12.11	3-(4-Hydroxyphenyl)propionic acid	3-(4-hydroxyphenyl)propanoic acid	Phloretate	3.54	Level1=MSMSmatch	O=C(O)CCc1ccc(O)cc1	NMHMNPHRMNGLLB	3M-H2O+K+	C9H10O3	1.212	251.28	UNK	UNK	Shikimates and Phenylpropanoids	False	Phenylpropanoids and polyketides	Phenylpropanoic acids	UNK	Phenylpropanoic acids	InChI=1S/C9H10O3/c10-8-4-1-7(2-5-8)3-6-9(11)12/h1-2,4-5,10H,3,6H2,(H,11,12)	NMHMNPHRMNGLLB-UHFFFAOYSA-N	501-97-3,5197-95-5	C01744	UNK	CHEBI:32980	10394	HMDB0002199	single
1047_C18pos	903.245	7.8	7''',8'''-Didehydro	UNK	Vitisifuran A	0.91838	Level3=InSilico-Biosource	Oc1ccc(-c2oc3cc(O)cc(C=Cc4ccc(O)c(C5c6cc(O)cc7c6C(c6cc(O)cc(O)c6C5c5ccc(O)cc5)C(c5ccc(O)cc5)O7)c4)c3c2-c2ccc(O)cc2O)cc1	NOZYZQHNBQSLNF	M-H-	C56H40O12	10.396	41.19	Oligomeric stibenes	Stilbenoids	Shikimates and Phenylpropanoids	False	Phenylpropanoids and polyketides	2-arylbenzofuran flavonoids	UNK	2-arylbenzofuran flavonoids	InChI=1S/C56H40O12/c57-32-10-4-28(5-11-32)49-50(41-22-38(63)26-47-52(41)54(42-21-37(62)24-45(66)51(42)49)56(68-47)30-8-14-34(59)15-9-30)40-19-27(2-18-43(40)64)1-3-31-20-36(61)25-46-48(31)53(39-17-16-35(60)23-44(39)65)55(67-46)29-6-12-33(58)13-7-29/h1-26,49-50,54,56-66H	NOZYZQHNBQSLNF-UHFFFAOYSA-N	UNK	UNK	UNK	UNK	162808405	UNK	Chromatographic split
608_C18pos	351.105	4.14	1-(4-hydroxyphenyl)-3-(2R,3R,4S,5S,6R)-3,4,5-trihydroxy-6-(hydroxymethyl)oxan-2-yloxypropan-1-one	UNK	1-(4-hydroxyphenyl)-3-(2S,3S,4R,5R,6S)-3,4,5-trihydroxy-6-(hydroxymethyl)oxan-2-yloxypropan-1-one	1.82	Level2a=MSMSmatch	O=C(CCOC1OC(CO)C(O)C(O)C1O)c1ccc(O)cc1	NPAQHLFPEOMKAL	M+Na+	C15H20O8	-0.494	55.37	Phenylethanoids	Phenylethanoids (C6-C2)	Shikimates and Phenylpropanoids	True	Lipids and lipid-like molecules	Fatty Acyls	Fatty acyl glycosides	Fatty acyl glycosides of mono- and disaccharides	InChI=1S/C15H20O8/c16-7-11-12(19)13(20)14(21)15(23-11)22-6-5-10(18)8-1-3-9(17)4-2-8/h1-4,11-17,19-21H,5-7H2	NPAQHLFPEOMKAL-UHFFFAOYSA-N	UNK	UNK	UNK	UNK	85152469	UNK	single
465_C18neg	373.129	7.2	5,7-Dimethoxy-3-(3',4',5'-trimethoxyphenylmethyl)phthalide	UNK	5,7-Dihydroxy-3-(3,4,5-trihydroxybenzyl)-1(3H)-isobenzofuranone-Penta-Me ether	0.62542	Level3=InSilico-Generic	COc1cc(OC)c2c(c1)C(Cc1cc(OC)c(OC)c(OC)c1)OC2=O	NRGPHWQAFGYQCD	M-H-	C20H22O7	2.924	107.4	UNK	UNK	Shikimates and Phenylpropanoids	False	Organoheterocyclic compounds	Benzofurans	Benzofuranones	Benzofuranones	InChI=1S/C20H22O7/c1-22-12-9-13-14(27-20(21)18(13)15(10-12)23-2)6-11-7-16(24-3)19(26-5)17(8-11)25-4/h7-10,14H,6H2,1-5H3	NRGPHWQAFGYQCD-UHFFFAOYSA-N	UNK	UNK	UNK	UNK	129684373	UNK	single
679_C18neg	481.063	1.73	degalloyl-punicacortein A	UNK	UNPD102191	0.60804	Level3=InSilico-Generic	O=C1OC(C(O)C(O)CO)C2OC(=O)c3c(c(O)c(O)c(O)c3C2O)-c2c1cc(O)c(O)c2O	NRJPLYVXFDFZQT	M-H-	C20H18O14	-0.261	38.08	UNK	UNK	Polyketides	False	Phenylpropanoids and polyketides	Tannins	Hydrolyzable tannins	Hydrolyzable tannins	InChI=1S/C20H18O14/c21-2-5(23)11(25)17-18-15(29)9-8(20(32)34-18)7(13(27)16(30)14(9)28)6-3(19(31)33-17)1-4(22)10(24)12(6)26/h1,5,11,15,17-18,21-30H,2H2	NRJPLYVXFDFZQT-UHFFFAOYSA-N	UNK	UNK	UNK	UNK	14035450	UNK	single
804_C18neg	575.119	5.61	Proanthocyanidin A2	UNK	Procyanidin A1,103883-03-0,5,13-bis(3,4-dihydroxyphenyl)-4,12,14-trioxapentacyclo11.7.1.02,11.03,8.015,20henicosa-2(11),3(8),9,15,17,19-hexaene-6,9,17,19,21-pentol,(+)-Proanthocyanidin A2,SCHEMBL981583,SCHEMBL18214185,NSEWTSAADLNHNH-UHFFFAOYSA-N,AS-82271,B0005-479863,5,13-bis(3,4-dihydroxyphenyl)-4,12,14-trioxapentacyclo11.7.1.0(2),(1)(1).0(3),?.0(1)?,(2)?henicosa-2(11),3(8),9,15,17,19-hexaene-6,…	1.0082	Level3=InSilico-Biosource	Oc1cc(O)c2c(c1)OC1(c3ccc(O)c(O)c3)Oc3cc(O)c4c(c3C2C1O)OC(c1ccc(O)c(O)c1)C(O)C4	NSEWTSAADLNHNH	M-H-	C30H24O12	2.593	12.28	Proanthocyanins	Flavonoids	Shikimates and Phenylpropanoids	False	Phenylpropanoids and polyketides	Flavonoids	Biflavonoids and polyflavonoids	Biflavonoids and polyflavonoids	InChI=1S/C30H24O12/c31-13-7-20(37)24-22(8-13)41-30(12-2-4-16(33)19(36)6-12)29(39)26(24)25-23(42-30)10-17(34)14-9-21(38)27(40-28(14)25)11-1-3-15(32)18(35)5-11/h1-8,10,21,26-27,29,31-39H,9H2	NSEWTSAADLNHNH-UHFFFAOYSA-N	UNK	UNK	UNK	UNK	5089889	UNK	single
579_C18neg	431.22	11.47	1-{2-4-(carboxymethyl)-1-(4-methoxybenzoyl)piperidin-3-ylethyl}piperidine-4-carboxylic acid	UNK	UNK	0.46964	Level3=InSilico-Generic	COc1ccc(C(=O)N2CCC(CC(=O)O)C(CCN3CCC(C(=O)O)CC3)C2)cc1	NSTXGGUSZZTUQD	M-H-	C23H32N2O6	1.763	126.67	UNK	UNK	Alkaloids	False	Benzenoids	Benzene and substituted derivatives	Benzoyl derivatives	1-benzoylpiperidines	InChI=1S/C23H32N2O6/c1-31-20-4-2-16(3-5-20)22(28)25-13-9-18(14-21(26)27)19(15-25)8-12-24-10-6-17(7-11-24)23(29)30/h2-5,17-19H,6-15H2,1H3,(H,26,27)(H,29,30)	NSTXGGUSZZTUQD-UHFFFAOYSA-N	UNK	UNK	UNK	UNK	162979023	UNK	Isomeric
580_C18neg	431.22	11.67	1-{2-4-(carboxymethyl)-1-(4-methoxybenzoyl)piperidin-3-ylethyl}piperidine-4-carboxylic acid	UNK	UNK	0.47103	Level3=InSilico-Generic	COc1ccc(C(=O)N2CCC(CC(=O)O)C(CCN3CCC(C(=O)O)CC3)C2)cc1	NSTXGGUSZZTUQD	M-H-	C23H32N2O6	1.763	167.32	UNK	UNK	Alkaloids	False	Benzenoids	Benzene and substituted derivatives	Benzoyl derivatives	1-benzoylpiperidines	InChI=1S/C23H32N2O6/c1-31-20-4-2-16(3-5-20)22(28)25-13-9-18(14-21(26)27)19(15-25)8-12-24-10-6-17(7-11-24)23(29)30/h2-5,17-19H,6-15H2,1H3,(H,26,27)(H,29,30)	NSTXGGUSZZTUQD-UHFFFAOYSA-N	UNK	UNK	UNK	UNK	162979023	UNK	Isomeric
599_C18neg	439.16	4.42	(3S,3aR,4S,9aS,9bR)-9-(hydroxymethyl)-3,6-dimethyl-4-{(2R,3R,4S,5S,6R)-3,4,5-trihydroxy-6-(hydroxymethyl)oxan-2-yloxy}-3H,3aH,4H,5H,9aH,9bH-azuleno4,5-bfuran-2,7-dione	UNK	Cichorioside G;(-)-Cichorioside G	0.65714	Level3=InSilico-Generic	CC1=C2C(=O)C=C(CO)C2C2OC(=O)C(C)C2C(OC2OC(CO)C(O)C(O)C2O)C1	NUAIXFCSBZGUAF	M-H-	C21H28O10	-2.466	14.33	Guaiane sesquiterpenoids	Sesquiterpenoids	Terpenoids	True	Organic oxygen compounds	Organooxygen compounds	Carbohydrates and carbohydrate conjugates	O-glycosyl compounds	InChI=1S/C21H28O10/c1-7-3-11(29-21-18(27)17(26)16(25)12(6-23)30-21)14-8(2)20(28)31-19(14)15-9(5-22)4-10(24)13(7)15/h4,8,11-12,14-19,21-23,25-27H,3,5-6H2,1-2H3	NUAIXFCSBZGUAF-UHFFFAOYSA-N	UNK	UNK	UNK	UNK	162842654	UNK	single
223_C18pos	193.044	3.08	w/o MS2: 7,8-Dihydroxy-4-methylcoumarin	7,8-dihydroxy-4-methyl-2H-chromen-2-one	4-Methyldaphnetin	-0.62	Level4=MSMSanalog	Cc1cc(=O)oc2c(O)c(O)ccc12	NWQBYMPNIJXFNQ	M+H+	C10H8O4	2.436	26.26	Simple coumarins	Coumarins	Shikimates and Phenylpropanoids	False	Phenylpropanoids and polyketides	Coumarins and derivatives	Hydroxycoumarins	7,8-dihydroxycoumarins	InChI=1S/C10H8O4/c1-5-4-8(12)14-10-6(5)2-3-7(11)9(10)13/h2-4,11,13H,1H3	NWQBYMPNIJXFNQ-UHFFFAOYSA-N	2107-77-9	UNK	UNK	UNK	5355836	HMDB0136757	single
971_C18pos	651.208	0.93	UNPD103017	UNK	UNPD103017	0.55711	Level3=InSilico-Generic	C=C(C)C(O)Cc1cc(C(O)=Nc2c(O)c3ccc(OC4OC(C)(C)C(OC)C(OC(=N)O)C4O)c(C)c3oc2=O)ccc1O	NXIHCVXNQGOJKR	M+Na+	C31H36N2O12	3.318	565643	Simple coumarins	Coumarins	Shikimates and Phenylpropanoids	True	Phenylpropanoids and polyketides	Coumarins and derivatives	Coumarin glycosides	Coumarin glycosides	InChI=1S/C31H36N2O12/c1-13(2)19(35)12-16-11-15(7-9-18(16)34)27(38)33-21-22(36)17-8-10-20(14(3)24(17)43-28(21)39)42-29-23(37)25(44-30(32)40)26(41-6)31(4,5)45-29/h7-11,19,23,25-26,29,34-37H,1,12H2,2-6H3,(H2,32,40)(H,33,38)	NXIHCVXNQGOJKR-UHFFFAOYSA-N	UNK	UNK	UNK	UNK	76213536	UNK	single
266_C18neg	279.06	1.6	OXOPROLINE	5-Oxoprolinate	DL-Pyroglutamic acid,149-87-1,5-Oxopyrrolidine-2-carboxylic acid,2-Pyrrolidone-5-carboxylic acid,5-Oxo-DL-proline,5-OXOPROLINE,DL-Proline, 5-oxo-,DL-2-Pyrrolidone-5-carboxylic acid,DL-Glutamic Acid Lactam,dl-pyrrolidonecarboxylic acid,6VT1YZM21H,CHEBI:16010,D-(+)-Pyroglutamic Acid,MFCD00064322,NSC-40887,OXOPROLINE,DL-Pidolic acid,5-Oxo-L-proline-d5,UNII-6VT1YZM21H,DL-5-Oxoproline,5-Oxoproline #,D…	3.47	Level1=MSMSmatch	O=C(O)C1CCC(O)=N1	ODHCTXKNWHHXJC	2M-2H+Na-	C5H7NO3	-0.647	107187	Aminoacids	Small peptides	Amino acids and Peptides	False	Organic acids and derivatives	Carboxylic acids and derivatives	Amino acids, peptides, and analogues	Proline and derivatives	InChI=1S/C5H7NO3/c7-4-2-1-3(6-4)5(8)9/h3H,1-2H2,(H,6,7)(H,8,9)	ODHCTXKNWHHXJC-UHFFFAOYSA-N	149-87-1,16891-48-8,4042-36-8,6287-03-2,98-79-3	UNK	UNK	CHEBI:16010	499	HMDB0000805,HMDB0060262	single
177_C18pos	175.119	0.92	ARGININE	(2S)-2-amino-5-(diaminomethylideneamino)pentanoic acid	L-arginine,arginine,74-79-3,L-(+)-Arginine,(S)-2-Amino-5-guanidinopentanoic acid,L-Arg,H-Arg-OH,L(+)-Arginine,(L)-Arginine,Arginina,ARGININE, L-,Arginine (VAN),L-Arginin,Argininum INN-Latin,Arginina INN-Spanish,L-Ornithine, N5-(aminoiminomethyl)-,arg,L-alpha-Amino-delta-guanidinovaleric acid,1-Amino-4-guanidovaleric acid,CCRIS 3609,NSC 206269,CHEBI:16467,HSDB 1429,AI3-24165,(S)-2-Amino-5-((aminoi…	3.65	Level1=MSMSmatch	NC(N)=NCCC[C@H](N)C(=O)O	ODKSFYDXXFIFQN	M+H+	C6H14N4O2	-3.585	1784.45	Aminoacids	Small peptides	Amino acids and Peptides	False	Organic acids and derivatives	Carboxylic acids and derivatives	Amino acids, peptides, and analogues	L-alpha-amino acids	InChI=1S/C6H14N4O2/c7-4(5(11)12)2-1-3-10-6(8)9/h4H,1-3,7H2,(H,11,12)(H4,8,9,10)/t4-/m0/s1	ODKSFYDXXFIFQN-BYPYZUCNSA-N	1119-34-2,25212-18-4,4455-52-1,667422-95-9,7200-25-1,74-79-3	C00062,D02982	UNK	CHEBI:16467	6322	HMDB0000517	Chromatographic split
664_C18pos	383.367	12.07	pkonid:544316|OEUNGWKCMOOWMP-VKAYPZKTSA-N	UNK	24-Nor-12-ursene	0.62361	Level3=InSilico-Generic	CC1CCC2(C)CCC3C(=CCC4C3(C)CCC3C(C)CCCC34C)C2C1C	OEUNGWKCMOOWMP	M+H+	C28H46	12.937	1327240	Ursane and Taraxastane triterpenoids	Triterpenoids	Terpenoids	False	Hydrocarbons	Polycyclic hydrocarbons	UNK	Polycyclic hydrocarbons	InChI=1S/C28H46/c1-18-11-15-26(4)16-12-23-21(25(26)20(18)3)9-10-24-27(5)14-7-8-19(2)22(27)13-17-28(23,24)6/h9,18-20,22-25H,7-8,10-17H2,1-6H3	OEUNGWKCMOOWMP-UHFFFAOYSA-N	UNK	UNK	UNK	UNK	78122926	UNK	single
320_C18pos	229.155	2.53	N-{4-(dimethylamino)-3-hydroxyoxolan-2-ylmethyl}cyclopropanecarboxamide	UNK	UNK	0.5864	Level3=InSilico-Generic	CN(C)C1COC(CNC(=O)C2CC2)C1O	OHFWNCJCJVITLU	M+H+	C11H20N2O3	-0.8	75.24	UNK	UNK	UNK	False	Organic acids and derivatives	Carboxylic acids and derivatives	Cyclopropanecarboxylic acids and derivatives	Cyclopropanecarboxylic acids and derivatives	InChI=1S/C11H20N2O3/c1-13(2)8-6-16-9(10(8)14)5-12-11(15)7-3-4-7/h7-10,14H,3-6H2,1-2H3,(H,12,15)	OHFWNCJCJVITLU-UHFFFAOYSA-N	UNK	UNK	UNK	UNK	162980395	UNK	single
406_C18pos	268.105	2.55	ADENOSINE	2-(6-aminopurin-9-yl)-5-(hydroxymethyl)oxolane-3,4-diol	5682-25-7	3.5	Level1=MSMSmatch	Nc1ncnc2c1ncn2C1OC(CO)C(O)C1O	OIRDTQYFTABQOQ	M+H+	C10H13N5O4	-1.417	151.98	Purine nucleos(t)ides	Nucleosides	Carbohydrates	False	Nucleosides, nucleotides, and analogues	Purine nucleosides	UNK	Purine nucleosides	InChI=1S/C10H13N5O4/c11-8-5-9(13-2-12-8)15(3-14-5)10-7(18)6(17)4(1-16)19-10/h2-4,6-7,10,16-18H,1H2,(H2,11,12,13)	OIRDTQYFTABQOQ-UHFFFAOYSA-N	2946-52-3,3080-29-3,3228-71-5,4005-33-8,524-69-6,5536-17-4,5682-25-7,58-61-7	UNK	UNK	UNK	191	UNK	single
547_C18pos	318.301	10.16	(2?,3?,12?)-form	UNK	2-Amino-1,3,12-octadecanetriol	0.61127	Level3=InSilico-Generic	CCCCCCC(O)CCCCCCCCC(O)C(N)CO	OJMVPJBQCSBACJ	M+H+	C18H39NO3	4.183	82.12	Sphingoid bases	Sphingolipids	Fatty acids	False	Organic nitrogen compounds	Organonitrogen compounds	Amines	1,2-aminoalcohols	InChI=1S/C18H39NO3/c1-2-3-4-9-12-16(21)13-10-7-5-6-8-11-14-18(22)17(19)15-20/h16-18,20-22H,2-15,19H2,1H3	OJMVPJBQCSBACJ-UHFFFAOYSA-N	UNK	UNK	UNK	UNK		UNK	single
889_C18pos	520.333	5.41	Xylapeptide A	UNK	Xylapeptide A	0.51176	Level3=InSilico-Generic	CC(C)CC1N=C(O)C(C)N=C(O)C(C(C)C)N=C(O)C(Cc2ccccc2)N(C)C(=O)C2CCCCN2C1=O	OLGSOPZIFZLCSE	M-2H2O+H+	C30H45N5O5	3.29	151.1	Cyclic peptides|Depsipeptides	Oligopeptides	Amino acids and Peptides|Polyketides	False	Organic acids and derivatives	Carboxylic acids and derivatives	Amino acids, peptides, and analogues	Cyclic peptides	InChI=1S/C30H45N5O5/c1-18(2)16-22-29(39)35-15-11-10-14-23(35)30(40)34(6)24(17-21-12-8-7-9-13-21)27(37)33-25(19(3)4)28(38)31-20(5)26(36)32-22/h7-9,12-13,18-20,22-25H,10-11,14-17H2,1-6H3,(H,31,38)(H,32,36)(H,33,37)	OLGSOPZIFZLCSE-UHFFFAOYSA-N	UNK	UNK	UNK	UNK		UNK	single
27_C18pos	116.071	1.06	L-Proline	Pyrrolidine-2-Carboxylic Acid	L-proline,147-85-3,proline,L-(-)-Proline,(2S)-pyrrolidine-2-carboxylic acid,(S)-Pyrrolidine-2-carboxylic acid,2-pyrrolidinecarboxylic acid,H-Pro-OH,(-)-Proline,(-)-(S)-Proline,Prolinum,(S)-2-Pyrrolidinecarboxylic acid,(-)-2-Pyrrolidinecarboxylic acid,prolina,(S)-Proline,L-Pyrrolidine-2-carboxylic acid,L-alpha-Pyrrolidinecarboxylic acid,(S)-2-Carboxypyrrolidine,L-Prolin,Prolinum Latin,Prolina Span…	0.96138	Level3=InSilico-Biosource	O=C(O)[C@@H]1CCCN1	ONIBWKKTOPOVIA	M+H+	C5H9NO2	-0.185	1400.37	Aminoacids|Dipeptides	Small peptides	Amino acids and Peptides	False	Organic acids and derivatives	Carboxylic acids and derivatives	Amino acids, peptides, and analogues	Proline and derivatives	InChI=1S/C5H9NO2/c7-5(8)4-2-1-3-6-4/h4,6H,1-3H2,(H,7,8)/t4-/m0/s1	ONIBWKKTOPOVIA-BYPYZUCNSA-N	1150316-19-0,147-85-3,18875-45-1,609-36-9,68832-13-3	C00148,D00035	UNK	CHEBI:17203,CHEBI:60039	145742	HMDB0000162	single
33_C18pos	117.07	5.62	(E)-form	UNK	cinnamyl alcohol,104-54-1,3-phenylprop-2-en-1-ol,3-PHENYL-2-PROPEN-1-OL,cinnamic alcohol,4407-36-7,(E)-3-phenylprop-2-en-1-ol,Styryl carbinol,trans-cinnamyl alcohol,Zimtalcohol,(E)-cinnamyl alcohol,3-Phenylallyl alcohol,Styrone,Styryl alcohol,2-Propen-1-ol, 3-phenyl-,Styrylcarbinol,(E)-3-Phenyl-2-propen-1-ol,Phenyl-2-propen-1-ol,FEMA No. 2294,(2E)-3-phenylprop-2-en-1-ol,Chnnamyl alcohol,Alkohol s…	0.65999	Level3=InSilico-Generic	OC/C=C/c1ccccc1	OOCCDEMITAIZTP	M+H-H2O+	C9H10O	1.813	29.44	Cinnamic acids and derivatives	Phenylpropanoids (C6-C3)	Shikimates and Phenylpropanoids	False	Phenylpropanoids and polyketides	Cinnamyl alcohols	UNK	Cinnamyl alcohols	InChI=1S/C9H10O/c10-8-4-7-9-5-2-1-3-6-9/h1-7,10H,8H2/b7-4+	OOCCDEMITAIZTP-QPJJXVBHSA-N	104-54-1,10508-00-6,30584-69-1,4407-36-7,6006-80-0	C02394	UNK	CHEBI:17177	5315892	HMDB0029698	single
334_C18neg	309.174	11.96	UNPD118088	acetic acid 6-hydroxy-6-2-hydroxy-4-(hydroxymethyl)phenyl-2-methylheptyl ester	UNPD118088	0.47073	Level3=InSilico-Generic	CC(=O)OCC(C)CCCC(C)(O)c1ccc(CO)cc1O	OODBNKGHLSSSQN	M-H-	C17H26O5	2.396	334.4	Bisabolane sesquiterpenoids	Sesquiterpenoids	Terpenoids	False	Lipids and lipid-like molecules	Prenol lipids	Sesquiterpenoids	Sesquiterpenoids	InChI=1S/C17H26O5/c1-12(11-22-13(2)19)5-4-8-17(3,21)15-7-6-14(10-18)9-16(15)20/h6-7,9,12,18,20-21H,4-5,8,10-11H2,1-3H3	OODBNKGHLSSSQN-UHFFFAOYSA-N	UNK	UNK	UNK	UNK	21635172	UNK	single
871_C18neg	623.089	3.72	Pelargoniin C	UNK	(1~{S},4~{R},6~{S},7~{S},8~{S},17~{R},21~{S})-4,6,7,11,12,21-hexahydroxy-20-(hydroxymethyl)-3,15-dioxo-2,16,19,22-tetraoxapentacyclo15.3.1.1^{7,10}.0^{4,8}.0^{9,14}docosa-9,11,13-trien-18-yl 3,4,5-trihydroxybenzoate	0.46787	Level3=InSilico-Generic	O=C(OC1OC(CO)C2OC(=O)C3(O)CC(O)C4(O)Oc5c(O)c(O)cc(c5C34)C(=O)OC1C2O)c1cc(O)c(O)c(O)c1	OPDCHSHIPIOYPU	M-H-	C26H24O18	-0.803	1797393	Gallotannins	Phenolic acids (C6-C1)	Shikimates and Phenylpropanoids	True	Phenylpropanoids and polyketides	Tannins	Hydrolyzable tannins	Hydrolyzable tannins	InChI=1S/C26H24O18/c27-5-11-17-16(34)19(23(40-11)43-21(35)6-1-8(28)14(32)9(29)2-6)41-22(36)7-3-10(30)15(33)18-13(7)20-25(38,24(37)42-17)4-12(31)26(20,39)44-18/h1-3,11-12,16-17,19-20,23,27-34,38-39H,4-5H2	OPDCHSHIPIOYPU-UHFFFAOYSA-N	UNK	UNK	UNK	UNK	85270299	UNK	single
731_C18pos	425.136	8.33	3-(2H-1,3-benzodioxol-5-yl)-N-({4-hydroxy-6-methyl-5-oxo-2H,5H,6H,7H,8H-1,3dioxolo4,5-gisoquinolin-9-yl}methyl)prop-2-enamide	UNK	3-(2H-1,3-benzodioxol-5-yl)-N-({4-hydroxy-6-methyl-5-oxo-2H,5H,6H,7H,8H-1,3dioxolo4,5-gisoquinolin-9-yl}methyl)prop-2-enamide	0.58958	Level3=InSilico-Generic	CN1CCc2c(CNC(=O)C=Cc3ccc4c(c3)OCO4)c3c(c(O)c2C1=O)OCO3	OPKKKEDBXYTNQI	M+H+	C22H20N2O7	1.642	25.61	Aporphine alkaloids	Tyrosine alkaloids	Alkaloids	False	Organoheterocyclic compounds	Isoquinolines and derivatives	Isoquinolones and derivatives	Isoquinolones and derivatives	InChI=1S/C22H20N2O7/c1-24-7-6-13-14(20-21(31-11-30-20)19(26)18(13)22(24)27)9-23-17(25)5-3-12-2-4-15-16(8-12)29-10-28-15/h2-5,8,26H,6-7,9-11H2,1H3,(H,23,25)	OPKKKEDBXYTNQI-UHFFFAOYSA-N	UNK	UNK	UNK	UNK	163057352	UNK	single
145_C18pos	163.039	3.74	Umbelliferone	Umbelliferone (hydrangin, skimmetin)	7-Hydroxy Coumarin-d5	3.59	Level1=MSMSmatch	O=c1ccc2ccc(O)cc2o1	ORHBXUUXSCNDEV	M+H+	C9H6O3	2.244	230.79	Simple coumarins	Coumarins	Shikimates and Phenylpropanoids	False	Phenylpropanoids and polyketides	Coumarins and derivatives	Hydroxycoumarins	7-hydroxycoumarins	InChI=1S/C9H6O3/c10-7-3-1-6-2-4-9(11)12-8(6)5-7/h1-5,10H	ORHBXUUXSCNDEV-UHFFFAOYSA-N	1076-38-6,93-35-6	C09315	UNK	CHEBI:27510	5281426	HMDB0029865	single
856_C18neg	609.125	3.02	w/o MS2: 3-Glu-7-Rha Quercetin (NMR) - 38.8662eV	3-Glu-7-Rha Quercetin	Peliolaroside	-0.99	Level4=MSMSanalog	C[C@@H]1O[C@@H](Oc2cc(O)c3c(=O)c(O[C@@H]4O[C@H](CO)[C@@H](O)[C@H](O)[C@H]4O)c(-c4ccc(O)c(O)c4)oc3c2)[C@H](O)[C@@H](O)[C@@H]1O	OTUCXMIQUNROBJ	M-H-	C27H30O16	1.108	86.79	Flavonols	Flavonoids	Shikimates and Phenylpropanoids	True	Phenylpropanoids and polyketides	Flavonoids	Flavonoid glycosides	Flavonoid-7-O-glycosides	InChI=1S/C27H30O16/c1-8-17(32)20(35)22(37)26(39-8)40-10-5-13(31)16-14(6-10)41-24(9-2-3-11(29)12(30)4-9)25(19(16)34)43-27-23(38)21(36)18(33)15(7-28)42-27/h2-6,8,15,17-18,20-23,26-33,35-38H,7H2,1H3/t8-,15+,17+,18+,20-,21-,22+,23+,26-,27-/m0/s1	OTUCXMIQUNROBJ-DWZPKPSVSA-N	UNK	UNK	UNK	UNK	134756434	UNK	single
835_C18neg	593.13	4.28	pelargonidin 3-O-beta-D-caffeoylglucoside	UNK	UNK	0.71381	Level3=InSilico-Generic	O=C1C=CC(=C2Oc3cc(O)cc(O)c3C=C2OC2OC(C[O+]=C([O-])C=Cc3ccc(O)c(O)c3)C(O)C(O)C2O)C=C1	OUWGZZOPFVOIFO	M-H-	C30H26O13	1.277	115.69	UNK	UNK	UNK	UNK	Phenylpropanoids and polyketides	Flavonoids	Flavonoid glycosides	Flavonoid 3-O-p-coumaroyl glycosides	InChI=1S/C30H26O13/c31-16-5-3-15(4-6-16)29-23(12-18-20(34)10-17(32)11-22(18)41-29)42-30-28(39)27(38)26(37)24(43-30)13-40-25(36)8-2-14-1-7-19(33)21(35)9-14/h1-12,24,26-28,30,37-39H,13H2,(H4-,31,32,33,34,35,36)	OUWGZZOPFVOIFO-UHFFFAOYSA-N	UNK	UNK	UNK	UNK		UNK	Chromatographic split
117_C18neg	180.066	1.73	TYROSINE	2-amino-3-(4-hydroxyphenyl)propanoic acid	DL-Tyrosine,556-03-6,H-DL-Tyr-OH,2-amino-3-(4-hydroxyphenyl)propanoic acid,Tyrosine, DL-,tyrosin,(.+-.)-Tyrosine,MFCD00063074,NSC 205006,A9BAT9B32M,DL-TYROSINE-BETA-13C,DL-4-Hydroxyphenylalanine-15N,L-Tryosine,CHEBI:18186,NSC-205006,tirosina,Benzenepropanoic acid, (S)-,L-Tyrosine (phenol-4-13C),25619-78-7,55520-40-6,(+-)-Tyrosine,3-(4-Hydroxyphenyl)-DL-alanine,UNII-A9BAT9B32M,2-amino-3-(4-hydroxy…	3.57	Level1=MSMSmatch	NC(Cc1ccc(O)cc1)C(=O)O	OUYCCCASQSFEME	M-H-	C9H11NO3	-1.785	112.36	Aminoacids	Small peptides	Amino acids and Peptides|Shikimates and Phenylpropanoids	False	Organic acids and derivatives	Carboxylic acids and derivatives	Amino acids, peptides, and analogues	Tyrosine and derivatives	InChI=1S/C9H11NO3/c10-8(9(12)13)5-6-1-3-7(11)4-2-6/h1-4,8,11H,5,10H2,(H,12,13)	OUYCCCASQSFEME-UHFFFAOYSA-N	140-43-2,14330-68-8,55520-40-6,556-02-5,556-03-6,60-18-4,7234-03-9	C01536	UNK	CHEBI:18186	1153	UNK	Chromatographic split
529_C18neg	405.176	5.55	Aruncide B	UNK	UNPD200966	0.64646	Level3=InSilico-Generic	CCOC(COC1OC(CO)C(O)C(O)C1O)C1C(=O)OC1C(O)C=C(C)C	OYRNAQRKPVOICQ	M-H-	C18H30O10	-1.184	18.14	Acyclic monoterpenoids	Monoterpenoids	Terpenoids	True	Organic oxygen compounds	Organooxygen compounds	Carbohydrates and carbohydrate conjugates	O-glycosyl compounds	InChI=1S/C18H30O10/c1-4-25-11(12-16(28-17(12)24)9(20)5-8(2)3)7-26-18-15(23)14(22)13(21)10(6-19)27-18/h5,9-16,18-23H,4,6-7H2,1-3H3	OYRNAQRKPVOICQ-UHFFFAOYSA-N	UNK	UNK	UNK	UNK	76154350	UNK	single
113_C18pos	149.092	1.54	(S)-N5-Hydroxyornithine	2-amino-5-(hydroxyamino)pentanoic acid	N(5)-hydroxy-L-ornithine zwitterion	0.55839	Level3=InSilico-Generic	[NH3+]C(CCCNO)C(=O)[O-]	OZMJDTPATROLQC	M+H+	C5H12N2O3	-0.752	29.16	Aminoacids	Small peptides	Amino acids and Peptides	False	Organic acids and derivatives	Carboxylic acids and derivatives	Amino acids, peptides, and analogues	L-alpha-amino acids	InChI=1S/C5H12N2O3/c6-4(5(8)9)2-1-3-7-10/h4,7,10H,1-3,6H2,(H,8,9)	OZMJDTPATROLQC-UHFFFAOYSA-N	35187-58-7	UNK	UNK	UNK	22326348	UNK	single
472_C18pos	289.071	4.72	(-)-aromadendrin	3,5,7-trihydroxy-2-(4-hydroxyphenyl)-3,4-dihydro-2H-1-benzopyran-4-one	(2S,3S)-3,4',5,7-Tetrahydroxyflavanone	0.74472	Level3=InSilico-Generic	O=C1c2c(O)cc(O)cc2OC(c2ccc(O)cc2)C1O	PADQINQHPQKXNL	M+H+	C15H12O6	1.694	15.75	Dihydroflavonols	Flavonoids	Shikimates and Phenylpropanoids	False	Phenylpropanoids and polyketides	Flavonoids	Flavans	Flavanonols	InChI=1S/C15H12O6/c16-8-3-1-7(2-4-8)15-14(20)13(19)12-10(18)5-9(17)6-11(12)21-15/h1-6,14-18,20H	PADQINQHPQKXNL-UHFFFAOYSA-N	480-20-6,50708-24-2,5150-32-3	UNK	UNK	UNK	662	HMDB0125362	single
1042_C18pos	865.199	4.63	Arecatannin B1	UNK	UNK	1.02035	Level3=InSilico-Biosource	Oc1cc(O)c2c(c1)OC(c1ccc(O)c(O)c1)C(O)C2c1c(O)cc(O)c2c1OC(c1ccc(O)c(O)c1)C(O)C2c1c(O)cc2c(c1O)CC(O)C(c1ccc(O)c(O)c1)O2	PBYRKMXDROOXMU	M-H-	C45H38O18	3.855	5336553	Proanthocyanins	Flavonoids	Shikimates and Phenylpropanoids	False	Phenylpropanoids and polyketides	Flavonoids	Biflavonoids and polyflavonoids	Biflavonoids and polyflavonoids	InChI=1S/C45H38O18/c46-18-10-26(53)33-32(11-18)62-43(16-2-5-21(48)24(51)8-16)40(59)37(33)35-27(54)13-28(55)36-38(41(60)44(63-45(35)36)17-3-6-22(49)25(52)9-17)34-29(56)14-31-19(39(34)58)12-30(57)42(61-31)15-1-4-20(47)23(50)7-15/h1-11,13-14,30,37-38,40-44,46-60H,12H2	PBYRKMXDROOXMU-UHFFFAOYSA-N	UNK	UNK	UNK	UNK	14237654	UNK	Chromatographic split
305_C18pos	225.076	6.92	(E)-Sinapic acidtrans-Sinapic acid4-Hydroxy-3,5-dimethoxy-(E)-cinnamic acid	3-(4-hydroxy-3,5-dimethoxyphenyl)-2-propenoic acid	4-Hydroxy-3,5-dimethoxycinnamic acid,3-(4-hydroxy-3,5-dimethoxyphenyl)prop-2-enoic acid,UNII-P0I60993EC,CHEBI:77131,NSC-59261,(EZ)-sinapic acid,DTXSID40862129,PCMORTLOPMLEFB-UHFFFAOYSA-N,HMS3372O09,BCP25316,3,5-dimethoxy4-hydroxycinnamic acid,AC7708,AKOS028109907,3,5-dimethoxy-4-hydroxy-cinnamic acid,SY018287,DB-022072,D1765,D2932,Sinapinic acid;3,5-Dimethoxy-4-hydroxycinnamic acid,Q27146675,4-Hy…	1.02484	Level3=InSilico-Biosource	COc1cc(C=CC(=O)O)cc(OC)c1O	PCMORTLOPMLEFB	M+H+	C11H12O5	1.065	17.96	Cinnamic acids and derivatives	Phenylpropanoids (C6-C3)	Shikimates and Phenylpropanoids	False	Phenylpropanoids and polyketides	Cinnamic acids and derivatives	Hydroxycinnamic acids and derivatives	Hydroxycinnamic acids	InChI=1S/C11H12O5/c1-15-8-5-7(3-4-10(12)13)6-9(16-2)11(8)14/h3-6,14H,1-2H3,(H,12,13)	PCMORTLOPMLEFB-UHFFFAOYSA-N	530-59-6,7361-90-2	UNK	UNK	UNK	10743	HMDB0127488	single
643_C18neg	457.171	4.23	4-Allyl-2-methoxyphenyl 6-O-beta-D-apiofuranosyl-(1->6)-beta-D-glucopyranoside	UNK	4-allyl-2-methoxyphenyl 6-O-beta-D-apiosyl(1-->6)-beta-D-glucoside,2-({3,4-dihydroxy-4-(hydroxymethyl)oxolan-2-yloxy}methyl)-6-2-methoxy-4-(prop-2-en-1-yl)phenoxyoxane-3,4,5-triol	0.64923	Level3=InSilico-Generic	C=CCc1ccc(OC2OC(COC3OCC(O)(CO)C3O)C(O)C(O)C2O)c(OC)c1	PCNDZKRTANOUCK	M-H-	C21H30O11	-0.087	74.81	Cinnamic acids and derivatives	Phenylpropanoids (C6-C3)	Shikimates and Phenylpropanoids	True	Organic oxygen compounds	Organooxygen compounds	Carbohydrates and carbohydrate conjugates	Phenolic glycosides	InChI=1S/C21H30O11/c1-3-4-11-5-6-12(13(7-11)28-2)31-19-17(25)16(24)15(23)14(32-19)8-29-20-18(26)21(27,9-22)10-30-20/h3,5-7,14-20,22-27H,1,4,8-10H2,2H3	PCNDZKRTANOUCK-UHFFFAOYSA-N	UNK	UNK	UNK	UNK	85446116	UNK	single
353_C18pos	243.066	6.85	oxyresveratrol (Chimeric precursor selection)	4-2-(3,5-dihydroxyphenyl)ethenylbenzene-1,3-diol	4-(E)-2-(3,5-dihydroxyphenyl)ethenylbenzene-1,3-diol	3.62	Level1=MSMSmatch	Oc1cc(O)cc(C=Cc2ccc(O)cc2O)c1	PDHAOJSHSJQANO	M-H-	C14H12O4	2.821	69.73	Monomeric stilbenes	Stilbenoids	Shikimates and Phenylpropanoids	False	Phenylpropanoids and polyketides	Stilbenes	UNK	Stilbenes	InChI=1S/C14H12O4/c15-11-4-3-10(14(18)8-11)2-1-9-5-12(16)7-13(17)6-9/h1-8,15-18H	PDHAOJSHSJQANO-UHFFFAOYSA-N	29700-22-9	UNK	UNK	UNK	73197	UNK	Chromatographic split
525_C18neg	405.119	5.83	astringin	2-3-2-(3,4-dihydroxyphenyl)ethenyl-5-hydroxyphenoxy-6-(hydroxymethyl)oxane-3,4,5-triol	cis-astringin	3.43	Level1=MSMSmatch	OCC1OC(Oc2cc(O)cc(C=Cc3ccc(O)c(O)c3)c2)C(O)C(O)C1O	PERPNFLGJXUDDW	M-H-	C20H22O9	1.887	23.25	Monomeric stilbenes	Stilbenoids	Shikimates and Phenylpropanoids	True	Phenylpropanoids and polyketides	Stilbenes	Stilbene glycosides	Stilbene glycosides	InChI=1S/C20H22O9/c21-9-16-17(25)18(26)19(27)20(29-16)28-13-6-11(5-12(22)8-13)2-1-10-3-4-14(23)15(24)7-10/h1-8,16-27H,9H2	PERPNFLGJXUDDW-UHFFFAOYSA-N	UNK	UNK	UNK	UNK	5089891	UNK	Isomeric
526_C18neg	405.119	5.13	astringin	2-3-2-(3,4-dihydroxyphenyl)ethenyl-5-hydroxyphenoxy-6-(hydroxymethyl)oxane-3,4,5-triol	cis-astringin	3.52	Level1=MSMSmatch	OCC1OC(Oc2cc(O)cc(C=Cc3ccc(O)c(O)c3)c2)C(O)C(O)C1O	PERPNFLGJXUDDW	M-H-	C20H22O9	1.887	538580	Monomeric stilbenes	Stilbenoids	Shikimates and Phenylpropanoids	True	Phenylpropanoids and polyketides	Stilbenes	Stilbene glycosides	Stilbene glycosides	InChI=1S/C20H22O9/c21-9-16-17(25)18(26)19(27)20(29-16)28-13-6-11(5-12(22)8-13)2-1-10-3-4-14(23)15(24)7-10/h1-8,16-27H,9H2	PERPNFLGJXUDDW-UHFFFAOYSA-N	UNK	UNK	UNK	UNK	5089891	UNK	Isomeric
281_C18neg	289.072	5.82	Cianidanol CollisionEnergy:205060	2-(3,4-dihydroxyphenyl)-3,4-dihydro-2H-1-benzopyran-3,5,7-triol	(+/-)-Epicatechin	1.86	Level2a=MSMSmatch	Oc1cc(O)c2c(c1)OC(c1ccc(O)c(O)c1)C(O)C2	PFTAWBLQPZVEMU	M-H-	C15H14O6	1.461	42.6	Flavan-3-ols	Flavonoids	Shikimates and Phenylpropanoids	False	Phenylpropanoids and polyketides	Flavonoids	Flavans	Catechins	InChI=1S/C15H14O6/c16-8-4-11(18)9-6-13(20)15(21-14(9)5-8)7-1-2-10(17)12(19)3-7/h1-5,13,15-20H,6H2	PFTAWBLQPZVEMU-UHFFFAOYSA-N	13392-26-2,154-23-4,17334-50-8,18829-70-4,2545-08-6,490-46-0,7295-85-4,7570-47-0,863-03-6	C17590	UNK	CHEBI:23053	1203	HMDB0127721	Isomeric
418_C18pos	273.076	4.55	(+)-catechol	2-(3,4-dihydroxyphenyl)-3,4-dihydro-2H-1-benzopyran-3,5,7-triol	(+/-)-Epicatechin	1.04784	Level3=InSilico-Biosource	Oc1cc(O)c2c(c1)OC(c1ccc(O)c(O)c1)C(O)C2	PFTAWBLQPZVEMU	M+H-H2O+	C15H14O6	1.461	36.18	Flavan-3-ols	Flavonoids	Shikimates and Phenylpropanoids	False	Phenylpropanoids and polyketides	Flavonoids	Flavans	Catechins	InChI=1S/C15H14O6/c16-8-4-11(18)9-6-13(20)15(21-14(9)5-8)7-1-2-10(17)12(19)3-7/h1-5,13,15-20H,6H2	PFTAWBLQPZVEMU-UHFFFAOYSA-N	13392-26-2,154-23-4,17334-50-8,18829-70-4,2545-08-6,490-46-0,7295-85-4,7570-47-0,863-03-6	C17590	UNK	CHEBI:23053	1203	HMDB0127721	Isomeric
482_C18pos	291.086	4.97	(-)-Epicatechin	2-(3,4-dihydroxyphenyl)-3,4-dihydro-2H-1-benzopyran-3,5,7-triol	(+/-)-Epicatechin	1.93	Level2a=MSMSmatch	Oc1cc(O)c2c(c1)OC(c1ccc(O)c(O)c1)C(O)C2	PFTAWBLQPZVEMU	M+H+	C15H14O6	1.461	676.84	Flavan-3-ols	Flavonoids	Shikimates and Phenylpropanoids	False	Phenylpropanoids and polyketides	Flavonoids	Flavans	Catechins	InChI=1S/C15H14O6/c16-8-4-11(18)9-6-13(20)15(21-14(9)5-8)7-1-2-10(17)12(19)3-7/h1-5,13,15-20H,6H2	PFTAWBLQPZVEMU-UHFFFAOYSA-N	13392-26-2,154-23-4,17334-50-8,18829-70-4,2545-08-6,490-46-0,7295-85-4,7570-47-0,863-03-6	C17590	UNK	CHEBI:23053	1203	HMDB0127721	Chromatographic split
187_C18pos	182.191	5.95	Dendrobates Alkaloid 181B	UNK	Dendrobates Alkaloid 181B	0.53005	Level3=InSilico-Generic	CCCC1CCC2CCCCC2N1	PHFFTKILEIXEMX	M+H+	C12H23N	3.419	515.4	Acetate-derived alkaloids|Piperidine alkaloids	Lysine alkaloids|Pseudoalkaloids	Alkaloids	False	Organoheterocyclic compounds	Quinolidines	UNK	Quinolidines	InChI=1S/C12H23N/c1-2-5-11-9-8-10-6-3-4-7-12(10)13-11/h10-13H,2-9H2,1H3	PHFFTKILEIXEMX-UHFFFAOYSA-N	UNK	UNK	UNK	UNK	121007190	UNK	single
144_C18pos	162.112	1	L-CARNITINE	(3-carboxy-2-hydroxypropyl)-trimethylammonium	Carnitine,carnitinium,CHEBI:3424,Carnitina,3-carboxy-2-hydroxy-N,N,N-trimethylpropan-1-aminium,Carnitinum INN-Latin,Carnitina INN-Spanish,1-Propanaminium, 3-carboxy-2-hydroxy-N,N,N-trimethyl-, inner salt,3-carboxy-2-hydroxy-N,N,N-trimethylpropan-1-aminium chloride,1-Propanaminium, 3-carboxy-2-hydroxy-N,N,N-trimethyl-, chloride,gamma-Trimethyl-hydroxybutyrobetaine,3-hydroxy-4-trimethylammoniobutan…	3.63	Level1=MSMSmatch	C[N+](C)(C)CC(O)CC(=O)O	PHIQHXFUZVPYII	M+H+	C7H16NO3	-1.26	1363.32	UNK	UNK	UNK	UNK	Organic nitrogen compounds	Organonitrogen compounds	Quaternary ammonium salts	Carnitines	InChI=1S/C7H15NO3/c1-8(2,3)5-6(9)4-7(10)11/h6,9H,4-5H2,1-3H3/p+1	PHIQHXFUZVPYII-UHFFFAOYSA-O	406-76-8,44984-08-9,44985-71-9,461-05-2,68123-30-8	C00487	UNK	CHEBI:3424	85	UNK	single
911_C18neg	691.538	0.57	DG(20:3n9/0:0/22:5n3)	UNK	UNK	0.44089	Level3=InSilico-Generic	CCC=CCC=CCC=CCC=CCC=CCCCCCC(=O)OCC(O)COC(=O)CCCC=CCC=CCC=CCCCCCCCC	PHJFRPWSGDFMPE	M-H-	C45H72O5	17.596	143.68	Triacylglycerols	Glycerolipids	Fatty acids	False	Lipids and lipid-like molecules	Glycerolipids	Diradylglycerols	1,3-diacylglycerols	InChI=1S/C45H72O5/c1-3-5-7-9-11-13-15-17-19-21-22-24-26-28-30-32-34-36-38-40-45(48)50-42-43(46)41-49-44(47)39-37-35-33-31-29-27-25-23-20-18-16-14-12-10-8-6-4-2/h5,7,11,13,17-20,22,24-25,27-28,30-31,33,43,46H,3-4,6,8-10,12,14-16,21,23,26,29,32,34-42H2,1-2H3	PHJFRPWSGDFMPE-UHFFFAOYSA-N	UNK	UNK	UNK	UNK		UNK	single
886_C18neg	651.224	11.32	2,3,4,6-Tetrabenzoyl	UNK	Butyl mannoside-2,3,4,6-Tetrabenzoyl	0.54117	Level3=InSilico-Generic	CCCCOC1OC(COC(=O)c2ccccc2)C(OC(=O)c2ccccc2)C(OC(=O)c2ccccc2)C1OC(=O)c1ccccc1	PHRZGYPWOSYKHE	M-H-	C38H36O10	8.284	25.54	UNK	Phenolic acids (C6-C1)	Shikimates and Phenylpropanoids	True	Lipids and lipid-like molecules	Fatty Acyls	Fatty acyl glycosides	Fatty acyl glycosides of mono- and disaccharides	InChI=1S/C38H36O10/c1-2-3-24-43-38-33(48-37(42)29-22-14-7-15-23-29)32(47-36(41)28-20-12-6-13-21-28)31(46-35(40)27-18-10-5-11-19-27)30(45-38)25-44-34(39)26-16-8-4-9-17-26/h4-23,30-33,38H,2-3,24-25H2,1H3	PHRZGYPWOSYKHE-UHFFFAOYSA-N	UNK	UNK	UNK	UNK		UNK	single
954_C18neg	765.123	5.25	UNPD60997	UNK	Protetrone	0.5053	Level3=InSilico-Generic	N=C(O)CC(=O)c1c(CC(=O)O)cc2c(c1O)C(=O)c1c(O)cccc1C2=O	PIXFQUMLCLXSMP	2M-H-	C19H13NO8	1.636	860858	Anthraquis and anthrones	Polycyclic aromatic polyketides	Polyketides	False	Benzenoids	Anthracenes	Anthraquinones	Anthraquinones	InChI=1S/C19H13NO8/c20-12(23)6-11(22)14-7(5-13(24)25)4-9-16(18(14)27)19(28)15-8(17(9)26)2-1-3-10(15)21/h1-4,21,27H,5-6H2,(H2,20,23)(H,24,25)	PIXFQUMLCLXSMP-UHFFFAOYSA-N	UNK	UNK	UNK	UNK	12314612	UNK	single
21_C18pos	114.055	1.12	TRANS-4-HYDROXY-L-PROLINE (Chimeric precursor selection)	4-hydroxy-2-pyrrolidinecarboxylic acid	(2S)-4-hydroxypyrrolidine-2-carboxylic acid	3.49	Level1=MSMSmatch	O=C(O)C1CC(O)CN1	PMMYEEVYMWASQN	M-H2O+H+	C5H9NO3	-0.786	20.7	Aminoacids	Small peptides	Amino acids and Peptides	False	Organic acids and derivatives	Carboxylic acids and derivatives	Amino acids, peptides, and analogues	Proline and derivatives	InChI=1S/C5H9NO3/c7-3-1-4(5(8)9)6-2-3/h3-4,6-7H,1-2H2,(H,8,9)	PMMYEEVYMWASQN-UHFFFAOYSA-N	147028-80-6,18610-59-8,25249-07-4,2584-71-6,30724-02-8,3398-22-9,49761-17-3,51-35-4,618-27-9,6912-67-0,71398-14-6	UNK	UNK	CHEBI:20392,CHEBI:63137	825	UNK	Isomeric
66_C18pos	132.065	1.13	(2S,4R)-4-hydroxy pyrrolidine-2-carboxylic acid	4-hydroxy-2-pyrrolidinecarboxylic acid	(2S)-4-hydroxypyrrolidine-2-carboxylic acid	0.71508	Level3=InSilico-Generic	O=C(O)C1CC(O)CN1	PMMYEEVYMWASQN	M+H+	C5H9NO3	-0.786	170.56	Aminoacids	Small peptides	Amino acids and Peptides	False	Organic acids and derivatives	Carboxylic acids and derivatives	Amino acids, peptides, and analogues	Proline and derivatives	InChI=1S/C5H9NO3/c7-3-1-4(5(8)9)6-2-3/h3-4,6-7H,1-2H2,(H,8,9)	PMMYEEVYMWASQN-UHFFFAOYSA-N	147028-80-6,18610-59-8,25249-07-4,2584-71-6,30724-02-8,3398-22-9,49761-17-3,51-35-4,618-27-9,6912-67-0,71398-14-6	UNK	UNK	CHEBI:20392,CHEBI:63137	825	UNK	Isomeric
6_C18pos	105.07	3.5	w/o MS2: Styrene	Vinylbenzol	Styrene	-0.63	Level4=MSMSanalog	C=Cc1ccccc1	PPBRXRYQALVLMV	M+H+	C8H8	2.959	63.51	Cinnamic acids and derivatives	Phenylpropanoids (C6-C3)	Shikimates and Phenylpropanoids	False	Benzenoids	Benzene and substituted derivatives	Styrenes	Styrenes	InChI=1S/C8H8/c1-2-8-6-4-3-5-7-8/h2-7H,1H2	PPBRXRYQALVLMV-UHFFFAOYSA-N	100-42-5,12770-88-6,19361-62-7,39470-87-6,68441-35-0,68987-41-7,695-12-5,9003-53-6,95735-63-0	C07083,C19506	UNK	CHEBI:27452	7501	HMDB0034240	single
189_C18neg	223.046	1.03	3-Deoxy-manno-heptaric acid	UNK	3-Deoxy-manno-heptaric acid	0.5942	Level3=InSilico-Generic	O=C(O)C(O)CC(O)C(O)C(O)C(=O)O	PQWLSEIXMDYNLR	M-H-	C7H12O8	-3.224	215.87	Hydroxy fatty acids	Fatty Acids and Conjugates	Fatty acids	False	Organic oxygen compounds	Organooxygen compounds	Carbohydrates and carbohydrate conjugates	Heptoses	InChI=1S/C7H12O8/c8-2(1-3(9)6(12)13)4(10)5(11)7(14)15/h2-5,8-11H,1H2,(H,12,13)(H,14,15)	PQWLSEIXMDYNLR-UHFFFAOYSA-N	UNK	UNK	UNK	UNK	167409176	UNK	single
998_C18neg	907.267	7.55	pkonid:604724|PQYHIBZOASVFQW-UHFFFAOYSA-N	2-2-2-4-(4-methoxyphenyl)-8-methyl-2-oxo-1-benzopyran-7-yloxy-1-oxoethylamino-1-oxoethylaminoacetic acid	2-2-(2-{4-(4-methoxyphenyl)-8-methyl-2-oxo-2H-chromen-7-yloxy}acetamido)acetamidoacetic acid	0.57866	Level3=InSilico-Generic	COc1ccc(-c2cc(=O)oc3c(C)c(OCC(=O)NCC(=O)NCC(=O)O)ccc23)cc1	PQYHIBZOASVFQW	2M-H-	C23H22N2O8	2.372	784148	Simple coumarins	Coumarins	Shikimates and Phenylpropanoids	False	Organic acids and derivatives	Carboxylic acids and derivatives	Amino acids, peptides, and analogues	Dipeptides	InChI=1S/C23H22N2O8/c1-13-18(32-12-20(27)24-10-19(26)25-11-21(28)29)8-7-16-17(9-22(30)33-23(13)16)14-3-5-15(31-2)6-4-14/h3-9H,10-12H2,1-2H3,(H,24,27)(H,25,26)(H,28,29)	PQYHIBZOASVFQW-UHFFFAOYSA-N	UNK	UNK	UNK	UNK	1775390	UNK	single
229_C18pos	195.102	9.07	Me ester	3-(2-hydroxyethyl)-4-methyl-2-pentenoic acid methyl ester	5-Hydroxy-3-isopropyl-2-pentenoic acid-Me ester	0.55944	Level3=InSilico-Generic	COC(=O)C=C(CCO)C(C)C	PQYXNBWNEJKDHK	M+Na+	C9H16O3	0.997	38.59	Wax monoesters	Fatty esters	Fatty acids	False	Lipids and lipid-like molecules	Fatty Acyls	Fatty acid esters	Fatty acid esters	InChI=1S/C9H16O3/c1-7(2)8(4-5-10)6-9(11)12-3/h6-7,10H,4-5H2,1-3H3	PQYXNBWNEJKDHK-UHFFFAOYSA-N	UNK	UNK	UNK	UNK	78138346	UNK	single
521_C18neg	403.124	3.91	Forsythide 8-methyl ester	UNK	UNK	0.70949	Level3=InSilico-Generic	COC(=O)C1CCC2C(C(=O)O)=COC(OC3OC(CO)C(O)C(O)C3O)C12	PQZHRNHSIAKVKG	M-H-	C17H24O11	-1.096	42.82	Iridoids monoterpenoids	Monoterpenoids	Terpenoids	True	Lipids and lipid-like molecules	Prenol lipids	Terpene glycosides	Iridoid O-glycosides	InChI=1S/C17H24O11/c1-25-15(24)7-3-2-6-8(14(22)23)5-26-16(10(6)7)28-17-13(21)12(20)11(19)9(4-18)27-17/h5-7,9-13,16-21H,2-4H2,1H3,(H,22,23)	PQZHRNHSIAKVKG-UHFFFAOYSA-N	UNK	UNK	UNK	UNK	162872453	UNK	single
664_C18neg	471.145	7.31	7-Epimer	UNK	AKOS040763496	0.90876	Level3=InSilico-Biosource	Oc1ccc(C(O)C2c3cc(O)cc(O)c3C(c3ccc(O)cc3)C2c2cc(O)cc(O)c2)cc1	PRITZUOAMIVROM	M-H-	C28H24O7	3.69	38.31	Oligomeric stibenes	Stilbenoids	Shikimates and Phenylpropanoids	False	Phenylpropanoids and polyketides	Stilbenes	UNK	Stilbenes	InChI=1S/C28H24O7/c29-17-5-1-14(2-6-17)24-25(16-9-19(31)11-20(32)10-16)27(22-12-21(33)13-23(34)26(22)24)28(35)15-3-7-18(30)8-4-15/h1-13,24-25,27-35H	PRITZUOAMIVROM-UHFFFAOYSA-N	UNK	UNK	UNK	UNK	76452118	UNK	single
446_C18neg	361.166	6.81	2,3-bis(4-hydroxy-3-methoxyphenyl)methylbutane-1,4-diol	2,3-bis(4-hydroxy-3-methoxyphenyl)methylbutane-1,4-diol	2,3-bis(4-Hydroxy-3-methoxybenzyl)butane-1,4-diol,3688-23-1,2,3-bis(4-hydroxy-3-methoxyphenyl)methylbutane-1,4-diol,rac Secoisolariciresinol-d6,1346603-90-4,Compound NP-001302,SCHEMBL325398,CHEMBL476284,MEGxp0_000477,2,3-Divanillyl-1,4-butanediol,ACon1_000226,DTXSID60342978,DTXSID90869966,PUETUDUXMCLALY-UHFFFAOYSA-N,HMS3394G03,1,4-Butanediol, 2,3-bis(4-hydroxy-3-methoxyphenyl)methyl-,1,4-Butanedi…	1.74	Level2b=MSMSmatch	COc1cc(CC(CO)C(CO)Cc2ccc(O)c(OC)c2)ccc1O	PUETUDUXMCLALY	M-H-	C20H26O6	1.742	27.74	Dibenzylbutane ligs	Ligs	Shikimates and Phenylpropanoids	False	Lignans, neolignans and related compounds	Dibenzylbutane lignans	Dibenzylbutanediol lignans	Dibenzylbutanediol lignans	InChI=1S/C20H26O6/c1-25-19-9-13(3-5-17(19)23)7-15(11-21)16(12-22)8-14-4-6-18(24)20(10-14)26-2/h3-6,9-10,15-16,21-24H,7-8,11-12H2,1-2H3	PUETUDUXMCLALY-UHFFFAOYSA-N	148244-82-0,29388-59-8,3688-23-1	UNK	UNK	UNK	586372	UNK	single
923_C18pos	564.359	5.58	13-(dodecan-2-yl)-6-(1-hydroxyethyl)-3-(hydroxymethyl)-12-methyl-9-(propan-2-yl)-1-oxa-4,7,10-triazacyclotridecane-2,5,8,11-tetrone	13-dodecan-2-yl-6-(1-hydroxyethyl)-3-(hydroxymethyl)-12-methyl-9-propan-2-yl-1-oxa-4,7,10-triazacyclotridecane-2,5,8,11-tetrone	CHEBI:182137,13-dodecan-2-yl-6-(1-hydroxyethyl)-3-(hydroxymethyl)-12-methyl-9-propan-2-yl-1-oxa-4,7,10-triazacyclotridecane-2,5,8,11-tetrone,NCGC00381435-01!13-dodecan-2-yl-6-(1-hydroxyethyl)-3-(hydroxymethyl)-12-methyl-9-propan-2-yl-1-oxa-4,7,10-triazacyclotridecane-2,5,8,11-tetrone	0.58135	Level3=InSilico-Generic	CCCCCCCCCCC(C)C1OC(=O)C(CO)NC(=O)C(C(C)O)NC(=O)C(C(C)C)NC(=O)C1C	PVAWVKQDYYTSIE	M+Na+	C28H51N3O7	6.909	1105069	UNK	UNK	Polyketides	False	Organic acids and derivatives	Peptidomimetics	Depsipeptides	Cyclic depsipeptides	InChI=1S/C28H51N3O7/c1-7-8-9-10-11-12-13-14-15-18(4)24-19(5)25(34)30-22(17(2)3)26(35)31-23(20(6)33)27(36)29-21(16-32)28(37)38-24/h17-24,32-33H,7-16H2,1-6H3,(H,29,36)(H,30,34)(H,31,35)	PVAWVKQDYYTSIE-UHFFFAOYSA-N	UNK	UNK	UNK	UNK	60208877	UNK	single
281_C18pos	217.105	3.31	1,2,3,4-tetrahydro-6-methoxy-1-oxo-beta-carboline	6-methoxy-2,3,4,9-tetrahydropyrido3,4-bindol-1-one	6-Methoxy-2,3,4,9-tetrahydro-1H-beta-carbolin-1-one	1.69	Level2a=MSMSmatch	COc1ccc2[nH]c3c(c2c1)CCNC3=O	PWARHDUWOJUADN	M+H+	C12H12N2O2	2.011	78.42	Carboline alkaloids	Tryptophan alkaloids	Alkaloids	False	Organoheterocyclic compounds	Indoles and derivatives	Pyridoindoles	Beta carbolines	InChI=1S/C12H12N2O2/c1-16-7-2-3-10-9(6-7)8-4-5-13-12(15)11(8)14-10/h2-3,6,14H,4-5H2,1H3,(H,13,15)	PWARHDUWOJUADN-UHFFFAOYSA-N	17952-87-3,4122-66-1,4406-71-7	UNK	UNK	UNK	87372	UNK	single
1012_C18neg	959.248	7.33	3-O-4-Hydroxy-E-cinnamoyl-(?2)-3-hydroxy-3-methylglutaroyl-(?6)-?-D-glucopyranoside, 7-O-?-L-rhamnopyranoside	UNK	3-O-Arabinoside, 7-O-I-L-rhamnopyranoside-3-O-4-Hydroxy-E-cinnamoyl-(a2)-3-hydroxy-3-methylglutaroyl-(a6)-I-D-glucopyranoside, 7-O-I-L-rhamnopyranoside	0.52731	Level3=InSilico-Generic	CC1OC(Oc2cc(O)c3c(=O)c(OC4OC(COC(=O)CC(C)(O)CC(=O)O)C(O)C(O)C4OC(=O)C=Cc4ccc(O)cc4)c(-c4ccc(O)c(O)c4)oc3c2)C(O)C(O)C1O	PWKYJAXGECYQST	M+CH3COOH-H-	C42H44O22	2.428	1014224	Flavonols	Flavonoids	Shikimates and Phenylpropanoids	True	Phenylpropanoids and polyketides	Flavonoids	Flavonoid glycosides	Flavonoid-7-O-glycosides	InChI=1S/C42H44O22/c1-17-31(51)34(54)36(56)40(59-17)60-21-12-24(46)30-25(13-21)61-37(19-6-9-22(44)23(45)11-19)38(33(30)53)64-41-39(63-28(49)10-5-18-3-7-20(43)8-4-18)35(55)32(52)26(62-41)16-58-29(50)15-42(2,57)14-27(47)48/h3-13,17,26,31-32,34-36,39-41,43-46,51-52,54-57H,14-16H2,1-2H3,(H,47,48)	PWKYJAXGECYQST-UHFFFAOYSA-N	UNK	UNK	UNK	UNK		UNK	single
219_C18neg	247.024	4.57	Di-Me ether	2,5-dimethoxyterephthalic acid	2,5-Dimethoxyterephthalic acid	0.60042	Level3=InSilico-Generic	COc1cc(C(=O)O)c(OC)cc1C(=O)O	PXSHXQQBOGFGTK	M-2H+Na-	C10H10O6	1.082	227.27	Simple phenolic acids	Phenolic acids (C6-C1)	Shikimates and Phenylpropanoids	False	Benzenoids	Benzene and substituted derivatives	Benzoic acids and derivatives	P-phthalic acid and derivatives	InChI=1S/C10H10O6/c1-15-7-3-6(10(13)14)8(16-2)4-5(7)9(11)12/h3-4H,1-2H3,(H,11,12)(H,13,14)	PXSHXQQBOGFGTK-UHFFFAOYSA-N	21004-11-5	UNK	UNK	UNK	3780992	UNK	single
558_C18neg	423.187	4.56	Dicitrinone C	UNK	UNK	0.53382	Level3=InSilico-Generic	CC1=C2C(=COC(C)C2C)C(O)=C(CC2=C(O)C3=COC(C)C(C)C3=C(C)C2=O)C1=O	PYSNXKMRHPSALF	M-H-	C25H28O6	2.101	23.52	Azaphilones	Chromanes	Polyketides	False	Organoheterocyclic compounds	Benzopyrans	UNK	Benzopyrans	InChI=1S/C25H28O6/c1-10-14(5)30-8-18-20(10)12(3)22(26)16(24(18)28)7-17-23(27)13(4)21-11(2)15(6)31-9-19(21)25(17)29/h8-11,14-15,28-29H,7H2,1-6H3	PYSNXKMRHPSALF-UHFFFAOYSA-N	UNK	UNK	UNK	UNK		UNK	single
943_C18neg	743.214	5.56	pkonid:619386|QAFWVEUWOIKQDI-UHFFFAOYSA-N	2-(4-oxo-3-phenyl-1-benzopyran-7-yl)oxy-N-(3-pyridinyl)acetamide	2-(4-oxo-3-phenyl-4H-chromen-7-yl)oxy-N-(pyridin-3-yl)acetamide	0.51819	Level3=InSilico-Generic	O=c1c(-c2ccccc2)coc2cc(OCC(O)=Nc3cccnc3)ccc12	QAFWVEUWOIKQDI	2M-H-	C22H16N2O4	4.252	161611	Isoflavones	Isoflavonoids	Shikimates and Phenylpropanoids	False	Phenylpropanoids and polyketides	Isoflavonoids	Isoflav-2-enes	Isoflavones	InChI=1S/C22H16N2O4/c25-21(24-16-7-4-10-23-12-16)14-27-17-8-9-18-20(11-17)28-13-19(22(18)26)15-5-2-1-3-6-15/h1-13H,14H2,(H,24,25)	QAFWVEUWOIKQDI-UHFFFAOYSA-N	UNK	UNK	UNK	UNK	17592430	UNK	single
549_C18neg	419.171	6	Teumarin	UNK	UNK	0.6304	Level3=InSilico-Generic	CC(=O)OCC12C(O)CC(C)C3(CC(c4ccoc4)OC3=O)C1CC(O)CC21CO1	QBUFIBYHAIKJCS	M-H-	C22H28O8	0.596	54.18	Colensane and Clerodane diterpenoids	Diterpenoids	Terpenoids	False	Organoheterocyclic compounds	Lactones	Gamma butyrolactones	Gamma butyrolactones	InChI=1S/C22H28O8/c1-12-5-18(25)22(11-28-13(2)23)17(6-15(24)7-20(22)10-29-20)21(12)8-16(30-19(21)26)14-3-4-27-9-14/h3-4,9,12,15-18,24-25H,5-8,10-11H2,1-2H3	QBUFIBYHAIKJCS-UHFFFAOYSA-N	UNK	UNK	UNK	UNK	85503171	UNK	single
984_C18pos	681.211	7.37	viniferol D	UNK	ampelopsin C	3.45	Level1=MSMSmatch	Oc1ccc(C2Oc3cc(O)c4c5c3C2c2cc(O)cc(O)c2C(c2ccc(O)cc2)C5C(c2cc(O)cc(O)c2)C4c2ccc(O)cc2)cc1	QDEHKEFWCRAFDN	M+H+	C42H32O9	6.596	330500	Oligomeric stibenes	Stilbenoids	Shikimates and Phenylpropanoids	False	Phenylpropanoids and polyketides	2-arylbenzofuran flavonoids	UNK	2-arylbenzofuran flavonoids	InChI=1S/C42H32O9/c43-23-7-1-19(2-8-23)33-35(22-13-26(46)15-27(47)14-22)40-34(20-3-9-24(44)10-4-20)36-29(16-28(48)17-30(36)49)37-39-32(18-31(50)38(33)41(39)40)51-42(37)21-5-11-25(45)12-6-21/h1-18,33-35,37,40,42-50H	QDEHKEFWCRAFDN-UHFFFAOYSA-N	130518-20-6	UNK	UNK	UNK	182979	UNK	Isomeric
985_C18pos	681.211	8.15	viniferol D	UNK	ampelopsin C	3.38	Level1=MSMSmatch	Oc1ccc(C2Oc3cc(O)c4c5c3C2c2cc(O)cc(O)c2C(c2ccc(O)cc2)C5C(c2cc(O)cc(O)c2)C4c2ccc(O)cc2)cc1	QDEHKEFWCRAFDN	M+H+	C42H32O9	6.596	1281243	Oligomeric stibenes	Stilbenoids	Shikimates and Phenylpropanoids	False	Phenylpropanoids and polyketides	2-arylbenzofuran flavonoids	UNK	2-arylbenzofuran flavonoids	InChI=1S/C42H32O9/c43-23-7-1-19(2-8-23)33-35(22-13-26(46)15-27(47)14-22)40-34(20-3-9-24(44)10-4-20)36-29(16-28(48)17-30(36)49)37-39-32(18-31(50)38(33)41(39)40)51-42(37)21-5-11-25(45)12-6-21/h1-18,33-35,37,40,42-50H	QDEHKEFWCRAFDN-UHFFFAOYSA-N	130518-20-6	UNK	UNK	UNK	182979	UNK	Chromatographic split
641_C18neg	455.353	12.8	Betulinic acid	Mairin	betulinic acid,472-15-1,Mairin,Betulic acid,Lupatic Acid,als-357,3-Hydroxylup-20(29)-en-28-oic acid,3beta-Hydroxy-20(29)-lupaene-28-oic acid,CCRIS 6748,NSC 113090,EINECS 207-448-8,beta-betulinic acid,NSC 677578,NSC-677578,CHEBI:3087,UNII-4G6A18707N,.beta.-betulinic acid,Lupatic acid;Betulic acid,NSC677578,4G6A18707N,NSC-113090,Lup-20(29)-en-28-oic acid, 3-hydroxy-, (3beta)-,CHEMBL269277,3beta-Hyd…	3.51	Level1=MSMSmatch	C=C(C)[C@@H]1CC[C@]2(C(=O)O)CC[C@]3(C)[C@H](CC[C@@H]4[C@@]5(C)CC[C@H](O)C(C)(C)[C@@H]5CC[C@]43C)[C@@H]12	QGJZLNKBHJESQX	M-H-	C30H48O3	9.407	384.31	Lupane triterpenoids	Triterpenoids	Terpenoids	False	Lipids and lipid-like molecules	Prenol lipids	Triterpenoids	Triterpenoids	InChI=1S/C30H48O3/c1-18(2)19-10-15-30(25(32)33)17-16-28(6)20(24(19)30)8-9-22-27(5)13-12-23(31)26(3,4)21(27)11-14-29(22,28)7/h19-24,31H,1,8-17H2,2-7H3,(H,32,33)/t19-,20+,21-,22+,23-,24+,27-,28+,29+,30-/m0/s1	QGJZLNKBHJESQX-FZFNOLFKSA-N	472-15-1	C08619	UNK	CHEBI:3087	64971	HMDB0030094	single
78_C18pos	136.076	1.69	P-OCTOPAMINE	4-(2-azanyl-1-oxidanyl-ethyl)phenol	(+)-Octopamine	3.49	Level1=MSMSmatch	NCC(O)c1ccc(O)cc1	QHGUCRYDKWKLMG	M-H2O+H+	C8H11NO2	0.132	153.98	Phenylethylamines	Tyrosine alkaloids	Alkaloids	False	Benzenoids	Phenols	1-hydroxy-2-unsubstituted benzenoids	1-hydroxy-2-unsubstituted benzenoids	InChI=1S/C8H11NO2/c9-5-8(11)6-1-3-7(10)4-2-6/h1-4,8,10-11H,5,9H2	QHGUCRYDKWKLMG-UHFFFAOYSA-N	104-14-3,2039-62-5,770-05-8	UNK	UNK	CHEBI:17134	4581	UNK	single
153_C18neg	203.082	3.8	Tryptophane	Racemic tryptophan	DL-Tryptophan,54-12-6,2-amino-3-(1H-indol-3-yl)propanoic acid,Racemic Tryptophan,DL-Trytophane,DL-Trytophan,H-DL-Trp-OH,(+-)-Tryptophan,DL-tryptophane,DL-3beta-Indolylalanine,TRYPTOPHAN, DL-,d,l-tryptophan,NSC 13118,DL-alpha-Amino-3-indolepropionic acid,MFCD00064339,27813-82-7,DTXSID0021418,CHEBI:27897,(+\/-)-2-Amino-3-(3-indolyl)propionic acid,X9U7434L7A,NSC13119,NSC-13118,DL-.alpha.-Amino-3-ind…	3.63	Level1=MSMSmatch	NC(Cc1c[nH]c2ccccc12)C(=O)O	QIVBCDIJIAJPQS	M-H-	C11H12N2O2	-1.271	1351.08	Aminoacids	Small peptides	Amino acids and Peptides|Shikimates and Phenylpropanoids	False	Organoheterocyclic compounds	Indoles and derivatives	Indolyl carboxylic acids and derivatives	Indolyl carboxylic acids and derivatives	InChI=1S/C11H12N2O2/c12-9(11(14)15)5-7-6-13-10-4-2-1-3-8(7)10/h1-4,6,9,13H,5,12H2,(H,14,15)	QIVBCDIJIAJPQS-UHFFFAOYSA-N	153-94-6,27813-82-7,54-12-6,73-22-3,76157-62-5	C00806	UNK	CHEBI:27897,CHEBI:64554	1148	HMDB0030396	single
530_C18neg	405.177	5.39	2,7-dimethyl-8-{3,4,5-trihydroxy-6-(hydroxymethyl)oxan-2-yloxy}dec-4-enedioic acid	UNK	UNK	0.66829	Level3=InSilico-Generic	CC(CC=CCC(C)C(CC(=O)O)OC1OC(CO)C(O)C(O)C1O)C(=O)O	QPCDZZMPXNUVCK	M-H-	C18H30O10	-0.204	22.77	UNK	Fatty acyl glycosides	Fatty acids	True	Lipids and lipid-like molecules	Fatty Acyls	Fatty acyl glycosides	Rhamnolipids	InChI=1S/C18H30O10/c1-9(5-3-4-6-10(2)17(25)26)11(7-13(20)21)27-18-16(24)15(23)14(22)12(8-19)28-18/h3-4,9-12,14-16,18-19,22-24H,5-8H2,1-2H3,(H,20,21)(H,25,26)	QPCDZZMPXNUVCK-UHFFFAOYSA-N	UNK	UNK	UNK	UNK	156602897	UNK	single
446_C18pos	279.12	5.03	11-Hydroxy-12-methoxydihydrokawain	4-Methoxy-6-2-(3-hydroxy-4-methoxyphenyl)ethyl-5,6-dihydro-2H-pyran-2-one	11-Hydroxy-12-methoxydihydrokawain,6-2-(3-Hydroxy-4-methoxyphenyl)ethyl-4-methoxy-5,6-dihydro-2H-pyran-2-one,SCHEMBL18214351,CHEBI:157724,2-2-(3-hydroxy-4-methoxyphenyl)ethyl-4-methoxy-2,3-dihydropyran-6-one,4-Methoxy-6-2-(3-hydroxy-4-methoxyphenyl)ethyl-5,6-dihydro-2H-pyran-2-one	0.61658	Level3=InSilico-Generic	COC1=CC(=O)OC(CCc2ccc(OC)c(O)c2)C1	QQLVNWDQIUZGJM	M+H+	C15H18O5	1.877	41.87	Kavalactones and derivatives	Styrylpyrones	Shikimates and Phenylpropanoids	False	Phenylpropanoids and polyketides	Kavalactones	UNK	Kavalactones	InChI=1S/C15H18O5/c1-18-12-8-11(20-15(17)9-12)5-3-10-4-6-14(19-2)13(16)7-10/h4,6-7,9,11,16H,3,5,8H2,1-2H3	QQLVNWDQIUZGJM-UHFFFAOYSA-N	UNK	UNK	UNK	UNK	586508	HMDB0030766	single
94_C18pos	143.081	1.1	N-Me	UNK	UNPD151925	0.67136	Level3=InSilico-Generic	CN1C(=N)CCC1C(=O)O	QSAPKYUXMVZFOP	M+H+	C6H10N2O2	0.524	44.38	UNK	UNK	Alkaloids	False	Organic acids and derivatives	Carboxylic acids and derivatives	Amino acids, peptides, and analogues	Proline and derivatives	InChI=1S/C6H10N2O2/c1-8-4(6(9)10)2-3-5(8)7/h4,7H,2-3H2,1H3,(H,9,10)	QSAPKYUXMVZFOP-UHFFFAOYSA-N	UNK	UNK	UNK	UNK	9817800	UNK	single
344_C18pos	241.155	1.61	UNPD191839	1-hydroxy-6-(1-hydroxy-2-methylpropyl)-3-(2-methylpropyl)-2-pyrazinone	UNPD191839	0.60687	Level3=InSilico-Generic	CC(C)Cc1ncc(C(O)C(C)C)n(O)c1=O	QTTAJMQGQJRLDK	M+H+	C12H20N2O3	2.037	37.18	Pyrazine and Piperazine alkaloids	Tetramate alkaloids|Peptide alkaloids	Alkaloids|Amino acids and Peptides	False	Organoheterocyclic compounds	Diazines	Pyrazines	Pyrazines	InChI=1S/C12H20N2O3/c1-7(2)5-9-12(16)14(17)10(6-13-9)11(15)8(3)4/h6-8,11,15,17H,5H2,1-4H3	QTTAJMQGQJRLDK-UHFFFAOYSA-N	2240-12-2	UNK	UNK	UNK	356804	UNK	single
643_C18pos	369.384	11.91	UNPD77080	N-2-heptadecyl(methyl)aminoethyl-N-methylacetamide	UNPD77080	0.48886	Level3=InSilico-Generic	CCCCCCCCCCCCCCCCCN(C)CCN(C)C(C)=O	QXTPZXSCPBYHQO	M+H+	C23H48N2O	8.452	136.16	N-acyl amines	Fatty amides	Fatty acids	False	Organic acids and derivatives	Carboxylic acids and derivatives	Carboxylic acid derivatives	Tertiary carboxylic acid amides	InChI=1S/C23H48N2O/c1-5-6-7-8-9-10-11-12-13-14-15-16-17-18-19-20-24(3)21-22-25(4)23(2)26/h5-22H2,1-4H3	QXTPZXSCPBYHQO-UHFFFAOYSA-N	UNK	UNK	UNK	UNK	10714096	UNK	single
429_C18neg	353.2	12.1	SEROTONIN	3-(2-aminoethyl)-1H-indol-5-ol	Serotonin	3.57	Level1=MSMSmatch	NCCc1c[nH]c2ccc(O)cc12	QZAYGJVTTNCVMB	2M-CO2+FA-	C10H12N2O	1.004	386.44	Simple indole alkaloids	Tryptophan alkaloids	Alkaloids	False	Organoheterocyclic compounds	Indoles and derivatives	Tryptamines and derivatives	Serotonins	InChI=1S/C10H12N2O/c11-4-3-7-6-12-10-2-1-8(13)5-9(7)10/h1-2,5-6,12-13H,3-4,11H2	QZAYGJVTTNCVMB-UHFFFAOYSA-N	50-67-9	C00780	UNK	CHEBI:28790	5202	HMDB0000259	single
508_C18pos	303.155	1.13	pkonid:659987|QZRLOEMSFJRXLA-CVDWVTMGSA-N	UNK	UNPD184782	0.61692	Level3=InSilico-Generic	COC1=C(NC(CCC(=N)O)COC2OC(CO)C(O)C(O)C2O)CC(O)(CO)CC1=O	QZRLOEMSFJRXLA	M-C6H10O5+H+	C19H32N2O11	-2.748	45.88	Mycosporine and Mycosporine-like amino acids	Mycosporine derivatives	Amino acids and Peptides|Shikimates and Phenylpropanoids	True	Lipids and lipid-like molecules	Fatty Acyls	Fatty acyl glycosides	Fatty acyl glycosides of mono- and disaccharides	InChI=1S/C19H32N2O11/c1-30-17-10(4-19(29,8-23)5-11(17)24)21-9(2-3-13(20)25)7-31-18-16(28)15(27)14(26)12(6-22)32-18/h9,12,14-16,18,21-23,26-29H,2-8H2,1H3,(H2,20,25)	QZRLOEMSFJRXLA-UHFFFAOYSA-N	UNK	UNK	UNK	UNK	163000482	UNK	single
556_C18neg	423.13	2.76	w/o MS2: 2-(2r)-9-hydroxy-7-oxo-2,3-dihydro-7h-furo3,2-gchromen-2-ylpropan-2-yl |A-d-glucopyranoside	(2R)-9-hydroxy-2-2-(2S,3R,4S,5S,6R)-3,4,5-trihydroxy-6-(hydroxymethyl)-2-oxanyloxypropan-2-yl-2,3-dihydrofuro3,2-g1benzopyran-7-one	(2S)-9-hydroxy-2-2-(2R,3S,4R,5R,6S)-3,4,5-trihydroxy-6-(hydroxymethyl)oxan-2-yloxypropan-2-yl-2,3-dihydrofuro3,2-gchromen-7-one	-0.1	Level4=MSMSanalog	CC(C)(O[C@@H]1O[C@H](CO)[C@@H](O)[C@H](O)[C@H]1O)[C@H]1Cc2cc3ccc(=O)oc3c(O)c2O1	QZUDEXAHKXCIDG	M-H-	C20H24O10	0.834	7.14	Furocoumarins	Coumarins	Shikimates and Phenylpropanoids	True	Phenylpropanoids and polyketides	Coumarins and derivatives	Furanocoumarins	Psoralens	InChI=1S/C20H24O10/c1-20(2,30-19-15(25)14(24)13(23)10(7-21)27-19)11-6-9-5-8-3-4-12(22)29-17(8)16(26)18(9)28-11/h3-5,10-11,13-15,19,21,23-26H,6-7H2,1-2H3/t10-,11-,13-,14+,15-,19+/m1/s1	QZUDEXAHKXCIDG-NUUDRHLNSA-N	6047-29-6	UNK	UNK	UNK	185756	UNK	single
5_C18neg	105.019	0.99	GLYCERATE	2,3-dihydroxypropanoic acid	(2S)-2,3-dihydroxypropanoic acid	3.59	Level1=MSMSmatch	O=C(O)C(O)CO	RBNPOMFGQQGHHO	M-H-	C3H6O4	-1.723	390.52	Hydroxy fatty acids	Fatty Acids and Conjugates	Fatty acids	False	Organic oxygen compounds	Organooxygen compounds	Carbohydrates and carbohydrate conjugates	Sugar acids and derivatives	InChI=1S/C3H6O4/c4-1-2(5)3(6)7/h2,4-5H,1H2,(H,6,7)	RBNPOMFGQQGHHO-UHFFFAOYSA-N	118916-26-0,28305-26-2,2941-29-9,473-81-4,600-19-1,68084-35-5	UNK	UNK	CHEBI:33508	752	UNK	single
593_C18pos	343.154	6.17	pkonid:664469|RCMIINPNTIVOIK-INLUVICGSA-N	UNK	(3aR,4R,6Z,10E,11aS)-6,10-dimethyl-3-methylidene-2-oxo-3a,4,5,8,9,11a-hexahydrocyclodecabfuran-4-yl furan-3-carboxylate	0.61133	Level3=InSilico-Generic	C=C1C(=O)OC2C=C(C)CCC=C(C)CC(OC(=O)c3ccoc3)C12	RCMIINPNTIVOIK	M+H+	C20H22O5	2.918	24.56	Germacrane sesquiterpenoids	Sesquiterpenoids	Terpenoids	False	Lipids and lipid-like molecules	Prenol lipids	Terpene lactones	Germacranolides and derivatives	InChI=1S/C20H22O5/c1-12-5-4-6-13(2)10-17(25-20(22)15-7-8-23-11-15)18-14(3)19(21)24-16(18)9-12/h6-9,11,16-18H,3-5,10H2,1-2H3	RCMIINPNTIVOIK-UHFFFAOYSA-N	UNK	UNK	UNK	UNK	137796320	UNK	single
815_C18neg	577.631	4.59	2-Tetracontanol	2-tetracontanol	UNPD64376	0.393	Level3=InSilico-Generic	CCCCCCCCCCCCCCCCCCCCCCCCCCCCCCCCCCCCCCC(C)O	RDVVGCDVQOMKKH	M-H-	C40H82O	21.226	1121165	Fatty alcohols	Fatty acyls	Fatty acids	False	Lipids and lipid-like molecules	Fatty Acyls	Fatty alcohols	Fatty alcohols	InChI=1S/C40H82O/c1-3-4-5-6-7-8-9-10-11-12-13-14-15-16-17-18-19-20-21-22-23-24-25-26-27-28-29-30-31-32-33-34-35-36-37-38-39-40(2)41/h40-41H,3-39H2,1-2H3	RDVVGCDVQOMKKH-UHFFFAOYSA-N	UNK	UNK	UNK	UNK	53866702	UNK	single
506_C18pos	303.05	5.82	Queritin/ Quercetin	NSC-9219	quercetin,117-39-5,Sophoretin,Meletin,Quercetine,Xanthaurine,Quercetol,Quertine,Quercitin,2-(3,4-Dihydroxyphenyl)-3,5,7-trihydroxy-4H-chromen-4-one,3,3',4',5,7-Pentahydroxyflavone,Cyanidelonon 1522,Flavin meletin,3,5,7,3',4'-Pentahydroxyflavone,Quertin,T-Gelb bzw. grun 1,C.I. Natural Yellow 10,Quercetin content,Kvercetin,C.I. 75670,C.I. Natural red 1,Cyanidenolon 1522,2-(3,4-Dihydroxyphenyl)-3,5,…	3.55	Level1=MSMSmatch	O=c1c(O)c(-c2ccc(O)c(O)c2)oc2cc(O)cc(O)c12	REFJWTPEDVJJIY	M+H+	C15H10O7	3.446	35.82	Flavonols	Flavonoids	Shikimates and Phenylpropanoids	False	Phenylpropanoids and polyketides	Flavonoids	Flavones	Flavonols	InChI=1S/C15H10O7/c16-7-4-10(19)12-11(5-7)22-15(14(21)13(12)20)6-1-2-8(17)9(18)3-6/h1-5,16-19,21H	REFJWTPEDVJJIY-UHFFFAOYSA-N	117-39-5,6151-25-3,74893-81-5,849061-97-8	C00389	UNK	CHEBI:16243	5280343	HMDB0005794	single
126_C18neg	188.056	1.16	N-Acetyl-L-glutamic acid	2-acetamidopentanedioic acid	19146-55-5	0.68182	Level3=InSilico-Generic	CC(=O)NC(CCC(=O)O)C(=O)O	RFMMMVDNIPUKGG	M-H-	C7H11NO5	-0.907	190.01	Dicarboxylic acids	Fatty Acids and Conjugates	Fatty acids	False	Organic acids and derivatives	Carboxylic acids and derivatives	Amino acids, peptides, and analogues	Glutamic acid and derivatives	InChI=1S/C7H11NO5/c1-4(9)8-5(7(12)13)2-3-6(10)11/h5H,2-3H2,1H3,(H,8,9)(H,10,11)(H,12,13)	RFMMMVDNIPUKGG-UHFFFAOYSA-N	11808-37-0,1188-37-0,19146-55-5,5817-08-3	UNK	UNK	UNK	185	HMDB0001138	single
924_C18pos	568.427	11.9	5-{(3,3-dimethyl-1-octadecyl-2,3-dihydro-1H-indol-2-ylidene)methylimino}-5,6-dihydroquinolin-6-one	5-(3,3-dimethyl-1-octadecyl-2-indolylidene)methylimino-6-quinolinone	5-{(3,3-dimethyl-1-octadecyl-2,3-dihydro-1H-indol-2-ylidene)methylimino}-5,6-dihydroquinolin-6-one	0.52074	Level3=InSilico-Generic	CCCCCCCCCCCCCCCCCCN1C(=CN=C2C(=O)C=Cc3ncccc32)C(C)(C)c2ccccc21	RFYBNZZLVSVCNB	M+H+	C38H53N3O	12.458	2163039	UNK	UNK	Alkaloids	False	Organoheterocyclic compounds	Quinolines and derivatives	Hydroquinolines	Hydroquinolines	InChI=1S/C38H53N3O/c1-4-5-6-7-8-9-10-11-12-13-14-15-16-17-18-21-29-41-34-25-20-19-24-32(34)38(2,3)36(41)30-40-37-31-23-22-28-39-33(31)26-27-35(37)42/h19-20,22-28,30H,4-18,21,29H2,1-3H3	RFYBNZZLVSVCNB-UHFFFAOYSA-N	UNK	UNK	UNK	UNK	4664749	UNK	single
40_C18neg	121.029	5.29	4-HYDROXYBENZALDEHYDE	4-hydroxybenzaldehyde	p-Hydroxybenzaldehyde-d5	3.56	Level1=MSMSmatch	O=Cc1ccc(O)cc1	RGHHSNMVTDWUBI	M-H-	C7H6O2	1.312	70.22	Shikimic acids and derivatives|Simple phenolic acids	Phenolic acids (C6-C1)	Shikimates and Phenylpropanoids	False	Organic oxygen compounds	Organooxygen compounds	Carbonyl compounds	Hydroxybenzaldehydes	InChI=1S/C7H6O2/c8-5-6-1-3-7(9)4-2-6/h1-5,9H	RGHHSNMVTDWUBI-UHFFFAOYSA-N	123-08-0,65581-83-1	C00633	UNK	CHEBI:17597	126	HMDB0011718	single
341_C18neg	311.223	10.91	12,13-DiHODE	UNK	UNK	0.66193	Level3=InSilico-Generic	CCC=CCC(O)C(O)CC=CCCCCCCCC(=O)O	RGRKFKRAFZJQMS	M-H-	C18H32O4	4.35	25.1	Other Octadecanoids	Octadecanoids	Fatty acids	False	Lipids and lipid-like molecules	Fatty Acyls	Lineolic acids and derivatives	Lineolic acids and derivatives	InChI=1S/C18H32O4/c1-2-3-10-13-16(19)17(20)14-11-8-6-4-5-7-9-12-15-18(21)22/h3,8,10-11,16-17,19-20H,2,4-7,9,12-15H2,1H3,(H,21,22)	RGRKFKRAFZJQMS-UHFFFAOYSA-N	UNK	UNK	UNK	UNK	73229371	UNK	single
107_C18neg	174.088	1	Citrulline	(2S)-2-amino-5-(carbamoylamino)pentanoic acid	Citrulline	0.8948	Level3=InSilico-Biosource	NC(=O)NCCC[C@H](N)C(=O)O	RHGKLRLOHDJJDR	M-H-	C6H13N3O3	-3.909	176.59	Aminoacids	Small peptides	Amino acids and Peptides	False	Organic acids and derivatives	Carboxylic acids and derivatives	Amino acids, peptides, and analogues	L-alpha-amino acids	InChI=1S/C6H13N3O3/c7-4(5(10)11)2-1-3-9-6(8)12/h4H,1-3,7H2,(H,10,11)(H3,8,9,12)/t4-/m0/s1	RHGKLRLOHDJJDR-BYPYZUCNSA-N	154130-99-1,372-75-8,63833-44-3	C00327,D07706	UNK	CHEBI:16349	9750	HMDB0000904	single
773_C18neg	550.169	4.2	d-olivosyl-jadomycin-thr	UNK	D-Olivosyl-jadomycin-Thr	0.52349	Level3=InSilico-Generic	Cc1cc(O)c2c(c1)C1OC(=O)C(CC(C)O)N1C1=C2C(=O)c2cccc(OC3CC(O)C(O)C(C)O3)c2C1=O	RIQYZNCKVDBRAK	M-H-	C29H29NO10	3.208	91.87	UNK	UNK	UNK	UNK	UNK	UNK	UNK	UNK	InChI=1S/C29H29NO10/c1-11-7-15-21(17(32)8-11)23-24(30-16(9-12(2)31)29(37)40-28(15)30)27(36)22-14(26(23)35)5-4-6-19(22)39-20-10-18(33)25(34)13(3)38-20/h4-8,12-13,16,18,20,25,28,31-34H,9-10H2,1-3H3	RIQYZNCKVDBRAK-UHFFFAOYSA-N	UNK	UNK	UNK	UNK	163113042	UNK	single
363_C18pos	249.112	5.99	1-(3-methylfuran-2-yl)ethanone	Methyl (3-methyl-2-furyl) ketone, 8CI	1-(3-Methylfuran-2-yl)ethan-1-one	0.54617	Level3=InSilico-Generic	CC(=O)c1occc1C	RJBGVAIXGHZIDY	2M+H+	C7H8O2	0.78	27.46	Acyclic monoterpenoids	Monoterpenoids	Terpenoids	False	Organic oxygen compounds	Organooxygen compounds	Carbonyl compounds	Aryl alkyl ketones	InChI=1S/C7H8O2/c1-5-3-4-9-7(5)6(2)8/h3-4H,1-2H3	RJBGVAIXGHZIDY-UHFFFAOYSA-N	13101-45-6	UNK	UNK	UNK	12281224	HMDB0034877	single
782_C18pos	453.133	8.82	6-demethyltetracycline	4-(dimethylamino)-1,6,10,11,12a-pentahydroxy-3,12-dioxo-4a,5,5a,6-tetrahydro-4H-tetracene-2-carboxamide	Demecyclin,Demethyltetracycline,2-Naphthacenecarboxamide,4-(dimethylamino)-1,4,4a,5,5a,6,11,12a-octahydro-3,6,10,12,12a-pentahydroxy-1,11-dioxo-, (4S,4aS,5aS,6S,12aS)-,Floricina,SCHEMBL4246724,JCSGAUKCDAVARS-UHFFFAOYSA-N,2-Naphthacenecarboxamide, 4-(dimethylamino)-1,4,4a,5,5a,6,11,12a-octahydro-3,6,10,12,12a-pentahydroxy-1,11-dioxo-, 4S-(4.alpha.,4a.alpha.,5a.alpha.,6.beta.,12a.alpha.)-,2-Naphtha…	0.60224	Level3=InSilico-Generic	CN(C)C1C(=O)C(C(N)=O)=C(O)C2(O)C(=O)C3=C(O)c4c(O)cccc4C(O)C3CC12	RMVMLZHPWMTQGK	M+Na+	C21H22N2O8	0.149	8.16	Tetracyclines	Polycyclic aromatic polyketides	Polyketides	False	Phenylpropanoids and polyketides	Tetracyclines	UNK	Tetracyclines	InChI=1S/C21H22N2O8/c1-23(2)14-9-6-8-12(16(26)11-7(15(8)25)4-3-5-10(11)24)18(28)21(9,31)19(29)13(17(14)27)20(22)30/h3-5,8-9,14-15,24-26,29,31H,6H2,1-2H3,(H2,22,30)	RMVMLZHPWMTQGK-UHFFFAOYSA-N	UNK	UNK	UNK	UNK	54680095	UNK	single
949_C18pos	610.184	12.62	INDOLE-3-PYRUVATE	indole-3-pyruvic acid	3-(Indol-3-yl)pyruvate	3.6	Level1=MSMSmatch	O=C(O)C(=O)Cc1c[nH]c2ccccc12	RSTKLPZEZYGQPY	3M+H+	C11H9NO3	1.211	409.69	Simple indole alkaloids	Tryptophan alkaloids	Alkaloids	False	Organoheterocyclic compounds	Indoles and derivatives	Indolyl carboxylic acids and derivatives	Indolyl carboxylic acids and derivatives	InChI=1S/C11H9NO3/c13-10(11(14)15)5-7-6-12-9-4-2-1-3-8(7)9/h1-4,6,12H,5H2,(H,14,15)	RSTKLPZEZYGQPY-UHFFFAOYSA-N	35656-49-6,392-12-1	C00331	UNK	CHEBI:29750	803	HMDB0060484	single
540_C18neg	415.197	6.08	UNPD126374	UNK	UNK	0.5317	Level3=InSilico-Generic	CCCC(=O)OCC1(C)C(C)(O)C2CC3(C(C)CCC31O)C(O)C(=O)O2	RTKVHTYJGUYRQP	M+HCOO-	C19H30O7	1.834	103.43	Prezizaane sesquiterpenoids	Sesquiterpenoids	Terpenoids	False	Lipids and lipid-like molecules	Prenol lipids	Terpene lactones	Terpene lactones	InChI=1S/C19H30O7/c1-5-6-13(20)25-10-16(3)17(4,23)12-9-18(14(21)15(22)26-12)11(2)7-8-19(16,18)24/h11-12,14,21,23-24H,5-10H2,1-4H3	RTKVHTYJGUYRQP-UHFFFAOYSA-N	UNK	UNK	UNK	UNK	162903384	UNK	single
574_C18neg	429.104	6.24	pkonid:700245|RYVIXQCRCQLFCM-UHFFFAOYSA-N	BISPYRIBAC	Bispyribac anion	0.58902	Level3=InSilico-Generic	COc1cc(OC)nc(Oc2cccc(Oc3nc(OC)cc(OC)n3)c2C(=O)O)n1	RYVIXQCRCQLFCM	M-H-	C19H18N4O8	4.041	19.36	UNK	UNK	Alkaloids	False	Organic oxygen compounds	Organooxygen compounds	Ethers	Diarylethers	InChI=1S/C19H18N4O8/c1-26-12-8-13(27-2)21-18(20-12)30-10-6-5-7-11(16(10)17(24)25)31-19-22-14(28-3)9-15(23-19)29-4/h5-9H,1-4H3,(H,24,25)	RYVIXQCRCQLFCM-UHFFFAOYSA-N	125401-75-4,125401-92-5	C10915	UNK	CHEBI:3129	443031	UNK	single
183_C18neg	219.139	7.4	Davonofuran	2-1-(5-ethenyl-5-methyl-2-oxolanyl)ethyl-5-methylfuran	SCHEMBL11837247,RZQBBGYIEUNQIV-UHFFFAOYSA-N,1-(5-methyl-fur-2-yl)-1-(5-methyl-5-vinyl-tetra-hydrofur-2-yl-)-ethane	0.58138	Level3=InSilico-Generic	C=CC1(C)CCC(C(C)c2ccc(C)o2)O1	RZQBBGYIEUNQIV	M-H-	C14H20O2	2.485	22.76	Furans	Cyclic polyketides	Polyketides	False	Organoheterocyclic compounds	Heteroaromatic compounds	UNK	Heteroaromatic compounds	InChI=1S/C14H20O2/c1-5-14(4)9-8-13(16-14)11(3)12-7-6-10(2)15-12/h5-7,11,13H,1,8-9H2,2-4H3	RZQBBGYIEUNQIV-UHFFFAOYSA-N	UNK	UNK	UNK	UNK	21569002	UNK	single
861_C18pos	489.257	6.7	TMC 89A	UNK	UNK	0.53025	Level3=InSilico-Generic	CC(C)CC(N=C(O)C(N=C(O)C(N=C(O)C(C)C(=N)O)C(C)O)C(C)O)C(=O)C1(CO)CO1	SCVCWUHUBWSKHS	M+H+	C21H36N4O9	-1.916	67.44	UNK	UNK	UNK	False	Organic acids and derivatives	Carboxylic acids and derivatives	Amino acids, peptides, and analogues	Peptides	InChI=1S/C21H36N4O9/c1-9(2)6-13(16(29)21(7-26)8-34-21)23-19(32)14(11(4)27)25-20(33)15(12(5)28)24-18(31)10(3)17(22)30/h9-15,26-28H,6-8H2,1-5H3,(H2,22,30)(H,23,32)(H,24,31)(H,25,33)	SCVCWUHUBWSKHS-UHFFFAOYSA-N	UNK	UNK	UNK	UNK	73086965	UNK	single
847_C18pos	482.12	7.75	w/o MS2: Silybin	Silymarine I	SILYMARIN,Silybin,65666-07-1,Legalon,84604-20-6,Silliver,Silybine,Flavobin Spofa,(2R,3R)-3,5,7-trihydroxy-2-(2R)-2-(4-hydroxy-3-methoxyphenyl)-3-(hydroxymethyl)-2,3-dihydro-1,4-benzodioxin-6-yl-2,3-dihydrochromen-4-one,Silibin,142796-20-1,36804-17-8,Apihepar,Silimarin,3,5,7-trihydroxy-2-(3-(4-hydroxy-3-methoxyphenyl)-2-(hydroxymethyl)-2,3-dihydrobenzob1,4dioxin-6-yl)chroman-4-one,3,5,7-trihydroxy…	-0.8	Level4=MSMSanalog	COc1cc(C2Oc3cc(C4Oc5cc(O)cc(O)c5C(=O)C4O)ccc3OC2CO)ccc1O	SEBFKMXJBCUCAI	M+	C25H22O10	2.102	127158	Dihydroflavonols|Flavonoligs	Ligs|Flavonoids	Shikimates and Phenylpropanoids	False	Lignans, neolignans and related compounds	Flavonolignans	UNK	Flavonolignans	InChI=1S/C25H22O10/c1-32-17-6-11(2-4-14(17)28)24-20(10-26)33-16-5-3-12(7-18(16)34-24)25-23(31)22(30)21-15(29)8-13(27)9-19(21)35-25/h2-9,20,23-29,31H,10H2,1H3	SEBFKMXJBCUCAI-UHFFFAOYSA-N	22888-70-6,56316-49-5,65666-07-1	C07610	UNK	UNK	5213	HMDB0030583	single
940_C18pos	597.115	5.18	w/o MS2: 4???-O-??-(6???-trans-p-coumaroyl)-glucopyranosyl okanin	UNK	4???-O-??-(6???-trans-p-coumaroyl)-glucopyranosyl okanin	-0.78	Level4=MSMSanalog	O=C(/C=C/c1ccc(O)cc1)OC[C@H]1O[C@@H](Oc2ccc(C(=O)/C=C/c3ccc(O)c(O)c3)c(O)c2O)[C@H](O)[C@@H](O)[C@@H]1O	SJGXLSYEYLGFRT	M+H+	C30H28O13	3.425	290541	Chalcones	Flavonoids	Shikimates and Phenylpropanoids	True	Phenylpropanoids and polyketides	Flavonoids	Flavonoid glycosides	Flavonoid O-glycosides	InChI=1S/C30H28O13/c31-17-6-1-15(2-7-17)5-12-24(35)41-14-23-27(38)28(39)29(40)30(43-23)42-22-11-8-18(25(36)26(22)37)19(32)9-3-16-4-10-20(33)21(34)13-16/h1-13,23,27-31,33-34,36-40H,14H2/b9-3+,12-5+/t23-,27-,28+,29-,30-/m1/s1	SJGXLSYEYLGFRT-SIAGYLGLSA-N	UNK	UNK	UNK	UNK	15755772	UNK	Chromatographic split
586_C18neg	433.208	5.34	9-O-?-D-Glucopyranoside	UNK	UNK	0.87144	Level3=InSilico-Biosource	CC(OC1OC(CO)C(O)C(O)C1O)C1CC2C(C)(C)CC(=O)CC2(C)O1	SJXIMPSMCMVXCP	M+HCOO-	C19H32O8	0.431	122.79	Megastigmanes	Apocarotenoids	Terpenoids	True	Organic oxygen compounds	Organooxygen compounds	Carbohydrates and carbohydrate conjugates	O-glycosyl compounds	InChI=1S/C19H32O8/c1-9(25-17-16(24)15(23)14(22)12(8-20)26-17)11-5-13-18(2,3)6-10(21)7-19(13,4)27-11/h9,11-17,20,22-24H,5-8H2,1-4H3	SJXIMPSMCMVXCP-UHFFFAOYSA-N	UNK	UNK	UNK	UNK	162906715	UNK	single
691_C18pos	397.165	6.95	Strobilurin I	UNK	UNK	0.68145	Level3=InSilico-Generic	COC=C(C(=O)OC)C(C)=CC=Cc1ccc2c(c1)OC(C)(C)C(O)CO2	SMLIFVAKZCGFSF	M+Na+	C21H26O6	3.501	34.6	Strobilurins and derivatives	Aromatic polyketides	Polyketides	False	Benzenoids	Benzene and substituted derivatives	Styrenes	Styrenes	InChI=1S/C21H26O6/c1-14(16(12-24-4)20(23)25-5)7-6-8-15-9-10-17-18(11-15)27-21(2,3)19(22)13-26-17/h6-12,19,22H,13H2,1-5H3	SMLIFVAKZCGFSF-UHFFFAOYSA-N	UNK	UNK	UNK	UNK	85207843	UNK	single
311_C18neg	301.056	0.92	Pyrogallol-2-O-glucuronide	6-(2,6-dihydroxyphenoxy)-3,4,5-trihydroxyoxane-2-carboxylic acid	Pyrogallol-2-O-glucuronide	0.48024	Level3=InSilico-Generic	O=C(O)C1OC(Oc2c(O)cccc2O)C(O)C(O)C1O	SOHXEAWMMVSJFL	M-H-	C12H14O9	-0.613	142.27	Simple phenolic acids	Phenolic acids (C6-C1)	Shikimates and Phenylpropanoids	True	Organic oxygen compounds	Organooxygen compounds	Carbohydrates and carbohydrate conjugates	Phenolic glycosides	InChI=1S/C12H14O9/c13-4-2-1-3-5(14)9(4)20-12-8(17)6(15)7(16)10(21-12)11(18)19/h1-3,6-8,10,12-17H,(H,18,19)	SOHXEAWMMVSJFL-UHFFFAOYSA-N	UNK	UNK	UNK	UNK	131832013	HMDB0125511	single
505_C18neg	389.124	5.01	(-)-hydroxymatairesinol	UNK	UNPD131790	0.62195	Level3=InSilico-Generic	COc1cc(CC2(O)C(=O)OCC2C(O)c2ccc(O)c(OC)c2)ccc1O	SPAZTWWKLCXVPL	M-H-	C20H22O8	1.596	47.43	Dibenzylbutyrolactone ligs	Ligs	Shikimates and Phenylpropanoids	False	Lignans, neolignans and related compounds	Furanoid lignans	Tetrahydrofuran lignans	Dibenzylbutyrolactone lignans	InChI=1S/C20H22O8/c1-26-16-7-11(3-5-14(16)21)9-20(25)13(10-28-19(20)24)18(23)12-4-6-15(22)17(8-12)27-2/h3-8,13,18,21-23,25H,9-10H2,1-2H3	SPAZTWWKLCXVPL-UHFFFAOYSA-N	UNK	UNK	UNK	UNK	163062147	UNK	single
78_C18neg	149.045	0.97	L-Arabinose	Aldehydo-D-xylose	D-Lyx	0.9818	Level3=InSilico-Biosource	OC1OC[C@@H](O)[C@H](O)[C@H]1O	SRBFZHDQGSBBOR	M-H-	C5H10O5	-1.454	391.36	Monosaccharides	Saccharides	Carbohydrates	True	Organic oxygen compounds	Organooxygen compounds	Carbohydrates and carbohydrate conjugates	Pentoses	InChI=1S/C5H10O5/c6-2-1-10-5(9)4(8)3(2)7/h2-9H,1H2/t2-,3+,4-,5?/m1/s1	SRBFZHDQGSBBOR-IOVATXLUSA-N	50855-32-8,58-86-6	C00181,D06346	UNK	CHEBI:53455	135191	HMDB0000098,HMDB0060254	single
402_C18neg	339.129	2.59	UNPD96157	UNK	UNPD96157	0.67441	Level3=InSilico-Generic	COC(C(C=O)OC1OC(CO)C(O)C(O)C1O)C(O)C(C)O	SSUDMFCVNSOFTC	M-H-	C13H24O10	-2.782	53.34	Disaccharides	Saccharides	Carbohydrates	True	Lipids and lipid-like molecules	Fatty Acyls	Fatty acyl glycosides	Fatty acyl glycosides of mono- and disaccharides	InChI=1S/C13H24O10/c1-5(16)8(17)12(21-2)7(4-15)23-13-11(20)10(19)9(18)6(3-14)22-13/h4-14,16-20H,3H2,1-2H3	SSUDMFCVNSOFTC-UHFFFAOYSA-N	UNK	UNK	UNK	UNK	163048503	UNK	single
842_C18neg	597.166	6.5	pkonid:732417|SSXGBMNAJWFAPL-UHFFFAOYSA-N	UNK	Konamycin A	0.60809	Level3=InSilico-Generic	CC(=O)OC1C2=C3C(=O)c4ccc(C5CCC(O)C(C)O5)c(O)c4C(O)=C3C=C2C(=O)C(C)(O)C1OC(=O)CCC(=O)O	SSXGBMNAJWFAPL	M-H-	C30H30O13	0.357	157929	Angucyclines	Polycyclic aromatic polyketides	Polyketides	False	Benzenoids	Naphthalenes	Naphthols and derivatives	Naphthols and derivatives	InChI=1S/C30H30O13/c1-11-17(32)6-7-18(41-11)13-4-5-14-23(24(13)36)26(38)15-10-16-22(21(15)25(14)37)27(42-12(2)31)29(30(3,40)28(16)39)43-20(35)9-8-19(33)34/h4-5,10-11,17-18,27,29,32,36,38,40H,6-9H2,1-3H3,(H,33,34)	SSXGBMNAJWFAPL-UHFFFAOYSA-N	UNK	UNK	UNK	UNK		UNK	single
822_C18pos	469.168	4.82	2-O-?-L-Rhamnopyranosyl-(1?6)-?-D-glucopyranoside	UNK	UNPD41152	0.57966	Level3=InSilico-Generic	CC1OC(OCC2OC(OCC(O)c3ccccc3)C(O)C(O)C2O)C(O)C(O)C1O	STTPJOGYSWZEII	M+Na+	C20H30O11	-1.337	69.6	Phenylethanoids	Phenylethanoids (C6-C2)	Shikimates and Phenylpropanoids	True	Organic oxygen compounds	Organooxygen compounds	Carbohydrates and carbohydrate conjugates	O-glycosyl compounds	InChI=1S/C20H30O11/c1-9-13(22)15(24)17(26)19(30-9)29-8-12-14(23)16(25)18(27)20(31-12)28-7-11(21)10-5-3-2-4-6-10/h2-6,9,11-27H,7-8H2,1H3	STTPJOGYSWZEII-UHFFFAOYSA-N	UNK	UNK	UNK	UNK	85276480	UNK	single
927_C18neg	720.16	4.68	w/o MS2: 2-2-1-carboxy-2-(3,4-dihydroxyphenyl)ethoxycarbonyl-3,4-bis(3,4-dihydroxyphenyl)cyclobutanecarbonyloxy-3-(3,4-dihydroxyphenyl)propanoic acid	(+)-Sagerinic acid	Sagerinic acid,(+)-Sagerinic acid,SCHEMBL10005699,ACon1_001355,NCGC00180593-01,NCGC00180593-02!2-2-1-carboxy-2-(3,4-dihydroxyphenyl)ethoxycarbonyl-3,4-bis(3,4-dihydroxyphenyl)cyclobutanecarbonyloxy-3-(3,4-dihydroxyphenyl)propanoic acid	-0.71	Level4=MSMSanalog	O=C(O)C(Cc1ccc(O)c(O)c1)OC(=O)C1C(C(=O)OC(Cc2ccc(O)c(O)c2)C(=O)O)C(c2ccc(O)c(O)c2)C1c1ccc(O)c(O)c1	SUYLTDFWHNXGDX	M-H-	C36H32O16	3.844	2484090	Neoligs	Ligs	Shikimates and Phenylpropanoids	False	Lignans, neolignans and related compounds	Cyclobutane lignans	UNK	Cyclobutane lignans	InChI=1S/C36H32O16/c37-19-5-1-15(9-23(19)41)11-27(33(45)46)51-35(49)31-29(17-3-7-21(39)25(43)13-17)30(18-4-8-22(40)26(44)14-18)32(31)36(50)52-28(34(47)48)12-16-2-6-20(38)24(42)10-16/h1-10,13-14,27-32,37-44H,11-12H2,(H,45,46)(H,47,48)	SUYLTDFWHNXGDX-UHFFFAOYSA-N	UNK	UNK	UNK	UNK	23760102	HMDB0033600	single
831_C18pos	473.114	8.58	2-2-1-(2R,3R,4S,5S,6R)-3,4,5-trihydroxy-6-methylol-tetrahydropyran-2-ylindol-3-ylacetylaminosuccinate	UNK	2-2-1-(2R,3R,4S,5S,6R)-3,4,5-trihydroxy-6-methylol-tetrahydropyran-2-ylindol-3-ylacetylaminosuccinate	0.54163	Level3=InSilico-Generic	O=C([O-])CC(NC(=O)Cc1cn(C2OC(CO)C(O)C(O)C2O)c2ccccc12)C(=O)[O-]	SWNWAVRKVMTEIQ	M+Na+	C20H22N2O10	-1.913	60.06	Simple indole alkaloids	Tryptophan alkaloids	Alkaloids	False	Nucleosides, nucleotides, and analogues	Nucleoside and nucleotide analogues	1-pyranosylindoles	1-pyranosylindoles	InChI=1S/C20H24N2O10/c23-8-13-16(27)17(28)18(29)19(32-13)22-7-9(10-3-1-2-4-12(10)22)5-14(24)21-11(20(30)31)6-15(25)26/h1-4,7,11,13,16-19,23,27-29H,5-6,8H2,(H,21,24)(H,25,26)(H,30,31)/p-2	SWNWAVRKVMTEIQ-UHFFFAOYSA-L	UNK	UNK	UNK	UNK	74427754	UNK	single
715_C18pos	409.183	4.79	2-Cyclohexen-1-one, 4-(1E)-3-(beta-D-glucopyranosyloxy)-1-buten-1-yl-4-hydroxy-3,5,5-trimethyl-, (4S)-	UNK	Corchoionol C 9-glucoside	1.77	Level2a=MSMSmatch	CC1=CC(=O)CC(C)(C)C1(O)C=CC(C)OC1OC(CO)C(O)C(O)C1O	SWYRVCGNMNAFEK	M+Na+	C19H30O8	-0.464	112.31	Megastigmanes	Apocarotenoids	Terpenoids	True	Lipids and lipid-like molecules	Fatty Acyls	Fatty acyl glycosides	Fatty acyl glycosides of mono- and disaccharides	InChI=1S/C19H30O8/c1-10-7-12(21)8-18(3,4)19(10,25)6-5-11(2)26-17-16(24)15(23)14(22)13(9-20)27-17/h5-7,11,13-17,20,22-25H,8-9H2,1-4H3	SWYRVCGNMNAFEK-UHFFFAOYSA-N	UNK	UNK	UNK	UNK	73815023	UNK	Chromatographic split
725_C18neg	509.224	5.38	8-O-?-D-Glucopyranoside, ?-D-glucopyranosyl ester	UNK	UNPD57434	0.66089	Level3=InSilico-Generic	CC(=CCCC(C)CCOC1OC(CO)C(O)C(O)C1O)C(=O)OC1OC(CO)C(O)C(O)C1O	SXYZSPUAXKAFMK	M-H-	C22H38O13	-0.583	140.34	Acyclic monoterpenoids	Monoterpenoids	Terpenoids	True	Lipids and lipid-like molecules	Prenol lipids	Terpene glycosides	Terpene glycosides	InChI=1S/C22H38O13/c1-10(6-7-32-21-18(29)16(27)14(25)12(8-23)33-21)4-3-5-11(2)20(31)35-22-19(30)17(28)15(26)13(9-24)34-22/h5,10,12-19,21-30H,3-4,6-9H2,1-2H3	SXYZSPUAXKAFMK-UHFFFAOYSA-N	UNK	UNK	UNK	UNK	73814995	UNK	single
965_C18neg	802.649	0.88	N-Glycoloylganglioside GM2	N-3-hydroxy-1-3,4,5-trihydroxy-6-(hydroxymethyl)-2-oxanyloxynonadecan-2-yloctadecanamide	N-(1S,2S)-2-Hydroxy-1-({(2R,3R,4S,5S,6R)-3,4,5-trihydroxy-6-(hydroxymethyl)tetrahydro-2H-pyran-2-YLoxy}methyl)octadecyloctadecanamide	0.36296	Level3=InSilico-Generic	CCCCCCCCCCCCCCCCCC(=O)NC(COC1OC(CO)C(O)C(O)C1O)C(O)CCCCCCCCCCCCCCCC	SYMIJCRAJBNLEL	M+CH3COO-	C43H85NO8	14.793	1280997	Fatty acyl glycosides of mono- and disaccharides	Fatty acyl glycosides	Fatty acids	True	Lipids and lipid-like molecules	Sphingolipids	Glycosphingolipids	Glycosphingolipids	InChI=1S/C43H85NO8/c1-3-5-7-9-11-13-15-17-19-21-23-25-27-29-31-33-39(47)44-36(35-51-43-42(50)41(49)40(48)38(34-45)52-43)37(46)32-30-28-26-24-22-20-18-16-14-12-10-8-6-4-2/h36-38,40-43,45-46,48-50H,3-35H2,1-2H3,(H,44,47)	SYMIJCRAJBNLEL-UHFFFAOYSA-N	UNK	UNK	UNK	UNK	4632559	UNK	single
717_C18pos	409.261	13.18	Dolabriferol(-)-Dolabriferol	UNK	Dolabriferol;(-)-Dolabriferol	0.58314	Level3=InSilico-Generic	CCC(=O)C(C)C(O)C(C)C(=O)OC1C(C)C(C(C)C)OC(O)(CC)C1C	SYYCBACQWWZAEZ	M+Na+	C21H38O6	2.345	292.61	Open-chain polyketides	Linear polyketides	Polyketides	True	Organic acids and derivatives	Hydroxy acids and derivatives	Beta hydroxy acids and derivatives	Beta hydroxy acids and derivatives	InChI=1S/C21H38O6/c1-9-16(22)12(5)17(23)13(6)20(24)26-19-14(7)18(11(3)4)27-21(25,10-2)15(19)8/h11-15,17-19,23,25H,9-10H2,1-8H3	SYYCBACQWWZAEZ-UHFFFAOYSA-N	UNK	UNK	UNK	UNK	73798205	UNK	single
373_C18neg	327.217	8.09	9-hydroperoxy-12,13-epoxy-10-octadecenoic acid	9-hydroperoxy-11-(3-pentyl-2-oxiranyl)-10-undecenoic acid	9-Hydroperoxy-12,13-epoxy-10-octadecenoic acid	0.65024	Level3=InSilico-Generic	CCCCCC1OC1C=CC(CCCCCCCC(=O)O)OO	SZMWZFAMDRNPCL	M-H-	C18H32O5	4.803	19.63	UNK	UNK	UNK	UNK	UNK	UNK	UNK	UNK	InChI=1S/C18H32O5/c1-2-3-7-11-16-17(22-16)14-13-15(23-21)10-8-5-4-6-9-12-18(19)20/h13-17,21H,2-12H2,1H3,(H,19,20)	SZMWZFAMDRNPCL-UHFFFAOYSA-N	66547-14-6	UNK	UNK	UNK	71375047	UNK	single
105_C18pos	146.092	1.52	4-GUANIDINOBUTANOATE	4-(diaminomethylideneamino)butanoic acid	4-Carbamimidamidobutanoate	3.59	Level1=MSMSmatch	NC(N)=NCCCC(=O)O	TUHVEAJXIMEOSA	M+H+	C5H11N3O2	-0.946	349.08	Aminoacids	Small peptides	Amino acids and Peptides	False	Organic acids and derivatives	Carboxylic acids and derivatives	Amino acids, peptides, and analogues	Gamma amino acids and derivatives	InChI=1S/C5H11N3O2/c6-5(7)8-3-1-2-4(9)10/h1-3H2,(H,9,10)(H4,6,7,8)	TUHVEAJXIMEOSA-UHFFFAOYSA-N	13890-14-7,463-00-3,495-61-4	C01035	UNK	CHEBI:15728,CHEBI:57486	500	HMDB0003464	single
306_C18neg	299.077	4.11	Benzoic acid + 1O, O-Hex	Salicylic acid glucoside	10367-11-0,Salicylic acid beta-glucoside,2-(((2S,3R,4S,5S,6R)-3,4,5-Trihydroxy-6-(hydroxymethyl)tetrahydro-2H-pyran-2-yl)oxy)benzoic acid,10366-91-3,2-(beta-D-Glucopyranosyloxy)-Benzoic acid,NoName_1429,Salicylic acid b-D-glucoside,SCHEMBL14164007,DTXSID50902207,CHEBI:176884,Salicylic acid 2-O-b-D-glucoside,SB49120,2-(3,4,5-Trihydroxy-6-hydroxymethyl-tetrahydro-pyran-2-yloxy)-benzoic acid	1.54	Level2b=MSMSmatch	O=C(O)c1ccccc1OC1OC(CO)C(O)C(O)C1O	TZPBMNKOLMSJPF	M-H-	C13H16O8	-0.075	108.59	Simple phenolic acids	Phenolic acids (C6-C1)	Shikimates and Phenylpropanoids	True	Organic oxygen compounds	Organooxygen compounds	Carbohydrates and carbohydrate conjugates	Phenolic glycosides	InChI=1S/C13H16O8/c14-5-8-9(15)10(16)11(17)13(21-8)20-7-4-2-1-3-6(7)12(18)19/h1-4,8-11,13-17H,5H2,(H,18,19)	TZPBMNKOLMSJPF-UHFFFAOYSA-N	UNK	UNK	UNK	UNK	4596190	HMDB0041271	single
619_C18pos	355.1	3.48	pkonid:756436|UBQMBIFYXNOHMG-UHFFFAOYSA-N	UNK	UNPD156382	0.51108	Level3=InSilico-Generic	COC(=O)C(CC(=O)O)OC(=O)C=Cc1cc(OC)c(O)c(OC)c1	UBQMBIFYXNOHMG	M+H+	C16H18O9	0.732	106.33	Cinnamic acids and derivatives	Phenylpropanoids (C6-C3)	Shikimates and Phenylpropanoids	False	Phenylpropanoids and polyketides	Cinnamic acids and derivatives	Hydroxycinnamic acids and derivatives	Coumaric acids and derivatives	InChI=1S/C16H18O9/c1-22-10-6-9(7-11(23-2)15(10)20)4-5-14(19)25-12(8-13(17)18)16(21)24-3/h4-7,12,20H,8H2,1-3H3,(H,17,18)	UBQMBIFYXNOHMG-UHFFFAOYSA-N	UNK	UNK	UNK	UNK	133052639	UNK	single
546_C18pos	318.129	0.91	N-(1-Deoxy-1-fructosyl)histidine	UNK	N-(1-Deoxy-1-fructosyl)histidine	0.58128	Level3=InSilico-Generic	O=C(O)C(Cc1c[nH]cn1)NCC1(O)OC(CO)C(O)C1O	UCRYORFHYVRBIO	M+H+	C12H19N3O7	-1.8	57.36	UNK	UNK	UNK	True	Organic acids and derivatives	Carboxylic acids and derivatives	Amino acids, peptides, and analogues	Histidine and derivatives	InChI=1S/C12H19N3O7/c16-3-8-9(17)10(18)12(21,22-8)4-14-7(11(19)20)1-6-2-13-5-15-6/h2,5,7-10,14,16-18,21H,1,3-4H2,(H,13,15)(H,19,20)	UCRYORFHYVRBIO-UHFFFAOYSA-N	UNK	UNK	UNK	UNK	162840539	UNK	single
618_C18neg	449.109	4.8	3,5-dihydroxy-2-(4-hydroxyphenyl)-7-3,4,5-trihydroxy-6-(hydroxymethyl)oxan-2-yloxy-2,3-dihydrochromen-4-one	3,5-dihydroxy-2-(4-hydroxyphenyl)-7-3,4,5-trihydroxy-6-(hydroxymethyl)-2-oxanyloxy-3,4-dihydro-2H-1-benzopyran-4-one	Sinensin	1.68	Level2b=MSMSmatch	O=C1c2c(O)cc(OC3OC(CO)C(O)C(O)C3O)cc2OC(c2ccc(O)cc2)C1O	UDIXYHJHYVDNOG	M-H-	C21H22O11	0.388	63.39	Dihydroflavonols	Flavonoids	Shikimates and Phenylpropanoids	True	Phenylpropanoids and polyketides	Flavonoids	Flavonoid glycosides	Flavonoid-7-O-glycosides	InChI=1S/C21H22O11/c22-7-13-15(25)17(27)19(29)21(32-13)30-10-5-11(24)14-12(6-10)31-20(18(28)16(14)26)8-1-3-9(23)4-2-8/h1-6,13,15,17-25,27-29H,7H2	UDIXYHJHYVDNOG-UHFFFAOYSA-N	UNK	UNK	UNK	UNK	14282776	UNK	single
1021_C18pos	747.155	4.83	pkonid:761470|UEUYNVKXRAIIFU-UHFFFAOYSA-N	UNK	UNK	0.6495	Level3=InSilico-Generic	COc1cc(C=CC(=O)OOC2C(OOC(=O)C=Cc3ccc(O)c(O)c3)CC(O)(C(=O)O)CC2OC(=O)C=Cc2ccc(O)c(O)c2)ccc1O	UEUYNVKXRAIIFU	M+Na+	C35H32O17	3.375	1114009	Cinnamic acids and derivatives	Phenylpropanoids (C6-C3)	Shikimates and Phenylpropanoids	False	Organic oxygen compounds	Organooxygen compounds	Alcohols and polyols	Quinic acids and derivatives	InChI=1S/C35H32O17/c1-47-27-16-21(4-10-24(27)38)7-13-32(43)51-52-33-28(48-30(41)11-5-19-2-8-22(36)25(39)14-19)17-35(46,34(44)45)18-29(33)49-50-31(42)12-6-20-3-9-23(37)26(40)15-20/h2-16,28-29,33,36-40,46H,17-18H2,1H3,(H,44,45)	UEUYNVKXRAIIFU-UHFFFAOYSA-N	UNK	UNK	UNK	UNK	162843571	UNK	single
797_C18neg	567.208	5.72	Icariside E5	(2S,3R,4S,5S,6R)-2-2-(2R)-1-hydroxy-3-(4-hydroxy-3-methoxyphenyl)propan-2-yl-4-(E)-3-hydroxyprop-1-enyl-6-methoxyphenoxy-6-(hydroxymethyl)oxane-3,4,5-triol	2-2-1-hydroxy-3-(4-hydroxy-3-methoxyphenyl)propan-2-yl-4-(3-hydroxyprop-1-enyl)-6-methoxyphenoxy-6-(hydroxymethyl)oxane-3,4,5-triol,3-4-beta-D-Glucopyranosyloxy-5-methoxy-3-2-(4-hydroxy-3-methoxyphenyl)-1-(hydroxymethyl)ethylphenyl,beta-D-Glucopyranoside, 2-2-hydroxy-1-(4-hydroxy-3-methoxyphenyl)methylethyl-4-(3-hydroxy-1-propenyl)-6-methoxyphenyl, (E)-; 2-(1R)-2-Hydroxy-1-(4-hydroxy-3-methoxyphe…	0.65559	Level3=InSilico-Generic	COc1cc(CC(CO)c2cc(C=CCO)cc(OC)c2OC2OC(CO)C(O)C(O)C2O)ccc1O	UFFRBCKYXMEITK	M+HCOO-	C26H34O11	0.342	13.2	Neoligs	Ligs	Shikimates and Phenylpropanoids	True	Phenylpropanoids and polyketides	Stilbenes	Stilbene glycosides	Stilbene glycosides	InChI=1S/C26H34O11/c1-34-19-10-15(5-6-18(19)30)8-16(12-28)17-9-14(4-3-7-27)11-20(35-2)25(17)37-26-24(33)23(32)22(31)21(13-29)36-26/h3-6,9-11,16,21-24,26-33H,7-8,12-13H2,1-2H3	UFFRBCKYXMEITK-UHFFFAOYSA-N	UNK	UNK	UNK	UNK	124222263	UNK	single
758_C18neg	535.182	5.78	7'-Ketone, 3,3'-di-Me ether, 4-O-?-D-glucopyranoside	UNK	UNPD211351	0.65073	Level3=InSilico-Generic	COc1cc(C(=O)C2COC(c3ccc(OC4OC(CO)C(O)C(O)C4O)c(OC)c3)C2CO)ccc1O	UFJLAOWNEPPKOJ	M-H-	C26H32O12	-0.021	31	Furanoid ligs	Ligs	Shikimates and Phenylpropanoids	True	Lignans, neolignans and related compounds	Lignan glycosides	UNK	Lignan glycosides	InChI=1S/C26H32O12/c1-34-18-7-12(3-5-16(18)29)21(30)15-11-36-25(14(15)9-27)13-4-6-17(19(8-13)35-2)37-26-24(33)23(32)22(31)20(10-28)38-26/h3-8,14-15,20,22-29,31-33H,9-11H2,1-2H3	UFJLAOWNEPPKOJ-UHFFFAOYSA-N	UNK	UNK	UNK	UNK	162864641	UNK	single
396_C18neg	337.054	0.98	3,4,5-trihydroxy-6-(2-oxo-2H-chromen-8-yl)oxyoxane-2-carboxylic acid	3,4,5-trihydroxy-6-(2-oxo-2H-chromen-8-yl)oxyoxane-2-carboxylic acid	UNK	0.642	Level3=InSilico-Generic	O=C(O)C1OC(Oc2cccc3ccc(=O)oc23)C(O)C(O)C1O	UGCXHNMVZFRPBN	M-H-	C15H14O9	0.827	49.81	Simple coumarins	Coumarins	Shikimates and Phenylpropanoids	True	Phenylpropanoids and polyketides	Coumarins and derivatives	Coumarin glycosides	Coumarin glycosides	InChI=1S/C15H14O9/c16-8-5-4-6-2-1-3-7(12(6)23-8)22-15-11(19)9(17)10(18)13(24-15)14(20)21/h1-5,9-11,13,15,17-19H,(H,20,21)	UGCXHNMVZFRPBN-UHFFFAOYSA-N	UNK	UNK	UNK	UNK	131839511	HMDB0140952	single
376_C18neg	329.088	3.9	2,3,5,6-tetramethyl 7-oxabicyclo2.2.1heptane-2,3,5,6-tetracarboxylate	7-oxabicyclo2.2.1heptane-2,3,5,6-tetracarboxylic acid tetramethyl ester	tetramethyl (2~{R},3~{R},5~{R},6~{R})-7-oxabicyclo2.2.1heptane-2,3,5,6-tetracarboxylate	0.56622	Level3=InSilico-Generic	COC(=O)C1C2OC(C1C(=O)OC)C(C(=O)OC)C2C(=O)OC	UHWABLZUHZCDLY	M-H-	C14H18O9	-1.402	67.96	Iridoids monoterpenoids	Monoterpenoids	Terpenoids	False	Organic acids and derivatives	Carboxylic acids and derivatives	Tetracarboxylic acids and derivatives	Tetracarboxylic acids and derivatives	InChI=1S/C14H18O9/c1-19-11(15)5-6(12(16)20-2)10-8(14(18)22-4)7(9(5)23-10)13(17)21-3/h5-10H,1-4H3	UHWABLZUHZCDLY-UHFFFAOYSA-N	UNK	UNK	UNK	UNK	5124486	UNK	single
37_C18neg	118.05	0.99	L-Homoserine	2-amino-4-hydroxybutanoic acid	D-Homoserine	0.97417	Level3=InSilico-Biosource	NC(CCO)C(=O)O	UKAUYVFTDYCKQA	M-H-	C4H9NO3	-3.598	30.78	Aminoacids	Small peptides	Amino acids and Peptides	False	Organic acids and derivatives	Carboxylic acids and derivatives	Amino acids, peptides, and analogues	D-alpha-amino acids	InChI=1S/C4H9NO3/c5-3(1-2-6)4(7)8/h3,6H,1-2,5H2,(H,7,8)	UKAUYVFTDYCKQA-UHFFFAOYSA-N	1927-25-9,498-19-1,6027-21-0,672-15-1	UNK	UNK	CHEBI:30653	779	UNK	single
601_C18pos	349.107	5.94	UNPD164276	UNK	UNPD164276	0.62146	Level3=InSilico-Generic	CC#Cc1ccc2c(c1)OC(c1ccc(O)c(O)c1OC)C(C)O2	ULNUXOQRWYVCCY	M+Na+	C19H18O5	4.276	14.39	Hydrocarbons	Fatty acyls	Fatty acids	False	Organoheterocyclic compounds	Benzodioxanes	Phenylbenzodioxanes	Phenylbenzo-1,4-dioxanes	InChI=1S/C19H18O5/c1-4-5-12-6-9-15-16(10-12)24-18(11(2)23-15)13-7-8-14(20)17(21)19(13)22-3/h6-11,18,20-21H,1-3H3	ULNUXOQRWYVCCY-UHFFFAOYSA-N	UNK	UNK	UNK	UNK	85424675	UNK	single
244_C18neg	265.148	11.22	PHENYLETHANOLAMINE	2-amino-1-phenylethanol	(S)-2-Amino-1-phenylethanol	3.54	Level1=MSMSmatch	NCC(O)c1ccccc1	ULSIYEODSMZIPX	2M-CO2+Cl-	C8H11NO	0.538	458.95	Phenylethylamines	Tyrosine alkaloids	Alkaloids	False	Organic nitrogen compounds	Organonitrogen compounds	Amines	Aralkylamines	InChI=1S/C8H11NO/c9-6-8(10)7-4-2-1-3-5-7/h1-5,8,10H,6,9H2	ULSIYEODSMZIPX-UHFFFAOYSA-N	1477-64-1,15995-85-4,20989-17-7,2549-14-6,4561-43-7,56613-81-1,7568-93-6	C02735	UNK	CHEBI:16343	1000	HMDB0001065	Isomeric
41_C18pos	120.081	2.96	PHENYLETHANOLAMINE	2-amino-1-phenylethanol	(S)-2-Amino-1-phenylethanol	3.44	Level1=MSMSmatch	NCC(O)c1ccccc1	ULSIYEODSMZIPX	M-H2O+H+	C8H11NO	0.538	276.16	Phenylethylamines	Tyrosine alkaloids	Alkaloids	False	Organic nitrogen compounds	Organonitrogen compounds	Amines	Aralkylamines	InChI=1S/C8H11NO/c9-6-8(10)7-4-2-1-3-5-7/h1-5,8,10H,6,9H2	ULSIYEODSMZIPX-UHFFFAOYSA-N	1477-64-1,15995-85-4,20989-17-7,2549-14-6,4561-43-7,56613-81-1,7568-93-6	C02735	UNK	CHEBI:16343	1000	HMDB0001065	Isomeric
429_C18pos	275.136	1.56	N(2)-succinyl-L-arginine	N~2~-(3-Carboxypropanoyl)-L-Arginine	N(2)-succinyl-L-arginine,N2-succinyl-L-arginine,2478-02-6,succinylarginine,succinyl-arginine,N-Succinyl-L-arginine,N2-(3-Carboxy-1-oxopropyl)-L-arginine,N(alpha)-succinyl-L-arginine,(S)-2-(3-Carboxypropanamido)-5-guanidinopentanoic acid,L-Arginine, N2-(3-carboxy-1-oxopropyl)-,N~2~-(3-CARBOXYPROPANOYL)-L-ARGININE,N(2)-(3-carboxypropanoyl)-L-arginine,(2S)-5-carbamimidamido-2-(3-carboxypropanoyl)ami…	0.63942	Level3=InSilico-Generic	N=C(N)NCCC[C@H](N=C(O)CCC(=O)O)C(=O)O	UMOXFSXIFQOWTD	M+H+	C10H18N4O5	-3.098	36.06	Aminoacids	Small peptides	Amino acids and Peptides	False	Organic acids and derivatives	Carboxylic acids and derivatives	Amino acids, peptides, and analogues	N-acyl-L-alpha-amino acids	InChI=1S/C10H18N4O5/c11-10(12)13-5-1-2-6(9(18)19)14-7(15)3-4-8(16)17/h6H,1-5H2,(H,14,15)(H,16,17)(H,18,19)(H4,11,12,13)/t6-/m0/s1	UMOXFSXIFQOWTD-LURJTMIESA-N	UNK	C03296	UNK	CHEBI:17705	439968	UNK	single
375_C18neg	329.088	3.55	UNPD143639	UNK	UNPD143639	0.58264	Level3=InSilico-Generic	O=C(OCC1OC(O)C(O)C(O)C1O)c1ccc(O)cc1CO	UNZVEWKPMFASRD	M-H-	C14H18O9	-0.886	72.54	Simple phenolic acids	Phenolic acids (C6-C1)	Shikimates and Phenylpropanoids	True	Benzenoids	Benzene and substituted derivatives	Benzoic acids and derivatives	p-Hydroxybenzoic acid alkyl esters	InChI=1S/C14H18O9/c15-4-6-3-7(16)1-2-8(6)13(20)22-5-9-10(17)11(18)12(19)14(21)23-9/h1-3,9-12,14-19,21H,4-5H2	UNZVEWKPMFASRD-UHFFFAOYSA-N	UNK	UNK	UNK	UNK	163004391	UNK	single
660_C18pos	381.261	10.9	9-Hydroxydecanoic acid	3-Amino-1-phenyl-1H-4-oxa-5-aza-phenanthrene-2-carbonitrile	(9R)-9-hydroxydecanoic acid	0.55934	Level3=InSilico-Generic	CC(O)CCCCCCCC(=O)O	UOQXHXSPGSKEGI	2M-H2O+Na+	C10H20O3	2.282	56.3	Hydroxy fatty acids	Fatty Acids and Conjugates	Fatty acids	False	Organic acids and derivatives	Hydroxy acids and derivatives	Medium-chain hydroxy acids and derivatives	Medium-chain hydroxy acids and derivatives	InChI=1S/C10H20O3/c1-9(11)7-5-3-2-4-6-8-10(12)13/h9,11H,2-8H2,1H3,(H,12,13)	UOQXHXSPGSKEGI-UHFFFAOYSA-N	1422-27-1	UNK	UNK	UNK	4575239	HMDB0033201	single
898_C18neg	665.213	1.07	STACHYOSE	(2R,3R,4S,5S,6R)-2-(2R,3S,4S,5R,6R)-6-(2R,3R,4S,5R,6R)-6-(2S,3S,4R,5S)-3,4-dihydroxy-2,5-bis(hydroxymethyl)oxolan-2-yloxy-4,5-dihydroxy-2-(hydroxymethyl)oxan-3-yloxy-3,4,5-trihydroxy-oxan-2-ylmethoxy-6-(hydroxymethyl)oxane-3,4,5-triol	Stachyose,470-55-3,D-Stachyose,Lupeose,CHEBI:17164,stachyose hydrate,O-alpha-D-galactopyranosyl-(1->6)o-alpha-D-galactopyranosyl-(1->6)O-alpha-D-galactopyranosyl-beta-D-fructofuranoside,UNII-25VX64653N,Manneotetrose,EINECS 207-427-3,10094-58-3,alpha-D-Galp-(1->6)-alpha-D-Galp-(1->6)-alpha-D-Glcp-(1->2)-beta-D-Fruf,alpha-D-Galp-(1->6)-alpha-D-Galp-(1->6)-alpha-D-Glcp-(1<->2)-beta-D-Fruf,54261-98-2…	3.6	Level1=MSMSmatch	OC[C@H]1O[C@H](OC[C@H]2O[C@H](OC[C@H]3O[C@H](O[C@]4(CO)O[C@H](CO)[C@@H](O)[C@@H]4O)[C@H](O)[C@@H](O)[C@@H]3O)[C@H](O)[C@@H](O)[C@H]2O)[C@H](O)[C@@H](O)[C@H]1O	UQZIYBXSHAGNOE	M-H-	C24H42O21	-6.351	793035	Polysaccharides	Saccharides	Carbohydrates	True	Organic oxygen compounds	Organooxygen compounds	Carbohydrates and carbohydrate conjugates	Oligosaccharides	InChI=1S/C24H42O21/c25-1-6-10(28)14(32)17(35)21(41-6)39-3-8-11(29)15(33)18(36)22(42-8)40-4-9-12(30)16(34)19(37)23(43-9)45-24(5-27)20(38)13(31)7(2-26)44-24/h6-23,25-38H,1-5H2/t6-,7-,8-,9-,10+,11+,12-,13-,14+,15+,16+,17-,18-,19-,20+,21+,22+,23-,24+/m1/s1	UQZIYBXSHAGNOE-XNSRJBNMSA-N	10094-58-3,470-55-3,54261-98-2	C01613	UNK	CHEBI:17164	439531	HMDB0003553	single
680_C18neg	483.208	5.09	w/o MS2: 8Beta-Hydroxycarapin, 3,8-Hemiacetal	8beta-HYDROXYCARAPIN, 3,8-HEMIACETAL	methyl 2-(1~{S},2~{S},5~{S},6~{S},11~{R},13~{S},14~{S},16~{S})-6-(3-furyl)-14-hydroxy-1,5,15,15-tetramethyl-8,17-dioxo-7,18-dioxapentacyclo11.3.1.1^{11,14}.0^{2,11}.0^{5,10}octadec-9-en-16-ylacetate	-0.96	Level4=MSMSanalog	COC(=O)C[C@H]1C(C)(C)C2(O)OC34CC2C(=O)[C@]1(C)C3CC[C@]1(C)C4=CC(=O)O[C@H]1c1ccoc1	URGZBBCARSDFSL	M-H-	C27H32O8	0.759	58.12	Limonoids	Triterpenoids	Terpenoids	True	Lipids and lipid-like molecules	Prenol lipids	Triterpenoids	Limonoids	InChI=1S/C27H32O8/c1-23(2)17(10-19(28)32-5)25(4)16-6-8-24(3)18(11-20(29)34-22(24)14-7-9-33-13-14)26(16)12-15(21(25)30)27(23,31)35-26/h7,9,11,13,15-17,22,31H,6,8,10,12H2,1-5H3/t15?,16?,17-,22-,24+,25+,26?,27?/m0/s1	URGZBBCARSDFSL-PTRNVCADSA-N	UNK	UNK	UNK	UNK	6708727	UNK	single
713_C18neg	505.088	3.06	UNPD99565	UNK	UNPD99565	0.47804	Level3=InSilico-Generic	Cc1cc(O)c2c(c1-c1c(C)cc(O)c3c1C(=O)c1cccc(O)c1C3=O)C(=O)c1cccc(O)c1C2=O	UUOPCNRCLXUBNN	M-H-	C30H18O8	5.384	1047459	Anthraquis and anthrones	Polycyclic aromatic polyketides	Polyketides	False	Benzenoids	Anthracenes	Anthraquinones	Anthraquinones	InChI=1S/C30H18O8/c1-11-9-17(33)23-25(27(35)13-5-3-7-15(31)21(13)29(23)37)19(11)20-12(2)10-18(34)24-26(20)28(36)14-6-4-8-16(32)22(14)30(24)38/h3-10,31-34H,1-2H3	UUOPCNRCLXUBNN-UHFFFAOYSA-N	UNK	UNK	UNK	UNK	162997385	UNK	single
482_C18neg	380.156	3.37	(2R,3S,4S,5R,6R)-2-(hydroxymethyl)-6-{(2Z)-2-methyl-4-(1H-purin-6-ylamino)but-2-en-1-yloxy}oxane-3,4,5-triol	2-(hydroxymethyl)-6-2-methyl-4-(7H-purin-6-ylamino)but-2-enoxyoxane-3,4,5-triol	Cis-zeatin-O-glucoside	0.99151	Level3=InSilico-Biosource	CC(=CCNc1nc[nH]c2ncnc1-2)COC1OC(CO)C(O)C(O)C1O	UUPDCCPAOMDMPT	M-H-	C16H23N5O6	-1.525	79.07	Purine alkaloids	Pseudoalkaloids	Alkaloids	True	Lipids and lipid-like molecules	Fatty Acyls	Fatty acyl glycosides	Fatty acyl glycosides of mono- and disaccharides	InChI=1S/C16H23N5O6/c1-8(2-3-17-14-10-15(19-6-18-10)21-7-20-14)5-26-16-13(25)12(24)11(23)9(4-22)27-16/h2,6-7,9,11-13,16,22-25H,3-5H2,1H3,(H2,17,18,19,20,21)	UUPDCCPAOMDMPT-UHFFFAOYSA-N	UNK	UNK	UNK	UNK	3253682	UNK	single
652_C18neg	463.089	5.84	w/o MS2: 35-Dihydroxybenzoic acid	Benzoic acid	3,5-Dihydroxybenzoic acid	-0.42	Level4=MSMSanalog	O=C(O)c1cc(O)cc(O)c1	UYEMGAFJOZZIFP	3M-CO2+FA-	C7H6O4	0.825	172138	Simple phenolic acids	Phenolic acids (C6-C1)	Shikimates and Phenylpropanoids	False	Benzenoids	Benzene and substituted derivatives	Benzoic acids and derivatives	Hydroxybenzoic acid derivatives	InChI=1S/C7H6O4/c8-5-1-4(7(10)11)2-6(9)3-5/h1-3,8-9H,(H,10,11)	UYEMGAFJOZZIFP-UHFFFAOYSA-N	99-10-5	UNK	UNK	CHEBI:39912	7424	HMDB0013173,HMDB0013677	single
637_C18pos	367.102	0.98	1-(3,5-dinitrophenyl)-3-(2,4,6-trimethylphenyl)urea	1-(3,5-dinitrophenyl)-3-(2,4,6-trimethylphenyl)urea	1-(3,5-dinitrophenyl)-3-(2,4,6-trimethylphenyl)urea	0.45359	Level3=InSilico-Generic	Cc1cc(C)c(NC(=O)Nc2cc([N+](=O)[O-])cc([N+](=O)[O-])c2)c(C)c1	UYNHSUAVWPLKFT	M+Na+	C16H16N4O5	3.155	87.08	UNK	UNK	UNK	UNK	Benzenoids	Benzene and substituted derivatives	N-phenylureas	N-phenylureas	InChI=1S/C16H16N4O5/c1-9-4-10(2)15(11(3)5-9)18-16(21)17-12-6-13(19(22)23)8-14(7-12)20(24)25/h4-8H,1-3H3,(H2,17,18,21)	UYNHSUAVWPLKFT-UHFFFAOYSA-N	UNK	UNK	UNK	UNK	71671693	UNK	single
118_C18pos	152.071	1.54	GUANINE	2-amino-3,7-dihydropurin-6-one	Guanine	3.58	Level1=MSMSmatch	N=c1nc(O)c2nc[nH]c2[nH]1	UYTPUPDQBNUYGX	M+H+	C5H5N5O	1.167	124.31	Purine alkaloids	Pseudoalkaloids	Alkaloids	False	Organoheterocyclic compounds	Imidazopyrimidines	Purines and purine derivatives	Purines and purine derivatives	InChI=1S/C5H5N5O/c6-5-9-3-2(4(11)10-5)7-1-8-3/h1H,(H4,6,7,8,9,10,11)	UYTPUPDQBNUYGX-UHFFFAOYSA-N	11006-44-3,66224-64-4,73-40-5,8039-79-0,84768-09-2,929247-29-0	C00242	UNK	CHEBI:16235	764	HMDB0000132	Chromatographic split
582_C18pos	337.081	2.38	pkonid:796497|VAVQXZLQAOPAGV-UHFFFAOYSA-N	3-benzoyl-5-(4-hydroxyphenyl)-3a,6a-dihydropyrrolo3,4-disoxazole-4,6-dione	AKOS004908634	0.47139	Level3=InSilico-Generic	O=C(C1=NOC2C(=O)N(c3ccc(O)cc3)C(=O)C12)c1ccccc1	VAVQXZLQAOPAGV	M+H+	C18H12N2O5	1.66	40.14	UNK	UNK	Alkaloids	False	Organoheterocyclic compounds	Pyrrolidines	Phenylpyrrolidines	Phenylpyrrolidines	InChI=1S/C18H12N2O5/c21-12-8-6-11(7-9-12)20-17(23)13-14(19-25-16(13)18(20)24)15(22)10-4-2-1-3-5-10/h1-9,13,16,21H	VAVQXZLQAOPAGV-UHFFFAOYSA-N	UNK	UNK	UNK	UNK	2753933	UNK	single
383_C18neg	331.067	1.59	5-O-Galloylhamamelofuranose	5-O-Galloylhamamelofuranose	5-O-Galloylhamamelofuranose,CHEBI:191554,3,4,5-TRIHYDROXY-4-(HYDROXYMETHYL)OXOLAN-2-YLMETHYL 3,4,5-TRIHYDROXYBENZOATE	0.67766	Level3=InSilico-Generic	O=C(OCC1OC(O)C(O)(CO)C1O)c1cc(O)c(O)c(O)c1	VGGLWNMXAJJMPA	M-H-	C13H16O10	0.089	63.05	Simple phenolic acids	Phenolic acids (C6-C1)	Shikimates and Phenylpropanoids	True	Benzenoids	Benzene and substituted derivatives	Benzoic acids and derivatives	Galloyl esters	InChI=1S/C13H16O10/c14-4-13(21)10(18)8(23-12(13)20)3-22-11(19)5-1-6(15)9(17)7(16)2-5/h1-2,8,10,12,14-18,20-21H,3-4H2	VGGLWNMXAJJMPA-UHFFFAOYSA-N	UNK	UNK	UNK	UNK	131752618	HMDB0039366	single
204_C18pos	187.054	0.99	2-Phenyl-4H-1-benzopyran-4-one	UNK	Flavone	0.53178	Level3=InSilico-Generic	O=c1cc(-c2ccccc2)oc2ccccc12	VHBFFQKBGNRLFZ	M+H-2H2O+	C15H10O2	4.886	119.37	Flavones	Flavonoids	Shikimates and Phenylpropanoids	False	Phenylpropanoids and polyketides	Flavonoids	Flavones	Flavones	InChI=1S/C15H10O2/c16-13-10-15(11-6-2-1-3-7-11)17-14-9-5-4-8-12(13)14/h1-10H	VHBFFQKBGNRLFZ-UHFFFAOYSA-N	525-82-6,54849-74-0,66585-04-4	C10043,C15608	UNK	UNK	10680	HMDB0003075	single
605_C18pos	349.227	12.59	N-({5-ethyl-1-azabicyclo2.2.2octan-2-yl}methyl)-1,1'-biphenyl-4-carboxamide	UNK	~{N}-(1~{R},2~{R},4~{S},5~{R})-5-ethylquinuclidin-2-ylmethyl-4-phenyl-benzamide	0.49193	Level3=InSilico-Generic	CCC1CN2CCC1CC2CNC(=O)c1ccc(-c2ccccc2)cc1	VIGHBXUSXBPOTG	M+H+	C23H28N2O	5.009	64.36	Quinolizidine alkaloids	Lysine alkaloids	Alkaloids	False	Benzenoids	Benzene and substituted derivatives	Biphenyls and derivatives	Biphenyls and derivatives	InChI=1S/C23H28N2O/c1-2-17-16-25-13-12-21(17)14-22(25)15-24-23(26)20-10-8-19(9-11-20)18-6-4-3-5-7-18/h3-11,17,21-22H,2,12-16H2,1H3,(H,24,26)	VIGHBXUSXBPOTG-UHFFFAOYSA-N	UNK	UNK	UNK	UNK	73149354	UNK	single
783_C18pos	453.133	6.04	(R)-Apiumetin	(R)-Apiumetin	(R)-Apiumetin,CHEBI:174260,9-hydroxy-2-prop-1-en-2-yl-2,3-dihydrouro3,2-gchromen-7-one	0.5833	Level3=InSilico-Generic	C=C(C)C1Cc2cc3ccc(=O)oc3c(O)c2O1	VIUKEEZPYOJNOJ	2M-2H2O+H+	C14H12O4	2.306	21.2	Furocoumarins	Coumarins	Shikimates and Phenylpropanoids	False	Phenylpropanoids and polyketides	Coumarins and derivatives	Furanocoumarins	Psoralens	InChI=1S/C14H12O4/c1-7(2)10-6-9-5-8-3-4-11(15)18-13(8)12(16)14(9)17-10/h3-5,10,16H,1,6H2,2H3	VIUKEEZPYOJNOJ-UHFFFAOYSA-N	UNK	UNK	UNK	UNK	131752966	HMDB0040876	single
365_C18pos	249.112	9.35	(+)-cis-5,6-Dihydro-5-hydroxy-4-methoxy-6-(2-phenylethyl)-2H-pyran-2-one	(+)-cis-5,6-Dihydro-5-hydroxy-4-methoxy-6-(2-phenylethyl)-2H-pyran-2-one	5-Hydroxy-4-methoxy-6-(2-phenylethyl)-5,6-dihydro-2H-pyran-2-one,3-hydroxy-4-methoxy-2-(2-phenylethyl)-2,3-dihydropyran-6-one,(+)-cis-5,6-Dihydro-5-hydroxy-4-methoxy-6-(2-phenylethyl)-2H-pyran-2-one,52247-81-1,dihydrokawain-5-ol,SCHEMBL9016220,CHEBI:174280,VJCNEDVMYQCMBK-UHFFFAOYSA-N,5-Hydroxy-4-methoxy-6-phenethyl-5,6-dihydro-2H-pyran-2-one,2H-Pyran-2-one, 5,6-dihydro-5-hydroxy-4-methoxy-6-(2-ph…	0.64624	Level3=InSilico-Generic	COC1=CC(=O)OC(CCc2ccccc2)C1O	VJCNEDVMYQCMBK	M+H+	C14H16O4	1.872	32.13	Kavalactones and derivatives	Styrylpyrones	Shikimates and Phenylpropanoids	False	Phenylpropanoids and polyketides	Kavalactones	UNK	Kavalactones	InChI=1S/C14H16O4/c1-17-12-9-13(15)18-11(14(12)16)8-7-10-5-3-2-4-6-10/h2-6,9,11,14,16H,7-8H2,1H3	VJCNEDVMYQCMBK-UHFFFAOYSA-N	UNK	UNK	UNK	UNK	575067	HMDB0029575	single
625_C18neg	451.119	6.21	Scirpusin A	4-3-(3,5-dihydroxyphenyl)-6-hydroxy-4-2-(4-hydroxyphenyl)ethenyl-2,3-dihydrobenzofuran-2-ylbenzene-1,2-diol	SCIRPUSIN A	0.91646	Level3=InSilico-Biosource	Oc1ccc(C=Cc2cc(O)cc3c2C(c2cc(O)cc(O)c2)C(c2ccc(O)c(O)c2)O3)cc1	VJVQHVVOEFJLIO	M-H2O-H-	C28H22O7	5.445	15.19	Oligomeric stibenes	Stilbenoids	Shikimates and Phenylpropanoids	False	Phenylpropanoids and polyketides	2-arylbenzofuran flavonoids	UNK	2-arylbenzofuran flavonoids	InChI=1S/C28H22O7/c29-19-6-2-15(3-7-19)1-4-16-9-22(32)14-25-26(16)27(18-10-20(30)13-21(31)11-18)28(35-25)17-5-8-23(33)24(34)12-17/h1-14,27-34H	VJVQHVVOEFJLIO-UHFFFAOYSA-N	UNK	UNK	UNK	UNK	155288	UNK	single
666_C18pos	384.115	3.37	N6-Succinyladenosine; AIF; CE30; MS2Dec	2-9-3,4-dihydroxy-5-(hydroxymethyl)-2-oxolanyl-6-purinylaminobutanedioic acid	(2S)-2-9-(2R,3R,4R,5R)-3,4-dihydroxy-5-(hydroxymethyl)oxolan-2-ylpurin-6-ylaminobutanedioic acid	1.65	Level2b=MSMSmatch	O=C(O)CC(Nc1ncnc2c1ncn2C1OC(CO)C(O)C1O)C(=O)O	VKGZCEJTCKHMRL	M+H+	C14H17N5O8	-3.666	45.42	Purine nucleos(t)ides	Nucleosides	Carbohydrates	False	Nucleosides, nucleotides, and analogues	Purine nucleosides	UNK	Purine nucleosides	InChI=1S/C14H17N5O8/c20-2-6-9(23)10(24)13(27-6)19-4-17-8-11(15-3-16-12(8)19)18-5(14(25)26)1-7(21)22/h3-6,9-10,13,20,23-24H,1-2H2,(H,21,22)(H,25,26)(H,15,16,18)	VKGZCEJTCKHMRL-UHFFFAOYSA-N	4542-23-8	UNK	UNK	UNK	14803430	UNK	single
1055_C18pos	910.283	7.49	CNP0446760	UNK	CNP0446760	0.50794	Level3=InSilico-Generic	Nc1ccc(C2C=C(NC3CCCCC3)C3(Oc4cc5oc(-c6cc(O)c(O)c(CCO)c6)cc(=O)c5c(O)c42)OC(C(=O)OC2OC(C(=O)O)C(O)C(O)C2O)C(O)C(O)C3O)cn1	VKODPVUSPDPYOD	M+H+	C43H47N3O19	2.452	1033705	UNK	UNK	UNK	UNK	UNK	UNK	UNK	UNK	InChI=1S/C43H47N3O19/c44-27-7-6-17(15-45-27)20-12-26(46-19-4-2-1-3-5-19)43(39(57)35(55)34(54)38(65-43)41(60)63-42-36(56)32(52)33(53)37(62-42)40(58)59)64-25-14-24-29(31(51)28(20)25)21(48)13-23(61-24)18-10-16(8-9-47)30(50)22(49)11-18/h6-7,10-15,19-20,32-39,42,46-47,49-57H,1-5,8-9H2,(H2,44,45)(H,58,59)	VKODPVUSPDPYOD-UHFFFAOYSA-N	UNK	UNK	UNK	UNK		UNK	single
614_C18neg	447.151	4.47	Benzyl O-arabinofuranosyl-(1->6)-glucoside	Benzyl O-arabinofuranosyl-(1->6)-glucoside	Benzyl O-arabinofuranosyl-(1->6)-glucoside,CHEBI:171790,2-3,4-dihydroxy-5-(hydroxymethyl)oxolan-2-yloxymethyl-6-phenylmethoxyoxane-3,4,5-triol	0.96285	Level3=InSilico-Biosource	OCC1OC(OCC2OC(OCc3ccccc3)C(O)C(O)C2O)C(O)C1O	VLAZYPZGDJXPDY	M+HCOO-	C18H26O10	-1.191	102.23	UNK	UNK	Shikimates and Phenylpropanoids	True	Organic oxygen compounds	Organooxygen compounds	Carbohydrates and carbohydrate conjugates	O-glycosyl compounds	InChI=1S/C18H26O10/c19-6-10-12(20)15(23)17(27-10)26-8-11-13(21)14(22)16(24)18(28-11)25-7-9-4-2-1-3-5-9/h1-5,10-24H,6-8H2	VLAZYPZGDJXPDY-UHFFFAOYSA-N	UNK	UNK	UNK	UNK	14682805	HMDB0041514	single
1016_C18pos	731.16	5.27	Catechin-(4alpha->8)-epicatechin-3-O-gallate	Procyanidin dimer B2 3'-O-gallate	Procyanidin B2 3'-O-gallate	0.98784	Level3=InSilico-Biosource	O=C(OC1Cc2c(O)cc(O)c(C3c4c(O)cc(O)cc4OC(c4ccc(O)c(O)c4)C3O)c2OC1c1ccc(O)c(O)c1)c1cc(O)c(O)c(O)c1	VLFKNLZNDSEVBZ	M+H+	C37H30O16	4.755	649.62	Proanthocyanins	Flavonoids	Shikimates and Phenylpropanoids	False	Phenylpropanoids and polyketides	Flavonoids	Biflavonoids and polyflavonoids	Biflavonoids and polyflavonoids	InChI=1S/C37H30O16/c38-16-9-23(44)29-27(10-16)51-35(14-2-4-19(40)22(43)6-14)33(49)31(29)30-24(45)12-20(41)17-11-28(52-37(50)15-7-25(46)32(48)26(47)8-15)34(53-36(17)30)13-1-3-18(39)21(42)5-13/h1-10,12,28,31,33-35,38-49H,11H2	VLFKNLZNDSEVBZ-UHFFFAOYSA-N	UNK	UNK	UNK	UNK	15593122	HMDB0037966	single
659_C18pos	381.116	4.38	None	UNK	Compound NP-020142	1.81	Level2a=MSMSmatch	COc1c(CCC(=O)O)cccc1OC1OC(CO)C(O)C(O)C1O	VLHQGQCFFBCKMV	M+Na+	C16H22O9	-0.447	55.1	UNK	UNK	Shikimates and Phenylpropanoids	True	Organic oxygen compounds	Organooxygen compounds	Carbohydrates and carbohydrate conjugates	Phenolic glycosides	InChI=1S/C16H22O9/c1-23-15-8(5-6-11(18)19)3-2-4-9(15)24-16-14(22)13(21)12(20)10(7-17)25-16/h2-4,10,12-14,16-17,20-22H,5-7H2,1H3,(H,18,19)	VLHQGQCFFBCKMV-UHFFFAOYSA-N	UNK	UNK	UNK	UNK	156602809	UNK	single
800_C18neg	571.218	6.48	affinoside I	UNK	UNK	0.60945	Level3=InSilico-Generic	COC1CC(C)OC2OC3C=C4CC5OC56C(C(O)C(=O)C5(C)C(C7=CC(=O)OC7)=CCC56O)C4(C)CC3OC12O	VLPOEYYEXUIWGQ	M-H-	C30H36O11	-0.857	120997	UNK	Steroids	Terpenoids	False	Organoheterocyclic compounds	Oxepanes	UNK	Oxepanes	InChI=1S/C30H36O11/c1-13-7-20(36-4)30(35)25(38-13)39-17-9-15-10-19-29(41-19)23(26(15,2)11-18(17)40-30)22(32)24(33)27(3)16(5-6-28(27,29)34)14-8-21(31)37-12-14/h5,8-9,13,17-20,22-23,25,32,34-35H,6-7,10-12H2,1-4H3	VLPOEYYEXUIWGQ-UHFFFAOYSA-N	UNK	UNK	UNK	UNK	73817441	UNK	single
622_C18neg	451.088	6.71	pkonid:816920|VNQNUULCMPXFER-UHFFFAOYSA-N	UNK	6-(3,4-dihydroxybenzoyloxy)methyl-3,4,5-trihydroxyoxan-2-yl 3,4-dihydroxybenzoate	0.556	Level3=InSilico-Generic	O=C(OCC1OC(OC(=O)c2ccc(O)c(O)c2)C(O)C(O)C1O)c1ccc(O)c(O)c1	VNQNUULCMPXFER	M-H-	C20H20O12	1.325	15.62	Gallotannins|Simple phenolic acids	Phenolic acids (C6-C1)	Shikimates and Phenylpropanoids	True	Benzenoids	Benzene and substituted derivatives	Benzoic acids and derivatives	p-Hydroxybenzoic acid alkyl esters	InChI=1S/C20H20O12/c21-10-3-1-8(5-12(10)23)18(28)30-7-14-15(25)16(26)17(27)20(31-14)32-19(29)9-2-4-11(22)13(24)6-9/h1-6,14-17,20-27H,7H2	VNQNUULCMPXFER-UHFFFAOYSA-N	UNK	UNK	UNK	UNK	74476937	UNK	single
859_C18neg	611.408	12.58	UNPD214508	UNK	UNK	0.3931	Level3=InSilico-Generic	CC(C)=CCCCC(C)=CCC12CC(CC=C(C)C)C(C)(C)C(CC=C(C)C)(C(=O)C(C(=O)c3ccc(C)c(C)c3)=C1O)C2=O	VNSRCUARRRCQGB	M-H-	C41H56O4	12.059	1711002	Polyprenylated cyclic polyketides (Hop meroterpenoids)	Meroterpenoids	Polyketides|Terpenoids	False	Lipids and lipid-like molecules	Prenol lipids	Monoterpenoids	Bicyclic monoterpenoids	InChI=1S/C41H56O4/c1-26(2)14-12-13-15-29(7)21-22-40-25-33(19-16-27(3)4)39(10,11)41(38(40)45,23-20-28(5)6)37(44)34(36(40)43)35(42)32-18-17-30(8)31(9)24-32/h14,16-18,20-21,24,33,43H,12-13,15,19,22-23,25H2,1-11H3	VNSRCUARRRCQGB-UHFFFAOYSA-N	UNK	UNK	UNK	UNK		UNK	single
868_C18neg	619.421	12.24	Fasciculic acid A(+)-Fasciculic acid A	Fasciculic acid A	Fasciculic acid A,126906-00-1,5-(2R,3R,5R,10S,13R,14R,17R)-17-(2R,5R)-5,6-Dihydroxy-6-methylheptan-2-yl-3-hydroxy-4,4,10,13,14-pentamethyl-2,3,5,6,7,11,12,15,16,17-decahydro-1H-cyclopentaaphenanthren-2-yloxy-3-hydroxy-3-methyl-5-oxopentanoic acid,5-17-(5,6-dihydroxy-6-methylheptan-2-yl)-3-hydroxy-4,4,10,13,14-pentamethyl-2,3,5,6,7,11,12,15,16,17-decahydro-1H-cyclopentaaphenanthren-2-yloxy-3-hydro…	0.4915	Level3=InSilico-Generic	CC(CCC(O)C(C)(C)O)C1CCC2(C)C3=C(CCC12C)C1(C)CC(OC(=O)CC(C)(O)CC(=O)O)C(O)C(C)(C)C1CC3	VOAJMYUEWCGJID	M-H-	C36H60O8	6.475	1221476	Lanostane|Tirucallane and Euphane triterpenoids	Triterpenoids	Terpenoids	False	Lipids and lipid-like molecules	Prenol lipids	Triterpenoids	Triterpenoids	InChI=1S/C36H60O8/c1-21(10-13-27(37)32(4,5)42)22-14-16-36(9)24-11-12-26-31(2,3)30(41)25(44-29(40)20-33(6,43)19-28(38)39)18-34(26,7)23(24)15-17-35(22,36)8/h21-22,25-27,30,37,41-43H,10-20H2,1-9H3,(H,38,39)	VOAJMYUEWCGJID-UHFFFAOYSA-N	UNK	UNK	UNK	UNK	14506480	HMDB0036439	single
367_C18pos	251.031	0.89	4-(4-hydroxyphenyl)sulfonylphenol	4-(4-hydroxyphenyl)sulfonylphenol	4,4'-Sulfonyldiphenol	1.58	Level2b=MSMSmatch	O=S(=O)(c1ccc(O)cc1)c1ccc(O)cc1	VPWNQTHUCYMVMZ	M+H+	C12H10O4S	2.184	67.53	UNK	UNK	Shikimates and Phenylpropanoids	False	Benzenoids	Benzene and substituted derivatives	Benzenesulfonyl compounds	Benzenesulfonyl compounds	InChI=1S/C12H10O4S/c13-9-1-5-11(6-2-9)17(15,16)12-7-3-10(14)4-8-12/h1-8,13-14H	VPWNQTHUCYMVMZ-UHFFFAOYSA-N	80-09-1	C14216	UNK	CHEBI:34372	6626	UNK	single
416_C18neg	343.125	1.03	Maltitol	4-3,4,5-trihydroxy-6-(hydroxymethyl)-2-oxanyloxyhexane-1,2,3,5,6-pentol	D-Glucitol, 4-O-.beta.-D-galactopyranosyl-,D-Lactitol (monohydrate),NSC231323,SCHEMBL433320,VQHSOMBJVWLPSR-UHFFFAOYSA-N,HMS3369N22,HMS3373A21,NSC231900,AKOS015900961,NSC-231900,SB48265,NCGC00181105-01,LS-14161,DB-053232,NS00001372,E80669,F531BE50-2A62-450A-A1A3-A106FA08AC06	3.57	Level1=MSMSmatch	OCC(O)C(O)C(OC1OC(CO)C(O)C(O)C1O)C(O)CO	VQHSOMBJVWLPSR	M-H-	C12H24O11	-5.004	172.22	Disaccharides	Saccharides	Carbohydrates	True	Lipids and lipid-like molecules	Fatty Acyls	Fatty acyl glycosides	Fatty acyl glycosides of mono- and disaccharides	InChI=1S/C12H24O11/c13-1-4(16)7(18)11(5(17)2-14)23-12-10(21)9(20)8(19)6(3-15)22-12/h4-21H,1-3H2	VQHSOMBJVWLPSR-UHFFFAOYSA-N	5446-02-6,585-86-4,585-88-6,81025-04-9	UNK	UNK	UNK	3871	UNK	single
897_C18pos	529.089	5.73	Cassiamin C	2-(1,8-dihydroxy-3-methyl-9,10-dioxo-2-anthracenyl)-1,8-dihydroxy-3-methylanthracene-9,10-dione	Cassiamin C	0.57776	Level3=InSilico-Generic	Cc1cc2c(c(O)c1-c1c(C)cc3c(c1O)C(=O)c1c(O)cccc1C3=O)C(=O)c1c(O)cccc1C2=O	VUPMYTWJSPRETC	M+Na+	C30H18O8	5.384	259797	Anthraquis and anthrones	Polycyclic aromatic polyketides	Polyketides	False	Benzenoids	Anthracenes	Anthraquinones	Anthraquinones	InChI=1S/C30H18O8/c1-11-9-15-23(29(37)21-13(25(15)33)5-3-7-17(21)31)27(35)19(11)20-12(2)10-16-24(28(20)36)30(38)22-14(26(16)34)6-4-8-18(22)32/h3-10,31-32,35-36H,1-2H3	VUPMYTWJSPRETC-UHFFFAOYSA-N	27567-11-9	C10308	UNK	CHEBI:3455	442728	UNK	single
127_C18pos	156.042	0.89	Guanidino succinic acid	2-guanidinobutanedioic acid	Guanidinosuccinic acid,N-amidinoaspartic acid,L-Aspartic acid, N-(aminoiminomethyl)-,n-carbamimidoylaspartic acid,NSC 49078,Aspartic acid, N-amidino-,BRN 2098683,Aspartic acid, N-amidino-, L-,(2S)-2-(diaminomethylideneamino)butanedioic acid,SCHEMBL600767,CHEBI:90143,DTXSID80863695,VVHOUVWJCQOYGG-UHFFFAOYSA-N,N-(Diaminomethylidene)aspartic acid,NSC49078,NSC-49078,SB45280,DB-297628,W-204233,Q271623…	0.4886	Level3=InSilico-Generic	N=C(N)NC(CC(=O)O)C(=O)O	VVHOUVWJCQOYGG	M+H-H2O+	C5H9N3O4	-3.324	314.7	Aminoacids	Small peptides	Amino acids and Peptides	False	Organic acids and derivatives	Carboxylic acids and derivatives	Amino acids, peptides, and analogues	Aspartic acid and derivatives	InChI=1S/C5H9N3O4/c6-5(7)8-2(4(11)12)1-3(9)10/h2H,1H2,(H,9,10)(H,11,12)(H4,6,7,8)	VVHOUVWJCQOYGG-UHFFFAOYSA-N	4594-78-9,6133-30-8	UNK	UNK	UNK	97856	UNK	single
736_C18neg	517.15	6.53	(6S)-5-formyltetrahydrofolate(2-)	Wellcovorin	(2S)-2-4-(2-amino-5-formyl-4-oxo-1,6,7,8-tetrahydropteridin-6-yl)methylaminobenzoylaminopentanedioic acid	0.52485	Level3=InSilico-Generic	N=c1nc(O)c2c([nH]1)NCC(CNc1ccc(C(=O)NC(CCC(=O)O)C(=O)O)cc1)N2C=O	VVIAGPKUTFNRDU	M+FA-	C20H23N7O7	-1.415	55.8	pteridine alkaloids	Pseudoalkaloids	Alkaloids	False	Organic acids and derivatives	Carboxylic acids and derivatives	Amino acids, peptides, and analogues	Glutamic acid and derivatives	InChI=1S/C20H23N7O7/c21-20-25-16-15(18(32)26-20)27(9-28)12(8-23-16)7-22-11-3-1-10(2-4-11)17(31)24-13(19(33)34)5-6-14(29)30/h1-4,9,12-13,22H,5-8H2,(H,24,31)(H,29,30)(H,33,34)(H4,21,23,25,26,32)	VVIAGPKUTFNRDU-UHFFFAOYSA-N	121451-09-0,22350-60-3,54353-24-1,58-05-9,68538-85-2	C03479,D07986	UNK	UNK	143	HMDB0001562,HMDB0062757	single
360_C18pos	247.133	7.41	Thellungianin G	Thellungianin G	Thellungianin G,Butanoic acid, 2-methyl-, 4-methoxy-2-(3-methyloxiranyl)phenyl ester,4-methoxy-2-(3-methyloxiran-2-yl)phenyl 2-methylbutanoate,97180-28-4,epoxypseudoisoeugenol-2-methylbutyrate,Epoxypseudobisoeugenyl-2-methylbutyrate,2-(1',2'-Epoxypropyl)-4-methoxyphenyl 2-methylbutanoate,4-Methoxy-2-(3-methyl-2-oxiranyl)phenyl 2-methylbutanoate,DTXSID10337854,CHEBI:174474,VXWVNVFBEJTTKA-UHFFFAOYS…	0.68216	Level3=InSilico-Generic	CCC(C)C(=O)Oc1ccc(OC)cc1C1OC1C	VXWVNVFBEJTTKA	M-H2O+H+	C15H20O4	2.898	18.04	UNK	UNK	Polyketides	False	Benzenoids	Phenol esters	UNK	Phenol esters	InChI=1S/C15H20O4/c1-5-9(2)15(16)19-13-7-6-11(17-4)8-12(13)14-10(3)18-14/h6-10,14H,5H2,1-4H3	VXWVNVFBEJTTKA-UHFFFAOYSA-N	97180-28-4	UNK	UNK	UNK	545130	HMDB0035805	single
434_C18pos	276.144	1.78	N-Fructosyl isoleucine	3-methyl-2-2,3,4-trihydroxy-5-(hydroxymethyl)oxolan-2-ylmethylaminopentanoic acid	CHEBI:181142,3-Methyl-2-2,3,4-trihydroxy-5-(hydroxymethyl)oxolan-2-ylmethylaminopentanoic acid	1.5	Level2b=MSMSmatch	CCC(C)C(NCC1(O)OC(CO)C(O)C1O)C(=O)O	VYGRYVGDPYFVCA	M-H2O+H+	C12H23NO7	-0.285	225.44	Dipeptides	Small peptides	Amino acids and Peptides	True	Organic acids and derivatives	Carboxylic acids and derivatives	Amino acids, peptides, and analogues	Isoleucine and derivatives	InChI=1S/C12H23NO7/c1-3-6(2)8(11(17)18)13-5-12(19)10(16)9(15)7(4-14)20-12/h6-10,13-16,19H,3-5H2,1-2H3,(H,17,18)	VYGRYVGDPYFVCA-UHFFFAOYSA-N	UNK	UNK	UNK	UNK	139292115	UNK	single
359_C18neg	323.135	4.2	Methyl (3S,5S)-5-Hydroxy-3-(beta-D-glucopyranosyloxy)hexanoate	UNK	UNK	0.61211	Level3=InSilico-Generic	COC(=O)CC(CC(C)O)OC1OC(CO)C(O)C(O)C1O	VYMPNVIBXBAUDP	M-H-	C13H24O9	-1.6	70.18	Fatty acyl glycosides of mono- and disaccharides	Fatty acyl glycosides	Fatty acids	True	Lipids and lipid-like molecules	Fatty Acyls	Fatty acyl glycosides	Fatty acyl glycosides of mono- and disaccharides	InChI=1S/C13H24O9/c1-6(15)3-7(4-9(16)20-2)21-13-12(19)11(18)10(17)8(5-14)22-13/h6-8,10-15,17-19H,3-5H2,1-2H3	VYMPNVIBXBAUDP-UHFFFAOYSA-N	UNK	UNK	UNK	UNK	14774599	UNK	single
550_C18neg	421.114	5.42	4-(beta-D-glucopyranosyloxy)-phenyl 4-hydroxy-3-methoxybenzoate	UNK	UNPD96395	0.6426	Level3=InSilico-Generic	COc1cc(C(=O)Oc2ccc(OC3OC(CO)C(O)C(O)C3O)cc2)ccc1O	VYMSHAVIXLGIDI	M-H-	C20H22O10	1.053	73.68	Depsides	Aromatic polyketides	Polyketides	True	Phenylpropanoids and polyketides	Tannins	Hydrolyzable tannins	Hydrolyzable tannins	InChI=1S/C20H22O10/c1-27-14-8-10(2-7-13(14)22)19(26)28-11-3-5-12(6-4-11)29-20-18(25)17(24)16(23)15(9-21)30-20/h2-8,15-18,20-25H,9H2,1H3	VYMSHAVIXLGIDI-UHFFFAOYSA-N	UNK	UNK	UNK	UNK	74396825	UNK	single
301_C18neg	297.243	12.02	(R)-(E)-12-Hydroxy-9-octadecenoic acid	12-hydroxy-9-octadecenoic acid	12-hydroxyoctadec-9-enoic acid,7431-95-0,82188-83-8,12-Hydroxy-9-octadecenoic acid,9-Octadecenoic acid, 12-hydroxy-, (9Z,12R)-,MEGxp0_002003,12-hydroxyl-9-octadecenoic acid,ACon1_000440,DTXSID20859274,WBHHMMIMDMUBKC-UHFFFAOYSA-N,RICINELAIDIC ACID FREE ACID,SB44559,DB-063367,NS00126227	0.68004	Level3=InSilico-Generic	CCCCCCC(O)CC=CCCCCCCCC(=O)O	WBHHMMIMDMUBKC	M-H-	C18H34O3	6.107	24.87	Hydroxy fatty acids|Other Octadecanoids	Fatty Acids and Conjugates|Octadecanoids	Fatty acids	False	Lipids and lipid-like molecules	Fatty Acyls	Fatty acids and conjugates	Long-chain fatty acids	InChI=1S/C18H34O3/c1-2-3-4-11-14-17(19)15-12-9-7-5-6-8-10-13-16-18(20)21/h9,12,17,19H,2-8,10-11,13-16H2,1H3,(H,20,21)	WBHHMMIMDMUBKC-UHFFFAOYSA-N	141-22-0,540-12-5,7431-95-0,81212-19-3,82188-83-8	UNK	UNK	UNK	8839	UNK	single
524_C18neg	405.119	4.53	(E)-2-(1-Nonene-3,5,7-triynyl)furan	2-non-1-en-3,5,7-triynylfuran	77319-34-7,2-(Non-1-ene-3,5,7-triyn-1-yl)furan,DTXSID30824236	0.44547	Level3=InSilico-Generic	CC#CC#CC#CC=Cc1ccco1	WCFQDNGXQCLSCK	2M+FA-H-	C13H8O	3.411	216067	Hydrocarbons	Fatty acyls	Fatty acids	False	Organoheterocyclic compounds	Heteroaromatic compounds	UNK	Heteroaromatic compounds	InChI=1S/C13H8O/c1-2-3-4-5-6-7-8-10-13-11-9-12-14-13/h8-12H,1H3	WCFQDNGXQCLSCK-UHFFFAOYSA-N	77319-34-7	UNK	UNK	UNK	71403320	UNK	single
407_C18pos	268.139	0.94	w/o MS2: 6,7-dimethoxy-1-phenyl-3,4-dihydro-isoquinoline	6,7-dimethoxy-1-phenyl-3,4-dihydroisoquinoline	6,7-Dimethoxy-1-phenyl-3,4-dihydroisoquinoline	-0.53	Level4=MSMSanalog	COc1cc2c(cc1OC)C(c1ccccc1)=NCC2	WGTCMJBJRPKENJ	M+H+	C17H17NO2	3.192	183.17	UNK	UNK	Alkaloids	False	Organoheterocyclic compounds	Dihydroisoquinolines	UNK	Dihydroisoquinolines	InChI=1S/C17H17NO2/c1-19-15-10-13-8-9-18-17(12-6-4-3-5-7-12)14(13)11-16(15)20-2/h3-7,10-11H,8-9H2,1-2H3	WGTCMJBJRPKENJ-UHFFFAOYSA-N	10172-39-1,10172-51-7	UNK	UNK	UNK	622378	UNK	single
99_C18neg	168.033	1.03	w/o MS2: GLUTAMATE	(2S)-2-aminopentanedioic acid	L-glutamic acid,GLUTAMIC ACID,56-86-0,(2S)-2-Aminopentanedioic acid,L-glutamate,(S)-2-Aminopentanedioic acid,Glutamidex,H-Glu-OH,Glutaminol,glutacid,Glutamicol,Glutaton,Aciglut,L-Glutaminic acid,glutaminic acid,Glusate,(S)-Glutamic acid,L-glu,Acidum glutamicum,D-Glutamiensuur,L-(+)-glutamic acid,alpha-aminoglutaric acid,Glutamic acid, L-,(S)-(+)-Glutamic acid,Acido glutamico,Acide glutamique,Acid…	-0.52	Level4=MSMSanalog	N[C@@H](CCC(=O)O)C(=O)O	WHUUTDBJXJRKMK	M-2H+Na-	C5H9NO4	-3.349	508.51	Aminoacids	Small peptides	Amino acids and Peptides	False	Organic acids and derivatives	Carboxylic acids and derivatives	Amino acids, peptides, and analogues	Glutamic acid and derivatives	InChI=1S/C5H9NO4/c6-3(5(9)10)1-2-4(7)8/h3H,1-2,6H2,(H,7,8)(H,9,10)/t3-/m0/s1	WHUUTDBJXJRKMK-VKHMYHEASA-N	56-86-0,617-65-2,84960-48-5	C00025,D00007	UNK	CHEBI:16015,CHEBI:53374	33032	HMDB0000148	single
87_C18neg	159.066	4.63	6-CARBOXYHEXANOATE	heptanedioic acid	Pimelate	3.51	Level1=MSMSmatch	O=C(O)CCCCCC(=O)O	WLJVNTCWHIRURA	M-H-	C7H12O4	0.575	41.95	Dicarboxylic acids	Fatty Acids and Conjugates	Fatty acids	False	Lipids and lipid-like molecules	Fatty Acyls	Fatty acids and conjugates	Medium-chain fatty acids	InChI=1S/C7H12O4/c8-6(9)4-2-1-3-5-7(10)11/h1-5H2,(H,8,9)(H,10,11)	WLJVNTCWHIRURA-UHFFFAOYSA-N	111-16-0	C02656	UNK	CHEBI:30531	385	HMDB0000857	single
188_C18neg	223.028	9.14	Sideretin (Reduced Form)	5,7,8-trihydroxy-6-methoxycoumarin	Sideretin (Reduced Form)	0.42722	Level3=InSilico-Generic	COc1c(O)c(O)c2oc(=O)ccc2c1O	WMAQKVUYHVUULI	M-H-	C10H8O6	1.508	136.32	Simple coumarins	Coumarins	Shikimates and Phenylpropanoids	False	Phenylpropanoids and polyketides	Coumarins and derivatives	Hydroxycoumarins	7-hydroxycoumarins	InChI=1S/C10H8O6/c1-15-10-6(12)4-2-3-5(11)16-9(4)7(13)8(10)14/h2-3,12-14H,1H3	WMAQKVUYHVUULI-UHFFFAOYSA-N	UNK	UNK	UNK	UNK	125303145	UNK	single
642_C18neg	457.078	5.08	EGCG CollisionEnergy:205060	3,4,5-trihydroxybenzoic acid 5,7-dihydroxy-2-(3,4,5-trihydroxyphenyl)-3,4-dihydro-2H-1-benzopyran-3-yl ester	Gallocatechin gallate	1.75	Level2b=MSMSmatch	O=C(OC1Cc2c(O)cc(O)cc2OC1c1cc(O)c(O)c(O)c1)c1cc(O)c(O)c(O)c1	WMBWREPUVVBILR	M-H-	C22H18O11	3.581	143.45	Flavan-3-ols	Flavonoids	Shikimates and Phenylpropanoids	False	Phenylpropanoids and polyketides	Flavonoids	Flavans	Catechin gallates	InChI=1S/C22H18O11/c23-10-5-12(24)11-7-18(33-22(31)9-3-15(27)20(30)16(28)4-9)21(32-17(11)6-10)8-1-13(25)19(29)14(26)2-8/h1-6,18,21,23-30H,7H2	WMBWREPUVVBILR-UHFFFAOYSA-N	4233-96-9,989-51-5	UNK	UNK	UNK	1287	UNK	single
242_C18neg	265.056	1.14	w/o MS2: benzoic_acid	benzoic acid	Benzoate	-1.13	Level4=MSMSanalog	O=C(O)c1ccccc1	WPYMKLBDIGXBTP	2M-2H+Na-	C7H6O2	1.637	21.03	Simple phenolic acids	Phenolic acids (C6-C1)	Shikimates and Phenylpropanoids	False	Benzenoids	Benzene and substituted derivatives	Benzoic acids and derivatives	Benzoic acids	InChI=1S/C7H6O2/c8-7(9)6-4-2-1-3-5-6/h1-5H,(H,8,9)	WPYMKLBDIGXBTP-UHFFFAOYSA-N	1079-02-3,121-54-0,14659-60-0,582-25-2,65-85-0,8013-63-6,98-89-5	C00180,C00539,D00038	UNK	CHEBI:30746	243	HMDB0001870	single
450_C18neg	366.14	1.59	w/o MS2: N-2-(5-methoxy-2-methylindol-3-yl)ethyl(4-methyl-3-nitrophenyl)carboxamide CollisionEnergy:102040	N-2-(5-methoxy-2-methyl-1H-indol-3-yl)ethyl-4-methyl-3-nitrobenzamide	N-2-(5-methoxy-2-methyl-1H-indol-3-yl)ethyl-4-methyl-3-nitrobenzamide	-0.45	Level4=MSMSanalog	COc1ccc2[nH]c(C)c(CCN=C(O)c3ccc(C)c([N+](=O)[O-])c3)c2c1	WQFVFHJJVUCINZ	M-H-	C20H21N3O4	4.09	259393	UNK	UNK	UNK	UNK	Organoheterocyclic compounds	Indoles and derivatives	Indoles	3-alkylindoles	InChI=1S/C20H21N3O4/c1-12-4-5-14(10-19(12)23(25)26)20(24)21-9-8-16-13(2)22-18-7-6-15(27-3)11-17(16)18/h4-7,10-11,22H,8-9H2,1-3H3,(H,21,24)	WQFVFHJJVUCINZ-UHFFFAOYSA-N	UNK	UNK	UNK	UNK	1260272	UNK	single
258_C18neg	271.228	12.44	(R)-form	15-hydroxyhexadecanoic acid	(+)-15S-hydroxy-hexadecanoic acid	0.612	Level3=InSilico-Generic	CC(O)CCCCCCCCCCCCCC(=O)O	WQPQDBIUAFINBH	M-H-	C16H32O3	5.696	144.71	Other Octadecanoids	Octadecanoids	Fatty acids	False	Lipids and lipid-like molecules	Fatty Acyls	Fatty acids and conjugates	Long-chain fatty acids	InChI=1S/C16H32O3/c1-15(17)13-11-9-7-5-3-2-4-6-8-10-12-14-16(18)19/h15,17H,2-14H2,1H3,(H,18,19)	WQPQDBIUAFINBH-UHFFFAOYSA-N	UNK	UNK	UNK	CHEBI:83935	5312759	UNK	single
409_C18neg	341.088	4.33	Caffeic acid hexoside	3-(3,4-dihydroxyphenyl)-2-propenoic acid 3,4,5-trihydroxy-6-(hydroxymethyl)-2-oxanyl ester	1-O-caffeoyl-beta-d-glucopyranose	1.79	Level2a=MSMSmatch	O=C(C=Cc1ccc(O)c(O)c1)OC1OC(CO)C(O)C(O)C1O	WQSDYZZEIBAPIN	M-H-	C15H18O9	-0.048	37.84	UNK	UNK	Shikimates and Phenylpropanoids	True	Phenylpropanoids and polyketides	Cinnamic acids and derivatives	Hydroxycinnamic acids and derivatives	Hydroxycinnamic acid glycosides	InChI=1S/C15H18O9/c16-6-10-12(20)13(21)14(22)15(23-10)24-11(19)4-2-7-1-3-8(17)9(18)5-7/h1-5,10,12-18,20-22H,6H2	WQSDYZZEIBAPIN-UHFFFAOYSA-N	UNK	UNK	UNK	UNK	4484225	UNK	single
935_C18pos	595.144	3.53	luteolin-7-O-(6-O-coumaroyl)-beta-D-glucopyranoside	UNK	UNK	0.75087	Level3=InSilico-Generic	O=C(C=Cc1ccc(O)cc1)OCC1OC(Oc2cc(O)c3c(=O)cc(-c4ccc(O)c(O)c4)oc3c2)C(O)C(O)C1O	WSBRSNYQSKBARE	M+H+	C30H26O13	4.011	170.94	Flavones	Flavonoids	Shikimates and Phenylpropanoids	True	Phenylpropanoids and polyketides	Flavonoids	Flavonoid glycosides	Flavonoid-7-O-glycosides	InChI=1S/C30H26O13/c31-16-5-1-14(2-6-16)3-8-25(36)40-13-24-27(37)28(38)29(39)30(43-24)41-17-10-20(34)26-21(35)12-22(42-23(26)11-17)15-4-7-18(32)19(33)9-15/h1-12,24,27-34,37-39H,13H2	WSBRSNYQSKBARE-UHFFFAOYSA-N	UNK	UNK	UNK	UNK	73829955	UNK	single
215_C18neg	243.123	6.38	w/o MS2: Geranial (Chimeric precursor selection)	3,7-dimethylocta-2,6-dienal	Geranial	-0.8	Level4=MSMSanalog	CC(C)=CCCC(C)=CC=O	WTEVQBCEXWBHNA	M+HFA+FA-	C10H16O	2.701	137.41	Acyclic monoterpenoids	Monoterpenoids	Terpenoids	False	Lipids and lipid-like molecules	Prenol lipids	Monoterpenoids	Acyclic monoterpenoids	InChI=1S/C10H16O/c1-9(2)5-4-6-10(3)7-8-11/h5,7-8H,4,6H2,1-3H3	WTEVQBCEXWBHNA-UHFFFAOYSA-N	106-26-3,141-27-5,5392-40-5	UNK	UNK	UNK	8843	UNK	single
735_C18neg	517.15	7.3	pkonid:867499|WTSDJSFJEHPIOD-UHFFFAOYSA-N	Esmeraldic acid	Esmeraldic acid	0.4282	Level3=InSilico-Generic	CC(O)c1cccc2nc3c(C(=O)O)cc4c(c3nc12)C(C)c1cccc2c1N4c1cccc(C(=O)O)c1N2	WTSDJSFJEHPIOD	M-H-	C30H22N4O5	4.968	15.22	Phenazine alkaloids	Anthranilic acid alkaloids	Alkaloids	False	Organic nitrogen compounds	Organonitrogen compounds	Amines	Triarylamines	InChI=1S/C30H22N4O5/c1-13-15-6-3-10-20-28(15)34(21-11-5-8-17(29(36)37)25(21)32-20)22-12-18(30(38)39)26-27(23(13)22)33-24-16(14(2)35)7-4-9-19(24)31-26/h3-14,32,35H,1-2H3,(H,36,37)(H,38,39)	WTSDJSFJEHPIOD-UHFFFAOYSA-N	119936-20-8	C12116	UNK	CHEBI:29580	443632	UNK	single
449_C18neg	366.119	5.15	O4,N-Di-Me, 8-O-?-D-glucopyranoside	UNK	2,4,8-Quinolinetriol-O4,N-Di-Me, 8-O-I-D-glucopyranoside	0.57148	Level3=InSilico-Generic	COc1cc(=O)n(C)c2c(OC3OC(CO)C(O)C(O)C3O)cccc12	WYKZUPBZITULHB	M-H-	C17H21NO8	1.076	118352	Quinoline alkaloids	Tryptophan alkaloids|Anthranilic acid alkaloids	Alkaloids	True	Organic oxygen compounds	Organooxygen compounds	Carbohydrates and carbohydrate conjugates	Phenolic glycosides	InChI=1S/C17H21NO8/c1-18-12(20)6-10(24-2)8-4-3-5-9(13(8)18)25-17-16(23)15(22)14(21)11(7-19)26-17/h3-6,11,14-17,19,21-23H,7H2,1-2H3	WYKZUPBZITULHB-UHFFFAOYSA-N	UNK	UNK	UNK	UNK		UNK	single
681_C18neg	483.245	6.87	12-O-benzoyldeacylmetaplexigenin	benzoic acid (17-acetyl-3,8,14,17-tetrahydroxy-10,13-dimethyl-1,2,3,4,7,9,11,12,15,16-decahydrocyclopentaaphenanthren-12-yl) ester	(3S,8S,9R,10R,12R,13S,14R,17S)-17-Acetyl-3,8,14,17-tetrahydroxy-10,13-dimethyl-1,2,3,4,7,9,11,12,15,16-decahydrocyclopentaaphenanthren-12-yl benzoate	0.59121	Level3=InSilico-Generic	CC(=O)C1(O)CCC2(O)C3(O)CC=C4CC(O)CCC4(C)C3CC(OC(=O)c3ccccc3)C12C	XESLPBJMIWFAMZ	M-H-	C28H36O7	1.812	80.02	Prege steroids	Steroids	Terpenoids	False	Lipids and lipid-like molecules	Steroids and steroid derivatives	Pregnane steroids	Gluco/mineralocorticoids, progestogins and derivatives	InChI=1S/C28H36O7/c1-17(29)26(32)13-14-28(34)25(26,3)22(35-23(31)18-7-5-4-6-8-18)16-21-24(2)11-10-20(30)15-19(24)9-12-27(21,28)33/h4-9,20-22,30,32-34H,10-16H2,1-3H3	XESLPBJMIWFAMZ-UHFFFAOYSA-N	UNK	UNK	UNK	UNK	571363	UNK	single
929_C18pos	579.149	4.21	Procyanidin B2	Procyanidin dimer B2	Proanthocyanidin B2	1.85	Level2a=MSMSmatch	Oc1cc(O)c2c(c1)O[C@H](c1ccc(O)c(O)c1)[C@H](O)[C@H]2c1c(O)cc(O)c2c1O[C@H](c1ccc(O)c(O)c1)[C@H](O)C2	XFZJEEAOWLFHDH	M+H+	C30H26O12	2.658	2299.15	Proanthocyanins	Flavonoids	Shikimates and Phenylpropanoids	False	Phenylpropanoids and polyketides	Flavonoids	Biflavonoids and polyflavonoids	Biflavonoids and polyflavonoids	InChI=1S/C30H26O12/c31-13-7-20(37)24-23(8-13)41-29(12-2-4-16(33)19(36)6-12)27(40)26(24)25-21(38)10-17(34)14-9-22(39)28(42-30(14)25)11-1-3-15(32)18(35)5-11/h1-8,10,22,26-29,31-40H,9H2/t22-,26-,27-,28-,29-/m1/s1	XFZJEEAOWLFHDH-NFJBMHMQSA-N	29106-49-8,29947-04-4	C17639	UNK	CHEBI:75632	122738	HMDB0033973	Chromatographic split
313_C18pos	228.065	5.07	(R)-form	2-hydroxy-3-(1H-indol-3-yl)propanoic acid	7417-65-4	0.58749	Level3=InSilico-Generic	O=C(O)C(O)Cc1c[nH]c2ccccc12	XGILAAMKEQUXLS	M+Na+	C11H11NO3	0.962	94.66	Simple indole alkaloids	Tryptophan alkaloids	Alkaloids	False	Organoheterocyclic compounds	Indoles and derivatives	Indolyl carboxylic acids and derivatives	Indolyl carboxylic acids and derivatives	InChI=1S/C11H11NO3/c13-10(11(14)15)5-7-6-12-9-4-2-1-3-8(7)9/h1-4,6,10,12-13H,5H2,(H,14,15)	XGILAAMKEQUXLS-UHFFFAOYSA-N	1821-52-9,1854-39-3,67627-18-3,832-97-3	C02043	UNK	CHEBI:24813	92904	HMDB0000671	single
267_C18neg	279.109	3.26	9-(6-deoxy-alpha-L-talofuranosyl)-6-methylpurine	2-(1-hydroxyethyl)-5-(6-methyl-9-purinyl)oxolane-3,4-diol	9-(6-Deoxy-Alpha-L-Talofuranosyl)-6-Methylpurine	0.57968	Level3=InSilico-Generic	Cc1ncnc2c1ncn2C1OC(C(C)O)C(O)C1O	XJZDIUOABWMPLZ	M-H-	C12H16N4O4	-0.553	90.84	Purine nucleos(t)ides	Nucleosides	Carbohydrates	False	Nucleosides, nucleotides, and analogues	Purine nucleosides	UNK	Purine nucleosides	InChI=1S/C12H16N4O4/c1-5-7-11(14-3-13-5)16(4-15-7)12-9(19)8(18)10(20-12)6(2)17/h3-4,6,8-10,12,17-19H,1-2H3	XJZDIUOABWMPLZ-UHFFFAOYSA-N	UNK	UNK	UNK	UNK	22169458	UNK	single
212_C18pos	189.135	0.98	N5-Me	2-amino-5-carbamimidoyl(methyl)aminopentanoic acid	delta-N-Methylarginine	0.61108	Level3=InSilico-Generic	CN(CCCC(N)C(=O)O)C(=N)N	XKCWNEVAXQCMGP	M+H+	C7H16N4O2	-2.361	45.86	Aminoacids	Small peptides	Amino acids and Peptides	False	Organic acids and derivatives	Carboxylic acids and derivatives	Amino acids, peptides, and analogues	Arginine and derivatives	InChI=1S/C7H16N4O2/c1-11(7(9)10)4-2-3-5(8)6(12)13/h5H,2-4,8H2,1H3,(H3,9,10)(H,12,13)	XKCWNEVAXQCMGP-UHFFFAOYSA-N	UNK	UNK	UNK	UNK	13154333	UNK	single
98_C18neg	167.034	5.05	2,4,6-Trihydroxyacetophenone	THAP	2',4',6'-Trihydroxyacetophenone	1.7	Level2b=MSMSmatch	CC(=O)c1c(O)cc(O)cc1O	XLEYFDVVXLMULC	M-H-	C8H8O4	1.539	62.01	Acyl phloroglucinols	Phloroglucinols	Polyketides	False	Organic oxygen compounds	Organooxygen compounds	Carbonyl compounds	Alkyl-phenylketones	InChI=1S/C8H8O4/c1-4(9)8-6(11)2-5(10)3-7(8)12/h2-3,10-12H,1H3	XLEYFDVVXLMULC-UHFFFAOYSA-N	480-66-0,67471-34-5,68258-90-2	UNK	UNK	CHEBI:64344	68073	HMDB0029644	Chromatographic split
1020_C18neg	1017.21	5.72	Epicatechin-(4beta->8)-3-O-galloylepicatechin-(4beta->8)-catechin	UNK	Epicatechin-(4beta->8)-3-O-galloylepicatechin-(4beta->8)-catechin	0.96711	Level3=InSilico-Biosource	O=C(OC1C(c2ccc(O)c(O)c2)Oc2c(C3c4c(O)cc(O)cc4OC(c4ccc(O)c(O)c4)C3O)c(O)cc(O)c2C1c1c(O)cc(O)c2c1OC(c1ccc(O)c(O)c1)C(O)C2)c1cc(O)c(O)c(O)c1	XLGRDEOFHNGKLV	M-H-	C52H42O22	5.952	1326467	Proanthocyanins	Flavonoids	Shikimates and Phenylpropanoids	False	Phenylpropanoids and polyketides	Flavonoids	Biflavonoids and polyflavonoids	Biflavonoids and polyflavonoids	InChI=1S/C52H42O22/c53-21-12-30(61)38-37(13-21)71-47(18-2-5-24(55)28(59)8-18)45(69)42(38)39-32(63)16-33(64)41-43(40-31(62)15-26(57)22-14-36(67)46(72-49(22)40)17-1-4-23(54)27(58)7-17)51(74-52(70)20-10-34(65)44(68)35(66)11-20)48(73-50(39)41)19-3-6-25(56)29(60)9-19/h1-13,15-16,36,42-43,45-48,51,53-69H,14H2	XLGRDEOFHNGKLV-UHFFFAOYSA-N	UNK	UNK	UNK	UNK	162980723	UNK	Chromatographic split
322_C18neg	305.066	4.23	Epigallocatechin	2-(3,4,5-trihydroxyphenyl)-3,4-dihydro-2H-1-benzopyran-3,5,7-triol	(-)-Gallocatechin	1.77	Level2b=MSMSmatch	Oc1cc(O)c2c(c1)OC(c1cc(O)c(O)c(O)c1)C(O)C2	XMOCLSLCDHWDHP	M-H-	C15H14O7	1.484	564	Flavan-3-ols	Flavonoids	Shikimates and Phenylpropanoids	False	Phenylpropanoids and polyketides	Flavonoids	Flavans	Epigallocatechins	InChI=1S/C15H14O7/c16-7-3-9(17)8-5-12(20)15(22-13(8)4-7)6-1-10(18)14(21)11(19)2-6/h1-4,12,15-21H,5H2	XMOCLSLCDHWDHP-UHFFFAOYSA-N	13425-13-3,1617-55-6,3371-27-5,5176-12-5,970-73-0,970-74-1	UNK	UNK	CHEBI:71224	1249	HMDB0141542	Isomeric
323_C18neg	305.067	3.67	Epigallocatechin	2-(3,4,5-trihydroxyphenyl)-3,4-dihydro-2H-1-benzopyran-3,5,7-triol	(-)-Gallocatechin	1.72	Level2b=MSMSmatch	Oc1cc(O)c2c(c1)OC(c1cc(O)c(O)c(O)c1)C(O)C2	XMOCLSLCDHWDHP	M-H-	C15H14O7	1.484	352.27	Flavan-3-ols	Flavonoids	Shikimates and Phenylpropanoids	False	Phenylpropanoids and polyketides	Flavonoids	Flavans	Epigallocatechins	InChI=1S/C15H14O7/c16-7-3-9(17)8-5-12(20)15(22-13(8)4-7)6-1-10(18)14(21)11(19)2-6/h1-4,12,15-21H,5H2	XMOCLSLCDHWDHP-UHFFFAOYSA-N	13425-13-3,1617-55-6,3371-27-5,5176-12-5,970-73-0,970-74-1	UNK	UNK	CHEBI:71224	1249	HMDB0141542	Chromatographic split
826_C18pos	471.184	4.85	w/o MS2: 5-2-(6-hydroxy-4,7-dimethoxy-benzofuran-5-yl)-2-oxo-ethyl-4-methoxy-6,6-dimethyl-5,6,7,8-tetrahydro-1,3dioxolo4,5-gisoquinolin-6-ium	1-(6-hydroxy-4,7-dimethoxy-5-benzofuranyl)-2-(4-methoxy-6,6-dimethyl-7,8-dihydro-5H-1,3dioxolo4,5-gisoquinolin-6-ium-5-yl)ethanone	5-2-(6-hydroxy-4,7-dimethoxy-1-benzofuran-5-yl)-2-oxoethyl-4-methoxy-6,6-dimethyl-5,6,7,8-tetrahydro1,3dioxolo4,5-gisoquinolin-6-ium,CHEMBL1433355,CHEBI:181476,STL581403,AKOS040893903,NCGC00160297-01,\NCGC00160297-01!5-2-(6-Hydroxy-4,7-dimethoxy-benzofuran-5-yl)-2-oxo-ethyl-4-methoxy-6,6-dimethyl-5,6,7,8-tetrahydro-1,3dioxolo4,5-gisoquinolin-6-ium\,1-(6-hydroxy-4,7-dimethoxy-1-benzouran-5-yl)-2-(…	-0.33	Level4=MSMSanalog	COc1c2c(cc3c1C(CC(=O)c1c(O)c(OC)c4occc4c1OC)[N+](C)(C)CC3)OCO2	XTRKZMFPKIQAIJ	M+H+	C25H28NO8	2.35	20.58	UNK	UNK	UNK	UNK	Organoheterocyclic compounds	Tetrahydroisoquinolines	UNK	Tetrahydroisoquinolines	InChI=1S/C25H27NO8/c1-26(2)8-6-13-10-17-23(34-12-33-17)24(30-4)18(13)15(26)11-16(27)19-20(28)25(31-5)22-14(7-9-32-22)21(19)29-3/h7,9-10,15H,6,8,11-12H2,1-5H3/p+1	XTRKZMFPKIQAIJ-UHFFFAOYSA-O	UNK	UNK	UNK	UNK	5252887	UNK	single
872_C18neg	623.454	13.16	pkonid:910263|XUTUBMYKOMDIAC-SCRMWOODSA-N	UNK	UNPD6434	0.46403	Level3=InSilico-Generic	CCCCCCCCCCC(O)C1CCC(C2CCC(C(O)CCCCCCCCCC(O)CC3=CC(OC)OC3=O)O2)O1	XUTUBMYKOMDIAC	M-H-	C36H64O8	8.743	1444032	Acetogenins	Linear polyketides	Polyketides	True	Lipids and lipid-like molecules	Fatty Acyls	Fatty alcohols	Long-chain fatty alcohols	InChI=1S/C36H64O8/c1-3-4-5-6-7-10-13-16-19-29(38)31-21-23-33(42-31)34-24-22-32(43-34)30(39)20-17-14-11-8-9-12-15-18-28(37)25-27-26-35(41-2)44-36(27)40/h26,28-35,37-39H,3-25H2,1-2H3	XUTUBMYKOMDIAC-UHFFFAOYSA-N	UNK	UNK	UNK	UNK	162915254	UNK	single
307_C18neg	299.077	3.64	4-Hydroxybenzoyl glucose	4-hydroxybenzoic acid 3,4,5-trihydroxy-6-(hydroxymethyl)-2-oxanyl ester	SCHEMBL15711517	1.02986	Level3=InSilico-Biosource	O=C(OC1OC(CO)C(O)C(O)C1O)c1ccc(O)cc1	XWTGDGASXRARSP	M-H-	C13H16O8	-0.075	61.98	Simple phenolic acids	Phenolic acids (C6-C1)	Shikimates and Phenylpropanoids	True	Organic oxygen compounds	Organooxygen compounds	Carbohydrates and carbohydrate conjugates	Hexoses	InChI=1S/C13H16O8/c14-5-8-9(16)10(17)11(18)13(20-8)21-12(19)6-1-3-7(15)4-2-6/h1-4,8-11,13-18H,5H2	XWTGDGASXRARSP-UHFFFAOYSA-N	UNK	UNK	UNK	UNK	14132341	UNK	single
480_C18neg	379.161	4.35	pkonid:917598|XZJKVJAXKHAZSA-UHFFFAOYSA-N	UNK	NCGC00401365-01	0.55859	Level3=InSilico-Generic	NC(=O)CN1C(=O)C2CN(C(=O)CC3(CC(=O)O)CCCC3)CCN2C1=O	XZJKVJAXKHAZSA	M-H-	C17H24N4O6	-1.205	35.87	Piperidine alkaloids	Lysine alkaloids	Alkaloids	False	Organoheterocyclic compounds	Azolidines	Imidazolidines	Hydantoins	InChI=1S/C17H24N4O6/c18-12(22)10-21-15(26)11-9-19(5-6-20(11)16(21)27)13(23)7-17(8-14(24)25)3-1-2-4-17/h11H,1-10H2,(H2,18,22)(H,24,25)	XZJKVJAXKHAZSA-UHFFFAOYSA-N	UNK	UNK	UNK	UNK	78523105	UNK	single
444_C18neg	359.135	3.95	UNPD51701	UNK	UNK	0.64693	Level3=InSilico-Generic	COC1OCC2(O)C3CC4(C(=O)O3)C(C)C(O)C(O)C4(O)C2(C)C1O	XZWQRURJYQQURW	M-H-	C16H24O9	-2.164	44.8	Prezizaane sesquiterpenoids	Sesquiterpenoids	Terpenoids	True	Organoheterocyclic compounds	Lactones	Gamma butyrolactones	Gamma butyrolactones	InChI=1S/C16H24O9/c1-6-8(17)9(18)16(22)13(2)10(19)11(23-3)24-5-15(13,21)7-4-14(6,16)12(20)25-7/h6-11,17-19,21-22H,4-5H2,1-3H3	XZWQRURJYQQURW-UHFFFAOYSA-N	UNK	UNK	UNK	UNK	73825608	UNK	single
277_C18pos	215.139	1.16	pkonid:921706|YBXRHJWNPYZEQO-UHFFFAOYSA-N	hex-1-enyl-(4-hydroxy-3-oxobutan-2-yl)imino-oxidoammonium	UNK	0.5938	Level3=InSilico-Generic	CCCCC=C[N+]([O-])=NC(C)C(=O)CO	YBXRHJWNPYZEQO	M+H+	C10H18N2O3	0.5	51.52	UNK	UNK	UNK	UNK	Organic oxygen compounds	Organooxygen compounds	Carbonyl compounds	Alpha-hydroxy ketones	InChI=1S/C10H18N2O3/c1-3-4-5-6-7-12(15)11-9(2)10(14)8-13/h6-7,9,13H,3-5,8H2,1-2H3	YBXRHJWNPYZEQO-UHFFFAOYSA-N	UNK	UNK	UNK	UNK	71436329	UNK	single
10_C18neg	109.029	3.75	PYROCATECHOL	benzene-1,2-diol	Benzene-1,2-diolate	3.58	Level1=MSMSmatch	Oc1ccccc1O	YCIMNLLNPGFGHC	M-H-	C6H6O2	1.371	169.42	UNK	UNK	Shikimates and Phenylpropanoids	False	Benzenoids	Phenols	Benzenediols	Catechols	InChI=1S/C6H6O2/c7-5-3-1-2-4-6(5)8/h1-4,7-8H	YCIMNLLNPGFGHC-UHFFFAOYSA-N	120-80-9,12385-08-9,16474-90-1,37349-32-9	C00090,C01785,C15571	UNK	CHEBI:18135	289	HMDB0000957	Isomeric
9_C18neg	109.029	1.6	1,2-Benzenediol	benzene-1,2-diol	Benzene-1,2-diolate	0.95531	Level3=InSilico-Biosource	Oc1ccccc1O	YCIMNLLNPGFGHC	M-H-	C6H6O2	1.371	283.48	UNK	UNK	Shikimates and Phenylpropanoids	False	Benzenoids	Phenols	Benzenediols	Catechols	InChI=1S/C6H6O2/c7-5-3-1-2-4-6(5)8/h1-4,7-8H	YCIMNLLNPGFGHC-UHFFFAOYSA-N	120-80-9,12385-08-9,16474-90-1,37349-32-9	C00090,C01785,C15571	UNK	CHEBI:18135	289	HMDB0000957	Isomeric
331_C18pos	235.073	5.33	Pinosylvin3,5-DihydroxystilbenePinosylvine(E)-Pinosylvin	5-(2-phenylethenyl)benzene-1,3-diol	5-Styrylresorcinol,3,5-Dihydroxystilbene,5-(2-phenylethenyl)benzene-1,3-diol,5-(2-phenylethenyl)-1,3-benzenediol,Spectrum_000651,Resorcinol, 5-styryl-,SpecPlus_000075,Spectrum2_000193,Spectrum3_000197,Spectrum4_001514,&#65279;Pinosylvin?,KBioGR_002207,KBioSS_001131,DivK1c_006171,UNII-75IT683K8W,SPBio_000145,KBio1_001115,KBio2_001131,KBio2_003699,KBio2_006267,KBio3_001253,YCVPRTHEGLPYPB-UHFFFAOYSA…	0.92929	Level3=InSilico-Biosource	Oc1cc(O)cc(C=Cc2ccccc2)c1	YCVPRTHEGLPYPB	M+Na+	C14H12O2	3.844	69.9	Monomeric stilbenes	Stilbenoids	Shikimates and Phenylpropanoids	False	Phenylpropanoids and polyketides	Stilbenes	UNK	Stilbenes	InChI=1S/C14H12O2/c15-13-8-12(9-14(16)10-13)7-6-11-4-2-1-3-5-11/h1-10,15-16H	YCVPRTHEGLPYPB-UHFFFAOYSA-N	102-61-4,22139-77-1	UNK	UNK	UNK	100754	UNK	single
887_C18neg	651.251	3.43	pkonid:924239|YDJYFEOPPAKLBM-UHFFFAOYSA-N	UNK	2-(7-hydroxy-4-methyl-2-oxo-2H-chromen-3-yl)-N-2-(1H-pyrrol-1-yl)ethylacetamide	0.46365	Level3=InSilico-Generic	Cc1c(CC(O)=NCCn2cccc2)c(=O)oc2cc(O)ccc12	YDJYFEOPPAKLBM	2M-H-	C18H18N2O4	3.229	150945	Simple coumarins	Coumarins	Shikimates and Phenylpropanoids	False	Phenylpropanoids and polyketides	Coumarins and derivatives	Hydroxycoumarins	7-hydroxycoumarins	InChI=1S/C18H18N2O4/c1-12-14-5-4-13(21)10-16(14)24-18(23)15(12)11-17(22)19-6-9-20-7-2-3-8-20/h2-5,7-8,10,21H,6,9,11H2,1H3,(H,19,22)	YDJYFEOPPAKLBM-UHFFFAOYSA-N	UNK	UNK	UNK	UNK	125428779	UNK	single
135_C18pos	160.076	4.08	pkonid:926557|YEVWUIYSLYVPHB-UHFFFAOYSA-N	3-(2-methoxyphenyl)-2-propenenitrile	UNPD100537	0.59759	Level3=InSilico-Generic	COc1ccccc1C=CC#N	YEVWUIYSLYVPHB	M+H+	C10H9NO	1.932	271.64	Cinnamic acids and derivatives	Phenylpropanoids (C6-C3)	Shikimates and Phenylpropanoids	False	Benzenoids	Phenol ethers	Anisoles	Anisoles	InChI=1S/C10H9NO/c1-12-10-7-3-2-5-9(10)6-4-8-11/h2-7H,1H3	YEVWUIYSLYVPHB-UHFFFAOYSA-N	57103-24-9	UNK	UNK	UNK	367325	UNK	single
687_C18pos	395.131	4.44	Derhamnosyl	UNK	Jioglutoside B-Derhamnosyl	0.56415	Level3=InSilico-Generic	C=C1CCC2C(C(=O)OC)=COC(OC3OC(CO)C(O)C(O)C3O)C12	YFJJLINRGUAFIG	M+Na+	C17H24O9	-0.35	126.63	Iridoids monoterpenoids	Monoterpenoids	Terpenoids	True	Organic oxygen compounds	Organooxygen compounds	Carbohydrates and carbohydrate conjugates	O-glycosyl compounds	InChI=1S/C17H24O9/c1-7-3-4-8-9(15(22)23-2)6-24-16(11(7)8)26-17-14(21)13(20)12(19)10(5-18)25-17/h6,8,10-14,16-21H,1,3-5H2,2H3	YFJJLINRGUAFIG-UHFFFAOYSA-N	UNK	UNK	UNK	UNK		UNK	single
275_C18neg	287.056	6.8	(R)-Semixanthomegnin;(-)-Semixanthomegnin	10-hydroxy-7-methoxy-3-methyl-3,4-dihydrobenzog2benzopyran-1,6,9-trione	Semi-Xanthomegnin	0.67902	Level3=InSilico-Generic	COC1=CC(=O)c2c(cc3c(c2O)C(=O)OC(C)C3)C1=O	YPJWDOQDLYENRC	M-H-	C15H12O6	1.516	14.46	Isocoumarins|Naphthoquis	Naphthalenes|Coumarins	Polyketides|Shikimates and Phenylpropanoids	False	Phenylpropanoids and polyketides	Isochromanequinones	UNK	Isochromanequinones	InChI=1S/C15H12O6/c1-6-3-7-4-8-12(14(18)11(7)15(19)21-6)9(16)5-10(20-2)13(8)17/h4-6,18H,3H2,1-2H3	YPJWDOQDLYENRC-UHFFFAOYSA-N	UNK	UNK	UNK	UNK	10891515	UNK	single
678_C18neg	477.161	4.49	UNPD43254	UNK	UNK	0.63471	Level3=InSilico-Generic	OCC1OC(OCC2=CC(OC3OCC(O)C(O)C3O)C3C=COC(O)C23)C(O)C(O)C1O	YPNROBCFFPTTOX	M-H-	C20H30O13	-3.255	32.47	Iridoids monoterpenoids	Monoterpenoids	Terpenoids	True	Lipids and lipid-like molecules	Prenol lipids	Monoterpenoids	Iridoids and derivatives	InChI=1S/C20H30O13/c21-4-11-14(24)15(25)17(27)20(33-11)30-5-7-3-10(8-1-2-29-18(28)12(7)8)32-19-16(26)13(23)9(22)6-31-19/h1-3,8-28H,4-6H2	YPNROBCFFPTTOX-UHFFFAOYSA-N	UNK	UNK	UNK	UNK	14160314	UNK	single
1052_C18pos	907.274	8.85	(+)-form	Isohopeaphenol	UNK	0.95857	Level3=InSilico-Biosource	Oc1ccc(C2Oc3cc(O)cc4c3C2c2cc(O)cc(O)c2C(c2ccc(O)cc2)C4C2c3cc(O)cc4c3C(c3cc(O)cc(O)c3C2c2ccc(O)cc2)C(c2ccc(O)cc2)O4)cc1	YQQUILZPDYJDQJ	M+H+	C56H42O12	8.848	875.51	Oligomeric stibenes	Stilbenoids	Shikimates and Phenylpropanoids	False	Phenylpropanoids and polyketides	2-arylbenzofuran flavonoids	UNK	2-arylbenzofuran flavonoids	InChI=1S/C56H42O12/c57-29-9-1-25(2-10-29)45-47-37(17-33(61)21-41(47)65)53-49-39(19-35(63)23-43(49)67-55(53)27-5-13-31(59)14-6-27)51(45)52-40-20-36(64)24-44-50(40)54(56(68-44)28-7-15-32(60)16-8-28)38-18-34(62)22-42(66)48(38)46(52)26-3-11-30(58)12-4-26/h1-24,45-46,51-66H	YQQUILZPDYJDQJ-UHFFFAOYSA-N	17912-85-5	UNK	UNK	UNK		HMDB0033013	Isomeric
1053_C18pos	907.274	7.52	(+)-form	Isohopeaphenol	UNK	0.9631	Level3=InSilico-Biosource	Oc1ccc(C2Oc3cc(O)cc4c3C2c2cc(O)cc(O)c2C(c2ccc(O)cc2)C4C2c3cc(O)cc4c3C(c3cc(O)cc(O)c3C2c2ccc(O)cc2)C(c2ccc(O)cc2)O4)cc1	YQQUILZPDYJDQJ	M+H+	C56H42O12	8.848	3908.88	Oligomeric stibenes	Stilbenoids	Shikimates and Phenylpropanoids	False	Phenylpropanoids and polyketides	2-arylbenzofuran flavonoids	UNK	2-arylbenzofuran flavonoids	InChI=1S/C56H42O12/c57-29-9-1-25(2-10-29)45-47-37(17-33(61)21-41(47)65)53-49-39(19-35(63)23-43(49)67-55(53)27-5-13-31(59)14-6-27)51(45)52-40-20-36(64)24-44-50(40)54(56(68-44)28-7-15-32(60)16-8-28)38-18-34(62)22-42(66)48(38)46(52)26-3-11-30(58)12-4-26/h1-24,45-46,51-66H	YQQUILZPDYJDQJ-UHFFFAOYSA-N	17912-85-5	UNK	UNK	UNK		HMDB0033013	Chromatographic split
80_C18pos	137.023	3.23	34-DIHYDROXYBENZOATE (Chimeric precursor selection)	3,4-dihydroxybenzoic acid	3,4-DIHYDROXYBENZOIC ACID,protocatechuic acid,99-50-3,Protocatehuic acid,4-Carboxy-1,2-dihydroxybenzene,4,5-Dihydroxybenzoic acid,Benzoic acid, 3,4-dihydroxy-,protocatechuate,3,4-dihydroxybenzoate,CCRIS 6291,protocatechuicacid,EINECS 202-760-0,UNII-36R5QJ8L4B,MFCD00002509,NSC 16631,BRN 1448841,36R5QJ8L4B,DTXSID4021212,CHEBI:36062,PROTOCATECHOIC ACID,NSC-16631,CHEMBL37537,MLS000737807,DTXCID601212…	3.28	Level1=MSMSmatch	O=C(O)c1ccc(O)c(O)c1	YQUVCSBJEUQKSH	M-H2O+H+	C7H6O4	0.986	29.28	Simple phenolic acids	Phenolic acids (C6-C1)	Shikimates and Phenylpropanoids	False	Benzenoids	Benzene and substituted derivatives	Benzoic acids and derivatives	Hydroxybenzoic acid derivatives	InChI=1S/C7H6O4/c8-5-2-1-4(7(10)11)3-6(5)9/h1-3,8-9H,(H,10,11)	YQUVCSBJEUQKSH-UHFFFAOYSA-N	58534-64-8,6334-12-9,89-86-1,99-50-3	C00230	UNK	UNK	72	HMDB0001856	Isomeric
81_C18neg	153.019	3.74	34-DIHYDROXYBENZOATE (Chimeric precursor selection)	3,4-dihydroxybenzoic acid	3,4-DIHYDROXYBENZOIC ACID,protocatechuic acid,99-50-3,Protocatehuic acid,4-Carboxy-1,2-dihydroxybenzene,4,5-Dihydroxybenzoic acid,Benzoic acid, 3,4-dihydroxy-,protocatechuate,3,4-dihydroxybenzoate,CCRIS 6291,protocatechuicacid,EINECS 202-760-0,UNII-36R5QJ8L4B,MFCD00002509,NSC 16631,BRN 1448841,36R5QJ8L4B,DTXSID4021212,CHEBI:36062,PROTOCATECHOIC ACID,NSC-16631,CHEMBL37537,MLS000737807,DTXCID601212…	3.55	Level1=MSMSmatch	O=C(O)c1ccc(O)c(O)c1	YQUVCSBJEUQKSH	M-H-	C7H6O4	0.986	71.84	Simple phenolic acids	Phenolic acids (C6-C1)	Shikimates and Phenylpropanoids	False	Benzenoids	Benzene and substituted derivatives	Benzoic acids and derivatives	Hydroxybenzoic acid derivatives	InChI=1S/C7H6O4/c8-5-2-1-4(7(10)11)3-6(5)9/h1-3,8-9H,(H,10,11)	YQUVCSBJEUQKSH-UHFFFAOYSA-N	58534-64-8,6334-12-9,89-86-1,99-50-3	C00230	UNK	UNK	72	HMDB0001856	Isomeric
628_C18neg	452.278	11.68	LPE 16:0	hexadecanoic acid 3-2-aminoethoxy(hydroxy)phosphoryloxy-2-hydroxypropyl ester	LysoPE(16:0/0:0)	1.61	Level2b=MSMSmatch	CCCCCCCCCCCCCCCC(=O)OCC(O)COP(=O)(O)OCCN	YVYMBNSKXOXSKW	M-H-	C21H44NO7P	5.024	28.86	Glycerophosphoethanolamines	Glycerophospholipids	Fatty acids	False	Lipids and lipid-like molecules	Glycerophospholipids	Glycerophosphoethanolamines	1-acyl-sn-glycero-3-phosphoethanolamines	InChI=1S/C21H44NO7P/c1-2-3-4-5-6-7-8-9-10-11-12-13-14-15-21(24)27-18-20(23)19-29-30(25,26)28-17-16-22/h20,23H,2-19,22H2,1H3,(H,25,26)	YVYMBNSKXOXSKW-UHFFFAOYSA-N	13190-01-7,132-87-6,19805-23-3	UNK	UNK	UNK	89229	UNK	single
703_C18pos	402.166	4.94	pkonid:959178|YZJFCFVBSKSLGN-UHFFFAOYSA-N	5-methoxy-8-(2-methyl-1-piperidin-1-iumyl)methyl-4-oxo-2-phenyl-1-benzopyran-7-olate	7-hydroxy-5-methoxy-8-(2-methylpiperidin-1-yl)methyl-2-phenyl-4H-chromen-4-one	0.60235	Level3=InSilico-Generic	COc1cc(O)c(CN2CCCCC2C)c2oc(-c3ccccc3)cc(=O)c12	YZJFCFVBSKSLGN	M+Na+	C23H25NO4	5.47	35.15	Flavones	Flavonoids	Shikimates and Phenylpropanoids	False	Phenylpropanoids and polyketides	Flavonoids	O-methylated flavonoids	5-O-methylated flavonoids	InChI=1S/C23H25NO4/c1-15-8-6-7-11-24(15)14-17-18(25)12-21(27-2)22-19(26)13-20(28-23(17)22)16-9-4-3-5-10-16/h3-5,9-10,12-13,15,25H,6-8,11,14H2,1-2H3	YZJFCFVBSKSLGN-UHFFFAOYSA-N	UNK	UNK	UNK	UNK	16423601	UNK	single
155_C18pos	167.07	3.59	(E)-form	4-(3-hydroxyprop-1-enyl)benzene-1,2-diol	4-(1E)-3-hydroxyprop-1-en-1-ylbenzene-1,2-diol	0.6532	Level3=InSilico-Generic	OCC=Cc1ccc(O)c(O)c1	ZCKDCRKBURQZPT	M+H+	C9H10O3	1.162	18.83	Cinnamic acids and derivatives	Phenylpropanoids (C6-C3)	Shikimates and Phenylpropanoids	False	Phenylpropanoids and polyketides	Cinnamyl alcohols	UNK	Cinnamyl alcohols	InChI=1S/C9H10O3/c10-5-1-2-7-3-4-8(11)9(12)6-7/h1-4,6,10-12H,5H2	ZCKDCRKBURQZPT-UHFFFAOYSA-N	272785-02-1	UNK	UNK	UNK	361171	UNK	single
263_C18pos	209.19	10.47	2-Methylpropanoyl	Propanoic acid, 2-methyl-, 3,7-dimethyl-6-octenyl ester	Citronellyl isobutyrate	0.63505	Level3=InSilico-Generic	CC(C)=CCCC(C)CCOC(=O)C(C)C	ZGPPERKMXSGYRK	M+H-H2O+	C14H26O2	4.572	10.97	Wax monoesters	Fatty esters	Fatty acids|Terpenoids	False	Lipids and lipid-like molecules	Fatty Acyls	Fatty alcohol esters	Fatty alcohol esters	InChI=1S/C14H26O2/c1-11(2)7-6-8-13(5)9-10-16-14(15)12(3)4/h7,12-13H,6,8-10H2,1-5H3	ZGPPERKMXSGYRK-UHFFFAOYSA-N	97-89-2	UNK	UNK	UNK	60985	HMDB0037228	single
399_C18pos	266.123	1.03	1-(3-Carboxypropyl)amino-1-deoxyfructose	UNK	SCHEMBL16883524	0.61225	Level3=InSilico-Generic	O=C(O)CCCNCC1(O)OCC(O)C(O)C1O	ZIMREPWIHGBADX	M+H+	C10H19NO7	-1.519	571.77	UNK	UNK	Carbohydrates	True	Organic acids and derivatives	Carboxylic acids and derivatives	Amino acids, peptides, and analogues	Gamma amino acids and derivatives	InChI=1S/C10H19NO7/c12-6-4-18-10(17,9(16)8(6)15)5-11-3-1-2-7(13)14/h6,8-9,11-12,15-17H,1-5H2,(H,13,14)	ZIMREPWIHGBADX-UHFFFAOYSA-N	UNK	UNK	UNK	UNK	118214957	UNK	single
36_C18neg	117.019	1.8	METHYLMALONATE (Chimeric precursor selection)	2-methylpropanedioic acid	2-Methylpropanedioate	3.62	Level1=MSMSmatch	CC(C(=O)O)C(=O)O	ZIYVHBGGAOATLY	M-H-	C4H6O4	-0.085	415.5	Dicarboxylic acids	Fatty Acids and Conjugates	Fatty acids	False	Organic acids and derivatives	Carboxylic acids and derivatives	Dicarboxylic acids and derivatives	Dicarboxylic acids and derivatives	InChI=1S/C4H6O4/c1-2(3(5)6)4(7)8/h2H,1H3,(H,5,6)(H,7,8)	ZIYVHBGGAOATLY-UHFFFAOYSA-N	516-05-2,52735-88-3	C02170	UNK	CHEBI:15849,CHEBI:30860	487	HMDB0000202	single
321_C18pos	229.155	1.28	Pro-leu	4-methyl-2-oxo(2-pyrrolidin-1-iumyl)methylaminopentanoate	Pro-Leu	0.64081	Level3=InSilico-Generic	CC(C)CC(N=C(O)C1CCCN1)C(=O)O	ZKQOUHVVXABNDG	M+H+	C11H20N2O3	1.128	49.54	Aminoacids	Small peptides	Amino acids and Peptides	False	Organic acids and derivatives	Carboxylic acids and derivatives	Amino acids, peptides, and analogues	Dipeptides	InChI=1S/C11H20N2O3/c1-7(2)6-9(11(15)16)13-10(14)8-4-3-5-12-8/h7-9,12H,3-6H2,1-2H3,(H,13,14)(H,15,16)	ZKQOUHVVXABNDG-UHFFFAOYSA-N	52899-07-7	UNK	UNK	UNK	3527720	UNK	single
516_C18neg	397.226	12.16	(3?,5?,8?,12?,14?,17?,20S)-form	UNK	Pregn-6-ene-3,5,8,12,14,17,20-heptol	0.48883	Level3=InSilico-Generic	CC(O)C1(O)CCC2(O)C3(O)C=CC4(O)CC(O)CCC4(C)C3CC(O)C12C	ZLVJQYVENQAIEO	M-H-	C21H34O7	-0.754	243.89	UNK	Steroids	Terpenoids	False	Lipids and lipid-like molecules	Steroids and steroid derivatives	Pregnane steroids	Gluco/mineralocorticoids, progestogins and derivatives	InChI=1S/C21H34O7/c1-12(22)19(26)8-9-21(28)17(19,3)15(24)10-14-16(2)5-4-13(23)11-18(16,25)6-7-20(14,21)27/h6-7,12-15,22-28H,4-5,8-11H2,1-3H3	ZLVJQYVENQAIEO-UHFFFAOYSA-N	UNK	UNK	UNK	UNK		UNK	single
914_C18neg	699.245	10.56	3,3'-Di-Me ether, 9-O-(4-hydroxy-3-methoxy-E-cinnamoyl), 9'-O-(4-hydroxy-E-cinnamoyl)	UNK	(-)-(7'S,8'S)-threo-carolignan X	0.65488	Level3=InSilico-Generic	COc1cc(C=CC(=O)OCCCc2ccc(OC(COC(=O)C=Cc3ccc(O)cc3)C(O)c3ccc(O)c(OC)c3)c(OC)c2)ccc1O	ZLYDRQZJTMLSQL	M-H-	C39H40O12	5.791	113538	Neoligs	Ligs	Shikimates and Phenylpropanoids	False	Lignans, neolignans and related compounds	UNK	UNK	Lignans, neolignans and related compounds	InChI=1S/C39H40O12/c1-46-33-21-27(8-15-30(33)41)11-19-37(43)49-20-4-5-26-9-17-32(35(22-26)48-3)51-36(39(45)28-12-16-31(42)34(23-28)47-2)24-50-38(44)18-10-25-6-13-29(40)14-7-25/h6-19,21-23,36,39-42,45H,4-5,20,24H2,1-3H3	ZLYDRQZJTMLSQL-UHFFFAOYSA-N	UNK	UNK	UNK	UNK	75298029	UNK	single
527_C18neg	405.134	7.34	UNPD226084	3-phenyl-1-3,5,7-trihydroxy-2-(4-hydroxyphenyl)-3,4-dihydro-2H-1-benzopyran-8-yl-1-propanone	CHEMBL4515687	0.68332	Level3=InSilico-Generic	O=C(CCc1ccccc1)c1c(O)cc(O)c2c1OC(c1ccc(O)cc1)C(O)C2	ZOGKFZFUSNPOTE	M-H-	C24H22O6	3.71	7.68	Chalcones|Flavan-3-ols	Flavonoids	Shikimates and Phenylpropanoids	False	Phenylpropanoids and polyketides	Flavonoids	Flavans	Flavan-3-ols	InChI=1S/C24H22O6/c25-16-9-7-15(8-10-16)23-21(29)12-17-19(27)13-20(28)22(24(17)30-23)18(26)11-6-14-4-2-1-3-5-14/h1-5,7-10,13,21,23,25,27-29H,6,11-12H2	ZOGKFZFUSNPOTE-UHFFFAOYSA-N	UNK	UNK	UNK	UNK	73331652	UNK	single
609_C18neg	444.135	1.1	9-4-Hydroxy-3-methoxy-E-cinnamoyl-(?5)-?-L-ribofuranosyl	UNK	6-Purinol-9-4-Hydroxy-3-methoxy-E-cinnamoyl-(a5)-I-L-ribofuranosyl	0.48184	Level3=InSilico-Generic	COc1cc(C=CC(=O)OCC2OC(n3cnc4c(O)ncnc43)C(O)C2O)ccc1O	ZPWQODFLTQJWNX	M+formate-	C20H20N4O8	0.535	16.88	Purine nucleos(t)ides	Nucleosides	Carbohydrates	False	Nucleosides, nucleotides, and analogues	Purine nucleosides	UNK	Purine nucleosides	InChI=1S/C20H20N4O8/c1-30-12-6-10(2-4-11(12)25)3-5-14(26)31-7-13-16(27)17(28)20(32-13)24-9-23-15-18(24)21-8-22-19(15)29/h2-6,8-9,13,16-17,20,25,27-28H,7H2,1H3,(H,21,22,29)	ZPWQODFLTQJWNX-UHFFFAOYSA-N	UNK	UNK	UNK	UNK		UNK	single
748_C18neg	525.198	5.1	lucidumoside A	3-ethyl-4-2-2-(4-hydroxyphenyl)ethoxy-2-oxoethyl-2-3,4,5-trihydroxy-6-(hydroxymethyl)-2-oxanyloxy-3,4-dihydro-2H-pyran-5-carboxylic acid methyl ester	UNK	0.6727	Level3=InSilico-Generic	CCC1C(OC2OC(CO)C(O)C(O)C2O)OC=C(C(=O)OC)C1CC(=O)OCCc1ccc(O)cc1	ZPYDXRKJBFBYGO	M-H-	C25H34O12	1.092	58.99	Secoiridoid monoterpenoids	Monoterpenoids	Terpenoids	True	Lipids and lipid-like molecules	Prenol lipids	Terpene glycosides	Terpene glycosides	InChI=1S/C25H34O12/c1-3-15-16(10-19(28)34-9-8-13-4-6-14(27)7-5-13)17(23(32)33-2)12-35-24(15)37-25-22(31)21(30)20(29)18(11-26)36-25/h4-7,12,15-16,18,20-22,24-27,29-31H,3,8-11H2,1-2H3	ZPYDXRKJBFBYGO-UHFFFAOYSA-N	UNK	UNK	UNK	UNK	20979904	UNK	single
572_C18pos	330.133	1.02	(2E)-N-2-(3,4-dihydroxyphenyl)ethyl-3-(4-hydroxy-3-methoxyphenyl)prop-2-enimidic acid	N-2-(3,4-dihydroxyphenyl)ethyl-3-(4-hydroxy-3-methoxyphenyl)-2-propenamide	(2E)-N-2-(3,4-dihydroxyphenyl)ethyl-3-(4-hydroxy-3-methoxyphenyl)prop-2-enimidic acid	0.52613	Level3=InSilico-Generic	COc1cc(C=CC(O)=NCCc2ccc(O)c(O)c2)ccc1O	ZRLYUFOWFPPSTD	M+H+	C18H19NO5	2.843	14.88	Linear diarylheptanoids	Diarylheptanoids	Shikimates and Phenylpropanoids	False	Phenylpropanoids and polyketides	Cinnamic acids and derivatives	Hydroxycinnamic acids and derivatives	Hydroxycinnamic acids and derivatives	InChI=1S/C18H19NO5/c1-24-17-11-12(3-6-15(17)21)4-7-18(23)19-9-8-13-2-5-14(20)16(22)10-13/h2-7,10-11,20-22H,8-9H2,1H3,(H,19,23)	ZRLYUFOWFPPSTD-UHFFFAOYSA-N	UNK	UNK	UNK	UNK	67209750	UNK	single
619_C18neg	449.109	5.96	astilbin	2-(3,4-dihydroxyphenyl)-5,7-dihydroxy-3-(3,4,5-trihydroxy-6-methyl-2-oxanyl)oxy-3,4-dihydro-2H-1-benzopyran-4-one	Isoastilbin,54141-72-9,54081-48-0,2-(3,4-DIHYDROXYPHENYL)-5,7-DIHYDROXY-3-(3,4,5-TRIHYDROXY-6-METHYL-OXA N-2-YL)OXY-CHROMAN-4-ONE,2-(3,4-dihydroxyphenyl)-5,7-dihydroxy-3-(3,4,5-trihydroxy-6-methyloxan-2-yl)oxy-2,3-dihydrochromen-4-one,(2R,3S)-3-(6-Deoxy-alpha-L-mannopyranosyl)oxy-2-(3,4-dihydroxyphenyl)-2,3-dihydro-5,7-dihydroxy-4H-1-benzopyran-4-one; (2R,3S)-Astilbin,Astilbin;Neoisoastilbin,SCHE…	1.76	Level2b=MSMSmatch	CC1OC(OC2C(=O)c3c(O)cc(O)cc3OC2c2ccc(O)c(O)c2)C(O)C(O)C1O	ZROGCCBNZBKLEL	M-H-	C21H22O11	0.615	106.94	Dihydroflavonols	Flavonoids	Shikimates and Phenylpropanoids	True	Phenylpropanoids and polyketides	Flavonoids	Flavonoid glycosides	Flavonoid-3-O-glycosides	InChI=1S/C21H22O11/c1-7-15(26)17(28)18(29)21(30-7)32-20-16(27)14-12(25)5-9(22)6-13(14)31-19(20)8-2-3-10(23)11(24)4-8/h2-7,15,17-26,28-29H,1H3	ZROGCCBNZBKLEL-UHFFFAOYSA-N	54141-72-9	UNK	UNK	UNK	316844	UNK	single
364_C18pos	249.112	6.89	2-Methylresorcinol	2-methylbenzene-1,3-diol	2-Methylresorcinol	0.53335	Level3=InSilico-Generic	Cc1c(O)cccc1O	ZTMADXFOCUXMJE	2M+H+	C7H8O2	1.436	50.49	UNK	UNK	Shikimates and Phenylpropanoids	False	Benzenoids	Phenols	Benzenediols	Resorcinols	InChI=1S/C7H8O2/c1-5-6(8)3-2-4-7(5)9/h2-4,8-9H,1H3	ZTMADXFOCUXMJE-UHFFFAOYSA-N	23-22-3,608-25-3,62662-81-1	UNK	UNK	UNK	11843	UNK	single
590_C18pos	340.171	8.41	5-amino-6-{3-amino-6-(aminomethyl)-4,5-dihydroxyoxan-2-yloxy}cyclohexane-1,2,3,4-tetrol	UNK	5-amino-6-{3-amino-6-(aminomethyl)-4,5-dihydroxyoxan-2-yloxy}cyclohexane-1,2,3,4-tetrol	0.48907	Level3=InSilico-Generic	NCC1OC(OC2C(N)C(O)C(O)C(O)C2O)C(N)C(O)C1O	ZUNOXVHACWVJCX	M+H+	C12H25N3O8	-3.625	72.45	Amino cyclitols	Polyols	Carbohydrates	True	Organic oxygen compounds	Organooxygen compounds	Carbohydrates and carbohydrate conjugates	Aminocyclitol glycosides	InChI=1S/C12H25N3O8/c13-1-2-5(16)7(18)4(15)12(22-2)23-11-3(14)6(17)8(19)9(20)10(11)21/h2-12,16-21H,1,13-15H2	ZUNOXVHACWVJCX-UHFFFAOYSA-N	UNK	UNK	UNK	UNK	163082410	UNK	single
421_C18pos	273.113	6.75	pkonid:994139|ZVNJQANZWXBDCG-UHFFFAOYSA-N	UNK	UNK	0.66717	Level3=InSilico-Generic	C=CC(O)C#CC#CC(O)C=CCC1=CC(C)OC1=O	ZVNJQANZWXBDCG	M+H+	C16H16O4	1.349	17.27	Fatty alcohols	Fatty acyls	Fatty acids	False	Lipids and lipid-like molecules	Fatty Acyls	Fatty alcohols	Fatty alcohols	InChI=1S/C16H16O4/c1-3-14(17)8-4-5-9-15(18)10-6-7-13-11-12(2)20-16(13)19/h3,6,10-12,14-15,17-18H,1,7H2,2H3	ZVNJQANZWXBDCG-UHFFFAOYSA-N	UNK	UNK	UNK	UNK	85397890	UNK	single
751_C18pos	432.281	5	pkonid:996315|ZWWVMGQAOAIIQO-UHFFFAOYSA-N	UNK	UNK	0.57435	Level3=InSilico-Generic	CNC1C(O)C(OC2CC(OC3OC(CN)=CCC3N)C(N)CC2N)OCC1(C)O	ZWWVMGQAOAIIQO	M+H+	C19H37N5O6	-2.598	148	Amino cyclitols	Polyols	Carbohydrates	True	Organic oxygen compounds	Organooxygen compounds	Carbohydrates and carbohydrate conjugates	O-glycosyl compounds	InChI=1S/C19H37N5O6/c1-19(26)8-27-18(15(25)16(19)24-2)30-14-6-13(11(22)5-12(14)23)29-17-10(21)4-3-9(7-20)28-17/h3,10-18,24-26H,4-8,20-23H2,1-2H3	ZWWVMGQAOAIIQO-UHFFFAOYSA-N	UNK	UNK	UNK	UNK	162890820	UNK	single
942_C18neg	743.214	5.41	pkonid:999128|ZYROOSDUYXRRRR-UHFFFAOYSA-N	N-2-(4-methoxyphenyl)-4-oxo-1-benzopyran-7-yl-3-pyridinecarboxamide	N-2-(4-methoxyphenyl)-4-oxo-4H-chromen-7-ylpyridine-3-carboxamide	0.51568	Level3=InSilico-Generic	COc1ccc(-c2cc(=O)c3ccc(N=C(O)c4cccnc4)cc3o2)cc1	ZYROOSDUYXRRRR	2M-H-	C22H16N2O4	4.822	185506	Flavones	Flavonoids	Shikimates and Phenylpropanoids	False	Phenylpropanoids and polyketides	Flavonoids	O-methylated flavonoids	4'-O-methylated flavonoids	InChI=1S/C22H16N2O4/c1-27-17-7-4-14(5-8-17)20-12-19(25)18-9-6-16(11-21(18)28-20)24-22(26)15-3-2-10-23-13-15/h2-13H,1H3,(H,24,26)	ZYROOSDUYXRRRR-UHFFFAOYSA-N	UNK	UNK	UNK	UNK	16825938	UNK	single

## Sheet: Hilic_Metabo
Alignment ID	Average Mz	Average Rt(min)	Metabolite name	PubChem_name	Synonym	Total score	Annotation Level	SMILES	Short InChIKey	Adduct type	Molecular Formula	XLogP	S/N average	ClassNP	SuperClassNP	PathwayNP	IsGlycoNP	superclass	class	subclass	direct_parent	InChI	INCHIKEY	cas	kegg	name	CheBIid	CID	HMDB	Peak character
1119_Hilicpos	867.213	10.29	w/o MS2: 3,4,5-tris(acetyloxy)-6-(5-hydroxy-1,4-dioxo-3-{3,4,5-tris(acetyloxy)-6-(acetyloxy)methyloxan-2-yloxy}-1,4-dihydronaphthalen-2-yl)oxyoxan-2-ylmethyl acetate	acetic acid 3,4,5-triacetyloxy-6-5-hydroxy-1,4-dioxo-3-3,4,5-triacetyloxy-6-(acetyloxymethyl)-2-oxanyloxy-2-naphthalenyloxy-2-oxanylmethyl ester	STL528784,AKOS030488144,5-hydroxy-1,4-dioxo-3-(2,3,4,6-tetra-O-acetylhexopyranosyl)oxy-1,4-dihydronaphthalen-2-yl 2,3,4,6-tetra-O-acetylhexopyranoside	-0.85	Level4=MSMSanalog	CC(=O)OCC1OC(OC2=C(OC3OC(COC(C)=O)C(OC(C)=O)C(OC(C)=O)C3OC(C)=O)C(=O)c3c(O)cccc3C2=O)C(OC(C)=O)C(OC(C)=O)C1OC(C)=O	COICYYHTLYZMEX	M+H+	C38H42O23	1.606	212.14	UNK	UNK	UNK	True	UNK	UNK	UNK	UNK	InChI=1S/C38H42O23/c1-14(39)50-12-24-29(52-16(3)41)33(54-18(5)43)35(56-20(7)45)37(58-24)60-31-27(48)22-10-9-11-23(47)26(22)28(49)32(31)61-38-36(57-21(8)46)34(55-19(6)44)30(53-17(4)42)25(59-38)13-51-15(2)40/h9-11,24-25,29-30,33-38,47H,12-13H2,1-8H3	COICYYHTLYZMEX-UHFFFAOYSA-N	UNK	UNK	acetic acid 3,4,5-triacetyloxy-6-5-hydroxy-1,4-dioxo-3-3,4,5-triacetyloxy-6-(acetyloxymethyl)-2-oxanyloxy-2-naphthalenyloxy-2-oxanylmethyl ester	UNK	5158722	UNK	single
1123_Hilicpos	871.573	2.04	PI(O-16:0/20:2(11Z,14Z))	UNK	UNK	0.55123	Level3=InSilico-Generic	CCCCCC=CCC=CCCCCCCCCCC(=O)OC(COCCCCCCCCCCCCCCCC)COP(=O)(O)OC1C(O)C(O)C(O)C(O)C1O	CYYMXNPNJYWNSC	M+Na+	C45H85O12P	14.113	149.85	UNK	UNK	UNK	UNK	UNK	UNK	UNK	UNK	InChI=1S/C45H85O12P/c1-3-5-7-9-11-13-15-17-19-20-21-22-24-26-28-30-32-34-39(46)56-38(36-54-35-33-31-29-27-25-23-18-16-14-12-10-8-6-4-2)37-55-58(52,53)57-45-43(50)41(48)40(47)42(49)44(45)51/h11,13,17,19,38,40-45,47-51H,3-10,12,14-16,18,20-37H2,1-2H3,(H,52,53)	CYYMXNPNJYWNSC-UHFFFAOYSA-N	UNK	UNK	UNK	UNK	75961296	UNK	single
135_Hilicpos	146.118	8.5	DEOXYCARNITINE - 50.00 eV	3-carboxypropyl(trimethyl)ammonium	10329-41-6,4-TRIMETHYLAMMONIOBUTANOATE,3-carboxy-N,N,N-trimethylpropan-1-aminium,3-carboxypropyl(trimethyl)azanium,1-Propanaminium, 3-carboxy-N,N,N-trimethyl-,(3-carboxypropyl)trimethylazanium,4-(trimethylammonio)butanoic acid,Deoxycarnitine hydrochloride,3-carboxypropyl-trimethyl-ammonium,NM2,4c5w,bmse000794,bmse000894,C01181,SCHEMBL172269,4-N-trimethylammonium butyrate,CHEBI:1941,(3-Carboxyprop…	1.91	Level2a=MSMSmatch	C[N+](C)(C)CCCC(=O)O	JHPNVNIEXXLNTR	M+H+	C7H16NO2	-0.23	893.93	UNK	UNK	UNK	UNK	Lipids and lipid-like molecules	Fatty Acyls	Fatty acids and conjugates	Straight chain fatty acids	InChI=1S/C7H15NO2/c1-8(2,3)6-4-5-7(9)10/h4-6H2,1-3H3/p+1	JHPNVNIEXXLNTR-UHFFFAOYSA-O	10329-41-6,10381-83-6,407-64-7	C01181	3-carboxypropyl(trimethyl)ammonium	CHEBI:1941	134	HMDB0001161	single
15_Hilicpos	106.086	2.63	L-Threoninol	UNK	2-aminobutane-1,3-diol,31066-40-7,1,3-Butanediol, 2-amino-,515-93-5,L-ALLO-THREONINOL,108102-49-4,MFCD00191173,MFCD00270215,2-amino-butane-1,3-diol,SCHEMBL155525,AKOS009158274,SB44926,SB44935,DA-07072,LS-13023,SY009561,SY034144,DB-070566,CS-0091337,D75101,EN300-297554,A821223	0.60605	Level3=InSilico-Generic	CC(O)C(N)CO	MUVQIIBPDFTEKM	M+H+	C4H11NO2	-1.487	82.26	UNK	UNK	UNK	False	Organic nitrogen compounds	Organonitrogen compounds	Amines	1,2-aminoalcohols	InChI=1S/C4H11NO2/c1-3(7)4(5)2-6/h3-4,6-7H,2,5H2,1H3	MUVQIIBPDFTEKM-UHFFFAOYSA-N	108102-48-3,31066-40-7,3228-51-1,44520-55-0,515-93-5,920277-18-5	UNK	2-aminobutane-1,3-diol	UNK	5068681	UNK	single
150_Hilicpos	150.112	5.33	2,2',2''-Nitrilotriethanol	Trola	TRIETHANOLAMINE,Trolamine,102-71-6,2,2',2''-Nitrilotriethanol,Sterolamide,Tris(2-hydroxyethyl)amine,Daltogen,Nitrilotriethanol,Triethylolamine,Trihydroxytriethylamine,Thiofaco T-35,Triethanolamin,Sting-Kill,Ethanol, 2,2',2''-nitrilotris-,Tri(hydroxyethyl)amine,Tris(beta-hydroxyethyl)amine,Nitrilo-2,2',2''-triethanol,Sodium ISA,Teoa,TEA (amino alcohol),2,2',2''-Nitrilotris(ethanol),Nitrilotris(eth…	1.8	Level2b=MSMSmatch	OCCN(CCO)CCO	GSEJCLTVZPLZKY	M+H+	C6H15NO3	-2.064	182.33	UNK	UNK	UNK	False	Organic nitrogen compounds	Organonitrogen compounds	Amines	1,2-aminoalcohols	InChI=1S/C6H15NO3/c8-4-1-7(2-5-9)3-6-10/h8-10H,1-6H2	GSEJCLTVZPLZKY-UHFFFAOYSA-N	102-71-6,10325-61-8,105655-27-4,64114-46-1	C06771,D00215	Trola	CHEBI:28621	7618	HMDB0032538	single
176_Hilicpos	160.108	3.2	Semicarbazone	(3-hydroxy-3-methylbutan-2-ylidene)aminourea	UNK	0.53014	Level3=InSilico-Generic	CC(=NNC(=N)O)C(C)(C)O	MRBLCYOYYKVPDQ	M+H+	C6H13N3O2	0.967	287.43	UNK	UNK	UNK	False	Organic nitrogen compounds	Organonitrogen compounds	Hydrazines and derivatives	Semicarbazones	InChI=1S/C6H13N3O2/c1-4(6(2,3)11)8-9-5(7)10/h11H,1-3H3,(H3,7,9,10)	MRBLCYOYYKVPDQ-UHFFFAOYSA-N	UNK	UNK	(3-hydroxy-3-methylbutan-2-ylidene)aminourea	UNK	349715	UNK	single
183_Hilicpos	162.113	5.45	N,N,N-Tri-Me, betaine	(1-carboxy-3-hydroxypropyl)-trimethylammonium	SCHEMBL22479145	0.62719	Level3=InSilico-Generic	C[N+](C)(C)C(CCO)C(=O)O	ILXTZIAPBIBHND	M+H+	C7H16NO3	-0.994	342.67	UNK	UNK	UNK	UNK	UNK	UNK	UNK	UNK	InChI=1S/C7H15NO3/c1-8(2,3)6(4-5-9)7(10)11/h6,9H,4-5H2,1-3H3/p+1	ILXTZIAPBIBHND-UHFFFAOYSA-O	UNK	UNK	(1-carboxy-3-hydroxypropyl)-trimethylammonium	UNK	23246391	UNK	single
234_Hilicpos	184.074	10.74	PHOSPHOCHOLINE CHLORIDE - 40.00 eV	trimethyl(2-phosphonooxyethyl)ammonium	phosphocholine,PHOSPHORYLCHOLINE,choline phosphate,O-Phosphocholine,3616-04-4,phosphoryl-choline,CHOP,trimethyl(2-phosphonooxyethyl)azanium,CHEBI:18132,N-Trimethyl-2-aminoethylphosphonate,N,N,N-trimethyl-2-(phosphonooxy)ethanaminium,N,N,N-Trimethyl-2-(phosphonooxy)ethan-1-aminium,Trimethyl(2-(phosphonooxy)ethyl)ammonium,Chloride, Choline Phosphate,Phosphocholine cation,Epitope ID:115009,SCHEMBL80…	1.93	Level2a=MSMSmatch	C[N+](C)(C)CCOP(=O)(O)O	YHHSONZFOIEMCP	M++	C5H15NO4P	-2.066	3510.42	UNK	UNK	UNK	UNK	Organic nitrogen compounds	Organonitrogen compounds	Quaternary ammonium salts	Phosphocholines	InChI=1S/C5H14NO4P/c1-6(2,3)4-5-10-11(7,8)9/h4-5H2,1-3H3,(H-,7,8,9)/p+1	YHHSONZFOIEMCP-UHFFFAOYSA-O	107-73-3,109123-73-1,3616-04-4	C00588	trimethyl(2-phosphonooxyethyl)ammonium	CHEBI:18132	1014	HMDB0001565	single
237_Hilicpos	185.081	1.45	3,4,5-Trimethoxyphenol CollisionEnergy:205060	3,4,5-trimethoxyphenol	3,4,5-Trimethoxyphenol,642-71-7,Antiarol,Phenol, 3,4,5-trimethoxy-,MFCD00008389,CHEBI:2760,WXG8D4R582,3,4,5-TRIMETHOXY PHENOL,EINECS 211-387-2,Spectrum_000525,SpecPlus_000623,AI3-38432,Spectrum3_001208,Spectrum4_001487,Spectrum5_000193,3,4,5-trirnethoxyphenol,3,4,5-trimethoxy-phenol,UNII-WXG8D4R582,BSPBio_002596,KBioGR_002093,KBioSS_001005,SPECTRUM200110,DivK1c_006719,SCHEMBL210578,CHEMBL1319047,…	1.77	Level2a=MSMSmatch	COc1cc(O)cc(OC)c1OC	VTCDZPUMZAZMSB	M+H+	C9H12O4	1.093	358.98	UNK	UNK	UNK	False	Benzenoids	Phenols	Methoxyphenols	Methoxyphenols	InChI=1S/C9H12O4/c1-11-7-4-6(10)5-8(12-2)9(7)13-3/h4-5,10H,1-3H3	VTCDZPUMZAZMSB-UHFFFAOYSA-N	642-71-7,6624-04-0	C10765	3,4,5-trimethoxyphenol	CHEBI:2760	69505	UNK	single
248_Hilicpos	191.039	4.32	w/o MS2: 4-nitroquinoline 1-oxide	4-nitro-1-oxidoquinolin-1-ium	4-Nitroquinoline N-oxide,56-57-5,4-Nitroquinoline 1-oxide,4-Nitroquinoline-1-oxide,4-NITROQUINOLINE-N-OXIDE,Nitrochin,4-NQO,Quinoline, 4-nitro-, 1-oxide,4-Nitroquinoline oxide,4-nitro-1-oxidoquinolin-1-ium,4 NQO,4-nitroquinolin-1-ium-1-olate,4-Nitrochinoline-N-oxide,CHEBI:16907,NSC-19645,4-Nitroquinolin-1-oxide,Quinoline, 4-nitro-, oxide,CCRIS 458,4-nitroquinolin-1-ol,HSDB 4316,4-Nitrochinolin N-…	-0.67	Level4=MSMSanalog	O=[N+]([O-])c1cc[n+]([O-])c2ccccc12	YHQDZJICGQWFHK	M+H+	C9H6N2O3	2.582	372.98	UNK	UNK	UNK	UNK	Organoheterocyclic compounds	Quinolines and derivatives	Nitroquinolines and derivatives	4-nitroquinoline N-oxides	InChI=1S/C9H6N2O3/c12-10-6-5-9(11(13)14)7-3-1-2-4-8(7)10/h1-6H	YHQDZJICGQWFHK-UHFFFAOYSA-N	52002-25-2,56-57-5,73987-37-8	C03474	4-nitro-1-oxidoquinolin-1-ium	CHEBI:16907	5955	UNK	single
267_Hilicpos	200.044	5.06	2-(4-Nitrobenzylidene)malononitrile	2-(4-nitrophenyl)methylidenepropanedinitrile	2700-23-4,2-(4-Nitrobenzylidene)malononitrile,4-Nitrobenzylidenemalononitrile,2-(4-nitrophenyl)methylenemalononitrile,2-(4-nitrophenyl)methylidenepropanedinitrile,Propanedinitrile, (4-nitrophenyl)methylene-,Dicyano-p-nitrostyrene,2-(4-(Hydroxy(oxido)amino)benzylidene)malononitrile,NSC98447,1,1-DICYANO-2-(-P-NITROPHENYL)-ETHENE,NSC-637341,V37C8V9Z5X,NSC-98447,NSC637341,2-((4-Nitrophenyl)Methylene)…	0.41542	Level3=InSilico-Generic	N#CC(C#N)=Cc1ccc([N+](=O)[O-])cc1	BDTIGNGBIBFXSE	M+H+	C10H5N3O2	1.55	350.63	Aminoacids	Small peptides	Amino acids and Peptides|Shikimates and Phenylpropanoids	False	UNK	UNK	UNK	UNK	InChI=1S/C10H5N3O2/c11-6-9(7-12)5-8-1-3-10(4-2-8)13(14)15/h1-5H	BDTIGNGBIBFXSE-UHFFFAOYSA-N	2700-23-4,27875-89-4	UNK	2-(4-nitrophenyl)methylidenepropanedinitrile	UNK	2041	UNK	Chromatographic split
280_Hilicpos	206.046	4.19	Choline sulfate	2-(trimethylammonio)ethyl sulfate	choline sulfate,4858-96-2,choline sulphate,Choline O-sulfate,2-(trimethylazaniumyl)ethyl sulfate,2-(trimethylammonio)ethyl sulfate,choline sulfate betaine,NSC-46242,9Q5XI11K27,Ethanaminium, N,N,N-trimethyl-2-(sulfooxy)-, inner salt,Choline-O-sulfate,Cholinesulfuric acid.,SCHEMBL339063,UNII-9Q5XI11K27,CHEBI:16822,DTXSID70274271,NSC46242,Choline, hydrogen sulfate, inner salt,AKOS040734862,C00919,Q2…	0.53053	Level3=InSilico-Generic	C[N+](C)(C)CCOS(=O)(=O)[O-]	WXCQAWGXWVRCGP	M+Na+	C5H13NO4S	-2.134	1977.73	UNK	UNK	UNK	UNK	Organic acids and derivatives	Organic sulfuric acids and derivatives	Sulfuric acid esters	Sulfuric acid monoesters	InChI=1S/C5H13NO4S/c1-6(2,3)4-5-10-11(7,8)9/h4-5H2,1-3H3	WXCQAWGXWVRCGP-UHFFFAOYSA-N	4858-96-2,5113-66-6	C00919	2-(trimethylammonio)ethyl sulfate	CHEBI:16822	485	UNK	single
314_Hilicpos	217.119	4.18	pkonid:133411|DFZMOCJBLJBSMV-UHFFFAOYSA-N	3-butyl-4,5,6,7-tetrahydro-3H-isobenzofuran-1-one	SCHEMBL5037143	0.55777	Level3=InSilico-Generic	CCCCC1OC(=O)C2=C1CCCC2	DFZMOCJBLJBSMV	M+Na+	C12H18O2	2.95	186.41	UNK	UNK	UNK	False	Organoheterocyclic compounds	Isobenzofurans	UNK	Isobenzofurans	InChI=1S/C12H18O2/c1-2-3-8-11-9-6-4-5-7-10(9)12(13)14-11/h11H,2-8H2,1H3	DFZMOCJBLJBSMV-UHFFFAOYSA-N	UNK	UNK	3-butyl-4,5,6,7-tetrahydro-3H-isobenzofuran-1-one	UNK	5315566	UNK	single
321_Hilicpos	220.118	3.59	Me glycoside, N-Ac	UNK	UNK	0.61303	Level3=InSilico-Generic	COC1OC(C(C)O)C(O)C1N=C(C)O	GUZRDIGGYOAAOA	M+H+	C9H17NO5	-0.64	208.73	UNK	UNK	UNK	True	Organic oxygen compounds	Organooxygen compounds	Carbohydrates and carbohydrate conjugates	O-glycosyl compounds	InChI=1S/C9H17NO5/c1-4(11)8-7(13)6(10-5(2)12)9(14-3)15-8/h4,6-9,11,13H,1-3H3,(H,10,12)	GUZRDIGGYOAAOA-UHFFFAOYSA-N	UNK	UNK	UNK	UNK		UNK	single
325_Hilicneg	215.033	4.92	(2R,3S)-2,3,4-trihydroxy-3-methylbutoxyphosphonic acid	(2,3,4-trihydroxy-3-methylbutyl) dihydrogen phosphate	SCHEMBL21410636,MFCD23160307,SY074054	0.4557	Level3=InSilico-Generic	CC(O)(CO)C(O)COP(=O)(O)O	XMWHRVNVKDKBRG	M-H-	C5H13O7P	-3.364	332.6	UNK	UNK	UNK	False	Organic acids and derivatives	Organic phosphoric acids and derivatives	Phosphate esters	Monoalkyl phosphates	InChI=1S/C5H13O7P/c1-5(8,3-6)4(7)2-12-13(9,10)11/h4,6-8H,2-3H2,1H3,(H2,9,10,11)	XMWHRVNVKDKBRG-UHFFFAOYSA-N	206440-72-4	UNK	(2,3,4-trihydroxy-3-methylbutyl) dihydrogen phosphate	UNK	31	UNK	single
338_Hilicpos	229.155	5.36	(2S)-1-(2S)-2-(trimethylammonio)propanoylpyrrolidine-2-carboxylate	SCHEMBL19824752	DL-TMAP,SCHEMBL19824752,CHEBI:181860,1-(2-carboxypyrrolidin-1-yl)-1-oxopropan-2-yl-trimethylazanium	0.67879	Level3=InSilico-Generic	CC(C(=O)N1CCCC1C(=O)O)[N+](C)(C)C	KXONJPJIFNGMCN	M+H+	C11H21N2O3	-0.297	2567.05	UNK	UNK	UNK	UNK	UNK	UNK	UNK	UNK	InChI=1S/C11H20N2O3/c1-8(13(2,3)4)10(14)12-7-5-6-9(12)11(15)16/h8-9H,5-7H2,1-4H3/p+1	KXONJPJIFNGMCN-UHFFFAOYSA-O	UNK	UNK	SCHEMBL19824752	UNK	133052798	UNK	Chromatographic split
349_Hilicneg	223.028	1.43	w/o MS2: PFCA-H	UNK	mHPFLCA n=2,NS00074599	-0.62	Level4=MSMSanalog	O=C(O)C(F)(F)CC(F)(F)CC(F)F	CLETVOIFUYDZSQ	M-H-	C6H6F6O2	2.581	130.18	UNK	UNK	UNK	UNK	UNK	UNK	UNK	UNK	InChI=1S/C6H6F6O2/c7-3(8)1-5(9,10)2-6(11,12)4(13)14/h3H,1-2H2,(H,13,14)	CLETVOIFUYDZSQ-UHFFFAOYSA-N	UNK	UNK	UNK	UNK	139594557	UNK	single
352_Hilicneg	225.077	1.56	Dihydrosinapic acid	Dihydrosinapic acid	14897-78-0,dihydrosinapic acid,3-(4-hydroxy-3,5-dimethoxyphenyl)propanoic acid,3-(3,5-Dimethoxy-4-hydroxyphenyl)propionic acid,HYDROXINAPINIC ACID,benzenepropanoic acid, 4-hydroxy-3,5-dimethoxy-,3-(4-Hydroxy-3,5-dimethoxyphenyl)propionic acid,ZZ1SHO4617,MFCD00016559,4-hydroxy-3,5-dimethoxyhydrocinnamic acid,UNII-ZZ1SHO4617,EINECS 238-966-2,SCHEMBL490990,hydroxinapinic acid, AldrichCPR,DTXSID10164…	0.58503	Level3=InSilico-Generic	COc1cc(CCC(=O)O)cc(OC)c1O	BPPVOXVSMSXBEI	M-H-	C11H14O5	0.774	201.91	UNK	UNK	UNK	False	Phenylpropanoids and polyketides	Phenylpropanoic acids	UNK	Phenylpropanoic acids	InChI=1S/C11H14O5/c1-15-8-5-7(3-4-10(12)13)6-9(16-2)11(8)14/h5-6,14H,3-4H2,1-2H3,(H,12,13)	BPPVOXVSMSXBEI-UHFFFAOYSA-N	14897-78-0,151140-40-8	UNK	Dihydrosinapic acid	UNK	84681	HMDB0041727	single
354_Hilicpos	236.113	6.09	6-Me	UNK	UNK	0.5881	Level3=InSilico-Generic	COCC(O)C1OC(O)C(N=C(C)O)C1O	CYBUWDMSGWUJJJ	M+H+	C9H17NO6	-1.772	227.7	UNK	UNK	UNK	True	UNK	UNK	UNK	UNK	InChI=1S/C9H17NO6/c1-4(11)10-6-7(13)8(16-9(6)14)5(12)3-15-2/h5-9,12-14H,3H2,1-2H3,(H,10,11)	CYBUWDMSGWUJJJ-UHFFFAOYSA-N	UNK	UNK	UNK	UNK		UNK	single
369_Hilicneg	237.061	5.98	3,4,5-trihydroxy-6-(2-hydroxyethoxy)oxane-2-carboxylic acid	3,4,5-trihydroxy-6-(2-hydroxyethoxy)oxane-2-carboxylic acid	CHEBI:167914,3,4,5-trihydroxy-6-(2-hydroxyethoxy)oxane-2-carboxylic acid	0.51604	Level3=InSilico-Generic	O=C(O)C1OC(OCCO)C(O)C(O)C1O	ZPOANLXNWQACPS	M-H-	C8H14O8	-2.159	88.93	UNK	UNK	UNK	UNK	UNK	UNK	UNK	UNK	InChI=1S/C8H14O8/c9-1-2-15-8-5(12)3(10)4(11)6(16-8)7(13)14/h3-6,8-12H,1-2H2,(H,13,14)	ZPOANLXNWQACPS-UHFFFAOYSA-N	UNK	UNK	3,4,5-trihydroxy-6-(2-hydroxyethoxy)oxane-2-carboxylic acid	UNK	131836625	HMDB0131294	single
369_Hilicpos	244.141	7.58	2-(1-benzylpyrrolidin-3-yl)-5-methyl-1,3,4-oxadiazole	UNK	UNK	0.54551	Level3=InSilico-Generic	Cc1nnc(C2CCN(Cc3ccccc3)C2)o1	LBZYNTQTLNWGDW	M+H+	C14H17N3O	2.822	403.34	UNK	UNK	UNK	False	Benzenoids	Benzene and substituted derivatives	Phenylmethylamines	Phenylmethylamines	InChI=1S/C14H17N3O/c1-11-15-16-14(18-11)13-7-8-17(10-13)9-12-5-3-2-4-6-12/h2-6,13H,7-10H2,1H3	LBZYNTQTLNWGDW-UHFFFAOYSA-N	UNK	UNK	UNK	UNK	76410481	UNK	single
45_Hilicpos	118.086	6.86	Betaine	2-(trimethylammonio)acetate	betaine,107-43-7,glycine betaine,oxyneurine,Trimethylglycine,lycine,Abromine,Trimethylglycocoll,Glycocoll betaine,Glycylbetaine,Rubrine C,Jortaine,BETAINE, ANHYDROUS,acidin-pepsin,alpha-Earleine,trimethylammonioacetate,2-(trimethylazaniumyl)acetate,N,N,N-trimethylglycine,2-(Trimethylammonio)Acetate,Glycine, trimethylbetaine,Loramine AMB 13,Betaine anhydrous,Trimethylaminoacetic acid,(Trimethylamm…	0.60045	Level3=InSilico-Generic	C[N+](C)(C)CC(=O)[O-]	KWIUHFFTVRNATP	M+	C5H11NO2	-1.227	14.77	UNK	UNK	UNK	UNK	Organic acids and derivatives	Carboxylic acids and derivatives	Amino acids, peptides, and analogues	Alpha amino acids	InChI=1S/C5H11NO2/c1-6(2,3)4-5(7)8/h4H2,1-3H3	KWIUHFFTVRNATP-UHFFFAOYSA-N	107-43-7,590-30-7,590-46-5	C00719,D07523	2-(trimethylammonio)acetate	CHEBI:17750	247	HMDB0000043	single
460_Hilicneg	297.119	2.77	2-C-Methyl-D-erythritol 3-O-??-D-glucopyranoside	UNK	UNK	0.48171	Level3=InSilico-Generic	CC(O)(CO)C(CO)OC1OC(CO)C(O)C(O)C1O	XKZOKVHVBVCYHA	M-H-	C11H22O9	-3.243	47.36	UNK	UNK	UNK	True	Organic oxygen compounds	Organooxygen compounds	Carbohydrates and carbohydrate conjugates	O-glycosyl compounds	InChI=1S/C11H22O9/c1-11(18,4-14)6(3-13)20-10-9(17)8(16)7(15)5(2-12)19-10/h5-10,12-18H,2-4H2,1H3	XKZOKVHVBVCYHA-UHFFFAOYSA-N	UNK	UNK	UNK	UNK	73823798	UNK	Isomeric
469_Hilicpos	288.106	3.54	UNPD202365	UNK	UNK	0.50812	Level3=InSilico-Generic	Cn1cccc1C(=O)OC1OC(CO)C(O)C(O)C1O	VCOMCDMBIRHZAE	M+H+	C12H17NO7	-0.555	558.42	UNK	UNK	UNK	True	Organic oxygen compounds	Organooxygen compounds	Carbohydrates and carbohydrate conjugates	Hexoses	InChI=1S/C12H17NO7/c1-13-4-2-3-6(13)11(18)20-12-10(17)9(16)8(15)7(5-14)19-12/h2-4,7-10,12,14-17H,5H2,1H3	VCOMCDMBIRHZAE-UHFFFAOYSA-N	UNK	UNK	UNK	UNK	75614559	UNK	single
486_Hilicpos	291.119	6.33	D-form	UNK	UNK	0.59914	Level3=InSilico-Generic	CC(O)=NC1C(O)OC(C)C(O)(CC(O)(O)C(=N)O)C1O	UJNLHUKYVYEVCJ	M+H-H2O+	C11H20N2O8	-1.652	460.36	UNK	UNK	UNK	True	Organic oxygen compounds	Organooxygen compounds	Carbohydrates and carbohydrate conjugates	Monosaccharides	InChI=1S/C11H20N2O8/c1-4-10(18,3-11(19,20)9(12)17)7(15)6(8(16)21-4)13-5(2)14/h4,6-8,15-16,18-20H,3H2,1-2H3,(H2,12,17)(H,13,14)	UJNLHUKYVYEVCJ-UHFFFAOYSA-N	UNK	UNK	UNK	UNK		UNK	single
49_Hilicpos	120.102	5.7	2-Amino-2-ethyl-1,3-propanediol	2-amino-2-ethylpropane-1,3-diol	115-70-8,2-AMINO-2-ETHYL-1,3-PROPANEDIOL,2-amino-2-ethylpropane-1,3-diol,1,3-Propanediol, 2-amino-2-ethyl-,Aminoethyl propanediol,AEPD,2-Ethyl-2-aminopropanediol,2-Amino-2-ethylpropanediol,2-Amino-2-ethyl-propane-1,3-diol,2-Amino-1,3-dihydroxy-2-ethylpropane,DTXSID3029150,0ADF1987D4,NSC-8803,MFCD00004680,NSC 8803,EINECS 204-101-2,AEPD-85,UNII-0ADF1987D4,AI3-03358,1, 2-amino-2-ethyl-,EC 204-101-2,…	0.54653	Level3=InSilico-Generic	CCC(N)(CO)CO	IOAOAKDONABGPZ	M+H+	C5H13NO2	-1.172	243.54	UNK	UNK	UNK	False	Organic nitrogen compounds	Organonitrogen compounds	Amines	1,2-aminoalcohols	InChI=1S/C5H13NO2/c1-2-5(6,3-7)4-8/h7-8H,2-4,6H2,1H3	IOAOAKDONABGPZ-UHFFFAOYSA-N	115-70-8,117-43-1	UNK	2-amino-2-ethylpropane-1,3-diol	UNK	8282	UNK	single
492_Hilicpos	293.085	6.13	3-(3-phenylpropyl)phenyloxidanesulfonic acid	3-(3-phenylpropyl)phenyloxidanesulfonic acid	UNK	0.45234	Level3=InSilico-Generic	O=S(=O)(O)Oc1cccc(CCCc2ccccc2)c1	TYNHCKZVETYEDD	M+H+	C15H16O4S	2.685	671.54	UNK	UNK	UNK	UNK	UNK	UNK	UNK	UNK	InChI=1S/C15H16O4S/c16-20(17,18)19-15-11-5-10-14(12-15)9-4-8-13-6-2-1-3-7-13/h1-3,5-7,10-12H,4,8-9H2,(H,16,17,18)	TYNHCKZVETYEDD-UHFFFAOYSA-N	UNK	UNK	3-(3-phenylpropyl)phenyloxidanesulfonic acid	UNK	131839139	HMDB0135583	single
498_Hilicneg	317.055	6.1	11-diazonio-4,10-dihydroxy-9-keto-2-methyl-benzobfluoren-5-olate	11-diazonio-4,10-dihydroxy-2-methyl-9-oxo-5-benzobfluorenolate	UNK	0.4416	Level3=InSilico-Generic	Cc1cc(O)c2c(c1)C([N+]#N)=c1c(O)c3c(c([O-])c1-2)=CC=CC3=O	BAGDROTUZKHPHK	M-H-	C18H10N2O4	3.012	20.04	UNK	UNK	UNK	UNK	UNK	UNK	UNK	UNK	InChI=1S/C18H10N2O4/c1-7-5-9-12(11(22)6-7)14-15(16(9)20-19)18(24)13-8(17(14)23)3-2-4-10(13)21/h2-6,19H,1H3,(H,21,24)	BAGDROTUZKHPHK-UHFFFAOYSA-N	UNK	UNK	11-diazonio-4,10-dihydroxy-2-methyl-9-oxo-5-benzobfluorenolate	UNK	443804	UNK	single
520_Hilicneg	331.104	2.38	1,4-dihydroxy-2,6-dimethoxybenzene 1-O-beta-D-glucopyranoside	Leonuriside A	Leonuriside A,CHEBI:169679,4-Hydroxy-2,6-dimethoxyphenyl glucoside,2,6-Dimethoxy-p-hydroquinone 1-O-beta-glucopyranoside,2-(4-HYDROXY-2,6-DIMETHOXYPHENOXY)-6-(HYDROXYMETHYL)OXANE-3,4,5-TRIOL	0.694	Level3=InSilico-Generic	COc1cc(O)cc(OC)c1OC1OC(CO)C(O)C(O)C1O	NOQYJICHFNSIFZ	M-H-	C14H20O9	-0.534	284.04	UNK	UNK	UNK	True	Organic oxygen compounds	Organooxygen compounds	Carbohydrates and carbohydrate conjugates	Phenolic glycosides	InChI=1S/C14H20O9/c1-20-7-3-6(16)4-8(21-2)13(7)23-14-12(19)11(18)10(17)9(5-15)22-14/h3-4,9-12,14-19H,5H2,1-2H3	NOQYJICHFNSIFZ-UHFFFAOYSA-N	UNK	UNK	Leonuriside A	UNK	14237625	HMDB0031721	single
523_Hilicneg	333.062	2.59	3-(3,4-dihydroxy-5-methoxyphenyl)-1-(2,3,4,6-tetrahydroxyphenyl)prop-2-en-1-one	3-(3,4-dihydroxy-5-methoxyphenyl)-1-(2,3,4,6-tetrahydroxyphenyl)prop-2-en-1-one	UNK	0.6496	Level3=InSilico-Generic	COc1cc(C=CC(=O)c2c(O)cc(O)c(O)c2O)cc(O)c1O	JGNOXKJPICFRSB	M-H-	C16H14O8	3.204	191.33	UNK	UNK	UNK	UNK	UNK	UNK	UNK	UNK	InChI=1S/C16H14O8/c1-24-12-5-7(4-10(19)14(12)21)2-3-8(17)13-9(18)6-11(20)15(22)16(13)23/h2-6,18-23H,1H3	JGNOXKJPICFRSB-UHFFFAOYSA-N	UNK	UNK	3-(3,4-dihydroxy-5-methoxyphenyl)-1-(2,3,4,6-tetrahydroxyphenyl)prop-2-en-1-one	UNK		HMDB0128211	single
536_Hilicpos	308.113	1.6	2,4-dimethyl-3-pyrrolylcarbonyl ?-L-rhamnopyranoside	UNK	UNK	0.62163	Level3=InSilico-Generic	Cc1c[nH]c(C)c1C(=O)OC1OC(C)C(O)C(O)C1O	MQMFQDCHKXSJCD	M+Na+	C13H19NO6	0.595	385.54	UNK	UNK	UNK	True	Organic oxygen compounds	Organooxygen compounds	Carbohydrates and carbohydrate conjugates	Hexoses	InChI=1S/C13H19NO6/c1-5-4-14-6(2)8(5)12(18)20-13-11(17)10(16)9(15)7(3)19-13/h4,7,9-11,13-17H,1-3H3	MQMFQDCHKXSJCD-UHFFFAOYSA-N	UNK	UNK	UNK	UNK	85168601	UNK	single
540_Hilicneg	347.098	2.51	Triglochinin	UNK	UNK	0.52875	Level3=InSilico-Generic	CC(OC1OC(CO)C(O)C(O)C1O)=C(C=CC(=O)O)CC(=O)O	XXHWPRBQYAMLEG	M-H-	C14H20O10	-1.541	278.58	UNK	UNK	UNK	UNK	UNK	UNK	UNK	UNK	InChI=1S/C14H20O10/c1-6(7(4-10(18)19)2-3-9(16)17)23-14-13(22)12(21)11(20)8(5-15)24-14/h2-3,8,11-15,20-22H,4-5H2,1H3,(H,16,17)(H,18,19)	XXHWPRBQYAMLEG-UHFFFAOYSA-N	UNK	UNK	UNK	UNK	163106654	UNK	single
562_Hilicneg	355.119	1.47	6-(2,4-dihydroxyphenyl)-2-(2,6-dihydroxyphenyl)-4-methylcyclohex-3-ene-1-carboxylic acid	6-(2,4-dihydroxyphenyl)-2-(2,6-dihydroxyphenyl)-4-methylcyclohex-3-ene-1-carboxylic acid	UNK	0.53403	Level3=InSilico-Generic	CC1=CC(c2c(O)cccc2O)C(C(=O)O)C(c2ccc(O)cc2O)C1	DDOXBBXMSQOWMR	M-H-	C20H20O6	2.625	92.16	UNK	UNK	UNK	UNK	UNK	UNK	UNK	UNK	InChI=1S/C20H20O6/c1-10-7-13(12-6-5-11(21)9-17(12)24)18(20(25)26)14(8-10)19-15(22)3-2-4-16(19)23/h2-6,8-9,13-14,18,21-24H,7H2,1H3,(H,25,26)	DDOXBBXMSQOWMR-UHFFFAOYSA-N	UNK	UNK	6-(2,4-dihydroxyphenyl)-2-(2,6-dihydroxyphenyl)-4-methylcyclohex-3-ene-1-carboxylic acid	UNK	131832806	HMDB0126384	single
563_Hilicneg	355.136	4.57	Zingerone glucoside	Zingerone glucoside	Zingerone glucoside,CHEBI:175579,4-3-methoxy-4-3,4,5-trihydroxy-6-(hydroxymethyl)oxan-2-yloxyphenylbutan-2-one	0.4615	Level3=InSilico-Generic	COc1cc(CCC(C)=O)ccc1OC1OC(CO)C(O)C(O)C1O	GXSGZLLXMDVQAS	M-H-	C17H24O8	-0.182	120.36	UNK	UNK	UNK	True	Organic oxygen compounds	Organooxygen compounds	Carbohydrates and carbohydrate conjugates	Phenolic glycosides	InChI=1S/C17H24O8/c1-9(19)3-4-10-5-6-11(12(7-10)23-2)24-17-16(22)15(21)14(20)13(8-18)25-17/h5-7,13-18,20-22H,3-4,8H2,1-2H3	GXSGZLLXMDVQAS-UHFFFAOYSA-N	UNK	UNK	Zingerone glucoside	UNK	74937233	HMDB0040558	single
566_Hilicpos	321.116	4.5	UNPD155391	UNK	UNK	0.52643	Level3=InSilico-Generic	CC(O)(CO)C(CO)OC1OC(CO)C(O)C(O)C1O	XKZOKVHVBVCYHA	M+Na+	C11H22O9	-3.243	419.42	UNK	UNK	UNK	True	Organic oxygen compounds	Organooxygen compounds	Carbohydrates and carbohydrate conjugates	O-glycosyl compounds	InChI=1S/C11H22O9/c1-11(18,4-14)6(3-13)20-10-9(17)8(16)7(15)5(2-12)19-10/h5-10,12-18H,2-4H2,1H3	XKZOKVHVBVCYHA-UHFFFAOYSA-N	UNK	UNK	UNK	UNK	73823798	UNK	Isomeric
570_Hilicneg	359.098	4.63	Tetra-Ac	1,3,4,5-tetraacetoxycyclohexanecarboxylic acid	SCHEMBL789290,AQDXBJGFGAIZBE-UHFFFAOYSA-N,Cyclohexanecarboxylic acid, 1,3,4,5-tetrahydroxy-, tetraacetate, stereoisomer,1,3,4,5-Tetrakis(acetyloxy)cyclohexanecarboxylic acid #,Cyclohexanecarboxylic acid, 1,3,4,5-tetrakis(acetyloxy)-, (1.alpha.,3.alpha.,4.alpha.,5.beta.)-(-)-	0.61161	Level3=InSilico-Generic	CC(=O)OC1CC(OC(C)=O)(C(=O)O)CC(OC(C)=O)C1OC(C)=O	AQDXBJGFGAIZBE	M-H-	C15H20O10	0.123	167.24	UNK	UNK	UNK	False	Organic acids and derivatives	Carboxylic acids and derivatives	Pentacarboxylic acids and derivatives	Pentacarboxylic acids and derivatives	InChI=1S/C15H20O10/c1-7(16)22-11-5-15(14(20)21,25-10(4)19)6-12(23-8(2)17)13(11)24-9(3)18/h11-13H,5-6H2,1-4H3,(H,20,21)	AQDXBJGFGAIZBE-UHFFFAOYSA-N	UNK	UNK	1,3,4,5-tetraacetoxycyclohexanecarboxylic acid	UNK	586779	UNK	single
584_Hilicpos	330.094	6.91	w/o MS2: (2E)-3-(4,7-dimethoxy(2H-benzod1,3-dioxolen-5-yl))-1-(4-fluorophenyl)prop-2- en-1-one CollisionEnergy:102040	3-(4,7-dimethoxy-1,3-benzodioxol-5-yl)-1-(4-fluorophenyl)-2-propen-1-one	UNK	-0.58	Level4=MSMSanalog	COc1cc(C=CC(=O)c2ccc(F)cc2)c(OC)c2c1OCO2	HCRCDHQCNBHHLK	M-e+	C18H15FO5	3.328	526.02	UNK	UNK	UNK	UNK	UNK	UNK	UNK	UNK	InChI=1S/C18H15FO5/c1-21-15-9-12(16(22-2)18-17(15)23-10-24-18)5-8-14(20)11-3-6-13(19)7-4-11/h3-9H,10H2,1-2H3	HCRCDHQCNBHHLK-UHFFFAOYSA-N	UNK	UNK	3-(4,7-dimethoxy-1,3-benzodioxol-5-yl)-1-(4-fluorophenyl)-2-propen-1-one	UNK	72168595	UNK	single
589_Hilicpos	332.096	3.3	Chloride	y-Chelerythrine	SANGUINARINE,2447-54-3,Pseudochelerythrine,Sanguinarin,sangvinarin,SANGUINARIUM,Veadent,Sangrovit,Dimethylenedioxy benzphenanthridine,1,3Benzodioxolo5,6-c-1,3-dioxolo4,5-iphenanthridinium, 13-methyl-,UNII-AV9VK043SS,EINECS 219-503-3,AV9VK043SS,Pseudochelerythrine;Sanguinarin,BRN 3915507,DTXSID0045204,CHEBI:17183,Benzophenanthridine alkaloid,DTXCID8025204,(1,3)-Benzodioxolo(5,6-c)-1,3-dioxolo(4,5-…	0.81464	Level3=InSilico-Biosource	C[n+]1cc2c3c(ccc2c2ccc4cc5c(cc4c21)OCO5)OCO3	INVGWHRKADIJHF	M+	C20H14NO4	5.544	485.87	UNK	UNK	UNK	UNK	Alkaloids and derivatives	Benzophenanthridine alkaloids	Quaternary benzophenanthridine alkaloids	Quaternary benzophenanthridine alkaloids	InChI=1S/C20H14NO4/c1-21-8-15-12(4-5-16-20(15)25-10-22-16)13-3-2-11-6-17-18(24-9-23-17)7-14(11)19(13)21/h2-8H,9-10H2,1H3/q+1	INVGWHRKADIJHF-UHFFFAOYSA-N	2447-54-3	C06162	y-Chelerythrine	CHEBI:17183	5154	HMDB0029367	single
603_Hilicpos	337.235	1.55	w/o MS2: Fentanyl	Fentanylum INN-Latin	fentanyl,Phentanyl,Fentanil,Fentanest,Fentora,437-38-7,Duragesic,Durogesic,Fentanila,Fentanylum,Sentonil,Sublimase,Sublimaze,Matrifen,Duragesic-100,Duragesic-12,Duragesic-25,Duragesic-50,Duragesic-75,Fentanyl-12,Fentanyl-25,Fentanyl-50,Fentanyl-75,Recuvyra,N-(1-Phenethylpiperidin-4-yl)-N-phenylpropionamide,Subsys,Fentanyl-100,PecFent,Fentanyl CII,1-Phenethyl-4-N-propionylanilinopiperidine,Fentany…	0.16	Level4=MSMSanalog	CCC(=O)N(c1ccccc1)C1CCN(CCc2ccccc2)CC1	PJMPHNIQZUBGLI	M+H+	C22H28N2O	3.935	77.1	UNK	UNK	UNK	False	Organoheterocyclic compounds	Piperidines	Fentanyls	Fentanyls	InChI=1S/C22H28N2O/c1-2-22(25)24(20-11-7-4-8-12-20)21-14-17-23(18-15-21)16-13-19-9-5-3-6-10-19/h3-12,21H,2,13-18H2,1H3	PJMPHNIQZUBGLI-UHFFFAOYSA-N	150399-23-8,26303-90-2,437-38-7	D00320	Fentanylum INN-Latin	CHEBI:119915	3345	HMDB0014951	single
621_Hilicpos	343.296	2.19	MINEs-213992	UNK	UNK	0.40449	Level3=InSilico-Generic	CCCCCCCCCCCC(=O)OC(CC(N)=O)C[N+](C)(C)C	FMPUIHSBIKQFCT	M+	C19H39N2O3	4.126	106.84	UNK	UNK	UNK	UNK	UNK	UNK	UNK	UNK	InChI=1S/C19H38N2O3/c1-5-6-7-8-9-10-11-12-13-14-19(23)24-17(15-18(20)22)16-21(2,3)4/h17H,5-16H2,1-4H3,(H-,20,22)/p+1	FMPUIHSBIKQFCT-UHFFFAOYSA-O	UNK	UNK	UNK	UNK		UNK	single
65_Hilicpos	129.102	10.19	N-(3-Methyl-2-butenyl)urea	3-methylbut-2-enylurea	3-methylbut-2-enylurea,NSC84143,N-3-methyl-2-butenyl urea,SCHEMBL7154659,CHEBI:229178,NSC-84143,AKOS006361918	0.57628	Level3=InSilico-Generic	CC(C)=CCNC(N)=O	QJSGRDRVYCRQEW	M+H+	C6H12N2O	0.033	172.87	Acyclic monoterpenoids	Monoterpenoids	Terpenoids	False	Organic acids and derivatives	Organic carbonic acids and derivatives	Ureas	Ureas	InChI=1S/C6H12N2O/c1-5(2)3-4-8-6(7)9/h3H,4H2,1-2H3,(H3,7,8,9)	QJSGRDRVYCRQEW-UHFFFAOYSA-N	150785-41-4	UNK	3-methylbut-2-enylurea	UNK	256800	UNK	single
676_Hilicneg	449.109	3.09	6-{5-3-(3,5-dihydroxyphenyl)oxiran-2-yl-2-methoxyphenoxy}-3,4,5-trihydroxyoxane-2-carboxylic acid	6-{5-3-(3,5-dihydroxyphenyl)oxiran-2-yl-2-methoxyphenoxy}-3,4,5-trihydroxyoxane-2-carboxylic acid	UNK	0.64644	Level3=InSilico-Generic	COc1ccc(C2OC2c2cc(O)cc(O)c2)cc1OC1OC(C(=O)O)C(O)C(O)C1O	CPNIJELUQHYZFJ	M-H-	C21H22O11	0.716	152102	UNK	UNK	UNK	UNK	UNK	UNK	UNK	UNK	InChI=1S/C21H22O11/c1-29-12-3-2-8(17-18(31-17)9-4-10(22)7-11(23)5-9)6-13(12)30-21-16(26)14(24)15(25)19(32-21)20(27)28/h2-7,14-19,21-26H,1H3,(H,27,28)	CPNIJELUQHYZFJ-UHFFFAOYSA-N	UNK	UNK	6-{5-3-(3,5-dihydroxyphenyl)oxiran-2-yl-2-methoxyphenoxy}-3,4,5-trihydroxyoxane-2-carboxylic acid	UNK	131838322	HMDB0134607	single
678_Hilicneg	449.202	3.14	w/o MS2: Cycloveratrylene	UNK	Cyclotriveratrylene,1180-60-5,Cycloveratril,CYCLOVERATRYLENE,Cycloveratryl,N3F2J3T2ZN,NSC-119127,NSC-627660,UNII-N3F2J3T2ZN,2,3,7,8,12,13-Hexamethoxy-10,15-dihydro-5H-tribenzoa,d,gcyclononene,5H-Tribenzoa,d,gcyclononene,10,15-dihydro-2,3,7,8,12,13-hexamethoxy-,NSC627660,10,15-Dihydro-2,3,7,8,12,13-hexamethoxy-5H-tribenzo(a,d,g)cyclononene,5H-Tribenzo(a,d,g)cyclononene, 10,15-dihydro-2,3,7,8,12,13…	-1.01	Level4=MSMSanalog	COc1cc2c(cc1OC)Cc1cc(OC)c(OC)cc1Cc1cc(OC)c(OC)cc1C2	YECHEDVCXXVLIY	M-H-	C27H30O6	5.12	89.91	UNK	UNK	UNK	False	Benzenoids	Phenol ethers	Anisoles	Anisoles	InChI=1S/C27H30O6/c1-28-22-10-16-7-18-12-24(30-3)26(32-5)14-20(18)9-21-15-27(33-6)25(31-4)13-19(21)8-17(16)11-23(22)29-2/h10-15H,7-9H2,1-6H3	YECHEDVCXXVLIY-UHFFFAOYSA-N	118-45-6,1180-60-5	UNK	UNK	UNK	273730	UNK	single
687_Hilicpos	376.133	4.01	w/o MS2: BEZ-M	methyl 2-4-2-(4-chlorobenzoyl)aminoethylphenoxy-2-methylpropanoate	Bezafibrate Methyl Ester,2157488-46-3,Methyl 2-(4-(2-(4-Chlorobenzamido)ethyl)phenoxy)-2-methylpropanoate,Methyl 2-4-2-(4-Chloro-benzoyl)aminoethylphenoxy-2-methylpropanoate,Bezafibrate Imp. C (EP); Methyl 2-4-2-(4-Chloro-benzoyl)aminoethylphenoxy-2-methylpropanoate; Bezafibrate Impurity C,BEZ-M,NS00014515,Q63409254	-0.43	Level4=MSMSanalog	COC(=O)C(C)(C)Oc1ccc(CCNC(=O)c2ccc(Cl)cc2)cc1	KDYYGGKDZBRIIX	M+H+	C20H22ClNO4	4.171	1577.21	UNK	UNK	UNK	UNK	UNK	UNK	UNK	UNK	InChI=1S/C20H22ClNO4/c1-20(2,19(24)25-3)26-17-10-4-14(5-11-17)12-13-22-18(23)15-6-8-16(21)9-7-15/h4-11H,12-13H2,1-3H3,(H,22,23)	KDYYGGKDZBRIIX-UHFFFAOYSA-N	UNK	UNK	methyl 2-4-2-(4-chlorobenzoyl)aminoethylphenoxy-2-methylpropanoate	UNK	125389450	UNK	single
728_Hilicpos	405.137	2.79	w/o MS2: Pesticide2_Furathiocarb_C18H26N2O5S_Butyl 2,3-dihydro-2,2-dimethylbenzofuran-7-yl-N,N'-dimethyl-N,N'-thiodicarbamate	N-butoxy(oxo)methyl-methylaminothio-N-methylcarbamic acid (2,2-dimethyl-3H-benzofuran-7-yl) ester	Furathiocarb,65907-30-4,Deltanit,Deltanet,Promet,CGA 73102,WZI2IZ80UY,Butyl 2,3-dihydro-2,2-dimethylbenzofuran-7-yl N,N-dimethyl-N,N-thiodicarbamate,2,3-Dihydro-2,2-dimethyl-7-benzofuranyl 2,4-dimethyl-5-oxo-6-oxa-3-thia-2,4-diazadecanoate,CHEBI:38504,(2,2-dimethyl-3H-1-benzofuran-7-yl) N-butoxycarbonyl(methyl)aminosulfanyl-N-methylcarbamate,6-Oxa-3-thia-2,4-diazadecanoic acid, 2,4-dimethyl-5-oxo…	0.03	Level4=MSMSanalog	CCCCOC(=O)N(C)SN(C)C(=O)Oc1cccc2c1OC(C)(C)C2	HAWJXYBZNNRMNO	M+Na+	C18H26N2O5S	3.651	810.43	UNK	UNK	UNK	False	Organoheterocyclic compounds	Coumarans	UNK	Coumarans	InChI=1S/C18H26N2O5S/c1-6-7-11-23-16(21)19(4)26-20(5)17(22)24-14-10-8-9-13-12-18(2,3)25-15(13)14/h8-10H,6-7,11-12H2,1-5H3	HAWJXYBZNNRMNO-UHFFFAOYSA-N	65907-30-4	C18650	N-butoxy(oxo)methyl-methylaminothio-N-methylcarbamic acid (2,2-dimethyl-3H-benzofuran-7-yl) ester	CHEBI:38504	47759	UNK	single
733_Hilicneg	498.162	2.45	5'-O-beta-D-Glucopyranosyldihydroneoascorbigen	UNK	UNK	0.5855	Level3=InSilico-Generic	COn1cc(CC2(O)C(=O)OC(C(CO)OC3OC(CO)C(O)C(O)C3O)C2O)c2ccccc21	MVJFBVCVQFCINF	M-H-	C22H29NO12	-1.988	719125	UNK	UNK	UNK	True	Organic oxygen compounds	Organooxygen compounds	Carbohydrates and carbohydrate conjugates	O-glycosyl compounds	InChI=1S/C22H29NO12/c1-32-23-7-10(11-4-2-3-5-12(11)23)6-22(31)19(29)18(35-21(22)30)14(9-25)34-20-17(28)16(27)15(26)13(8-24)33-20/h2-5,7,13-20,24-29,31H,6,8-9H2,1H3	MVJFBVCVQFCINF-UHFFFAOYSA-N	UNK	UNK	UNK	UNK	162905756	UNK	single
745_Hilicneg	514.028	6.45	MINEs-380990	UNK	UNK	0.3612	Level3=InSilico-Generic	CSCCCCCC(=NOS(=O)(=O)O)SC1OC(CO)C(O)C(O)C1OP(=O)(O)O	BUMOTPPSZMKIGT	M-H-	C13H26NO12PS3	-2.203	154.28	UNK	UNK	UNK	UNK	UNK	UNK	UNK	UNK	InChI=1S/C13H26NO12PS3/c1-28-6-4-2-3-5-9(14-26-30(21,22)23)29-13-12(25-27(18,19)20)11(17)10(16)8(7-15)24-13/h8,10-13,15-17H,2-7H2,1H3,(H2,18,19,20)(H,21,22,23)	BUMOTPPSZMKIGT-UHFFFAOYSA-N	UNK	UNK	UNK	UNK		UNK	single
748_Hilicneg	517.141	7.6	6-{3,4-dihydroxy-5-(hydroxymethyl)-5-{3,4,5-trihydroxy-6-(hydroxymethyl)oxan-2-yloxy}oxolan-2-ylmethoxy}-3,4,5-trihydroxyoxane-2-carboxylic acid	6-{3,4-dihydroxy-5-(hydroxymethyl)-5-{3,4,5-trihydroxy-6-(hydroxymethyl)oxan-2-yloxy}oxolan-2-ylmethoxy}-3,4,5-trihydroxyoxane-2-carboxylic acid	UNK	0.62298	Level3=InSilico-Generic	O=C(O)C1OC(OCC2OC(CO)(OC3OC(CO)C(O)C(O)C3O)C(O)C2O)C(O)C(O)C1O	LOXAPMUCZSANPA	M-H-	C18H30O17	-4.657	535.05	UNK	UNK	UNK	UNK	UNK	UNK	UNK	UNK	InChI=1S/C18H30O17/c19-1-4-6(21)8(23)12(27)17(32-4)35-18(3-20)14(28)7(22)5(34-18)2-31-16-11(26)9(24)10(25)13(33-16)15(29)30/h4-14,16-17,19-28H,1-3H2,(H,29,30)	LOXAPMUCZSANPA-UHFFFAOYSA-N	UNK	UNK	6-{3,4-dihydroxy-5-(hydroxymethyl)-5-{3,4,5-trihydroxy-6-(hydroxymethyl)oxan-2-yloxy}oxolan-2-ylmethoxy}-3,4,5-trihydroxyoxane-2-carboxylic acid	UNK	131832093	HMDB0125624	single
761_Hilicpos	427.121	2.39	UNPD167410	UNK	UNK	0.57533	Level3=InSilico-Generic	OCC1(O)COC(OCC2OC(Oc3ccccc3O)C(O)C(O)C2O)C1O	FPMURYWLAWHLRF	M+Na+	C17H24O11	-1.701	238.89	UNK	UNK	UNK	True	Organic oxygen compounds	Organooxygen compounds	Carbohydrates and carbohydrate conjugates	Phenolic glycosides	InChI=1S/C17H24O11/c18-6-17(24)7-26-16(14(17)23)25-5-10-11(20)12(21)13(22)15(28-10)27-9-4-2-1-3-8(9)19/h1-4,10-16,18-24H,5-7H2	FPMURYWLAWHLRF-UHFFFAOYSA-N	UNK	UNK	UNK	UNK	85217325	UNK	single
808_Hilicpos	455.153	4.01	Mono-Me ether, O-?-L-rhamnopyranosyl-(1?6)-?-D-glucopyranoside	UNK	UNK	0.54812	Level3=InSilico-Generic	COc1ccc(OC2OC(COC3OC(C)C(O)C(O)C3O)C(O)C(O)C2O)cc1	BPOOSWJKJVLKEI	M+Na+	C19H28O11	-0.609	143.14	UNK	UNK	UNK	True	Organic oxygen compounds	Organooxygen compounds	Carbohydrates and carbohydrate conjugates	Phenolic glycosides	InChI=1S/C19H28O11/c1-8-12(20)14(22)16(24)18(28-8)27-7-11-13(21)15(23)17(25)19(30-11)29-10-5-3-9(26-2)4-6-10/h3-6,8,11-25H,7H2,1-2H3	BPOOSWJKJVLKEI-UHFFFAOYSA-N	UNK	UNK	UNK	UNK		UNK	single
813_Hilicneg	639.373	1.55	pkonid:942800|YOZAVRBTQDDFDF-UHFFFAOYSA-N	UNK	UNK	0.5428	Level3=InSilico-Generic	CCCCCC(C=CC(=O)CCc1ccc(O)c(OC)c1)Cc1cc(NC(=N)NC)c(O)c(OC2(CNC)CCCC2)c1	YOZAVRBTQDDFDF	M+HCOO-	C34H50N4O5	7.255	1338040	UNK	UNK	UNK	False	Phenylpropanoids and polyketides	Diarylheptanoids	Linear diarylheptanoids	Linear diarylheptanoids	InChI=1S/C34H50N4O5/c1-5-6-7-10-24(11-14-27(39)15-12-25-13-16-29(40)30(21-25)42-4)19-26-20-28(38-33(35)37-3)32(41)31(22-26)43-34(23-36-2)17-8-9-18-34/h11,13-14,16,20-22,24,36,40-41H,5-10,12,15,17-19,23H2,1-4H3,(H3,35,37,38)	YOZAVRBTQDDFDF-UHFFFAOYSA-N	UNK	UNK	UNK	UNK	162841385	UNK	single
831_Hilicpos	473.128	3.98	UNPD201359	UNK	UNK	0.59484	Level3=InSilico-Generic	CC1OC(OCC2OC(Oc3cc(O)c(O)c(O)c3)C(O)C(O)C2O)C(O)C(O)C1O	ORETVEOAZLWBDV	M+Na+	C18H26O13	-1.152	263.92	UNK	UNK	UNK	True	Organic oxygen compounds	Organooxygen compounds	Carbohydrates and carbohydrate conjugates	Phenolic glycosides	InChI=1S/C18H26O13/c1-5-10(21)13(24)15(26)17(29-5)28-4-9-12(23)14(25)16(27)18(31-9)30-6-2-7(19)11(22)8(20)3-6/h2-3,5,9-10,12-27H,4H2,1H3	ORETVEOAZLWBDV-UHFFFAOYSA-N	UNK	UNK	UNK	UNK	162930744	UNK	single
844_Hilicneg	729.146	6.72	MINEs-245897	UNK	UNK	0.40798	Level3=InSilico-Generic	N=C1NC2=C(NC3C(N2)OC2COP(=O)(O)OC2C3(O)O)C(O)N1	UWCZGFHOMUNDTH	2M-H-	C10H16N5O8P	-1.723	153.49	UNK	UNK	UNK	UNK	UNK	UNK	UNK	UNK	InChI=1S/C10H16N5O8P/c11-9-14-6-3(7(16)15-9)12-4-8(13-6)22-2-1-21-24(19,20)23-5(2)10(4,17)18/h2,4-5,7-8,12-13,16-18H,1H2,(H,19,20)(H3,11,14,15)	UWCZGFHOMUNDTH-UHFFFAOYSA-N	UNK	UNK	UNK	UNK		UNK	Chromatographic split
846_Hilicpos	486.161	3.16	pkonid:586384|PFGSLUHJUWKKNF-UHFFFAOYSA-N	UNK	UNK	0.56048	Level3=InSilico-Generic	COC(=O)c1cccc(NC(=S)NC2COC3C(OC(=O)NC4CCCCC4)COC23)c1	PFGSLUHJUWKKNF	M+Na+	C22H29N3O6S	2.474	699.5	UNK	UNK	UNK	False	Benzenoids	Benzene and substituted derivatives	Benzoic acids and derivatives	Benzoic acid esters	InChI=1S/C22H29N3O6S/c1-28-20(26)13-6-5-9-15(10-13)23-21(32)25-16-11-29-19-17(12-30-18(16)19)31-22(27)24-14-7-3-2-4-8-14/h5-6,9-10,14,16-19H,2-4,7-8,11-12H2,1H3,(H,24,27)(H2,23,25,32)	PFGSLUHJUWKKNF-UHFFFAOYSA-N	UNK	UNK	UNK	UNK	73130962	UNK	Isomeric
847_Hilicpos	486.161	3.82	pkonid:586384|PFGSLUHJUWKKNF-UHFFFAOYSA-N	UNK	UNK	0.56149	Level3=InSilico-Generic	COC(=O)c1cccc(NC(=S)NC2COC3C(OC(=O)NC4CCCCC4)COC23)c1	PFGSLUHJUWKKNF	M+Na+	C22H29N3O6S	2.474	946.31	UNK	UNK	UNK	False	Benzenoids	Benzene and substituted derivatives	Benzoic acids and derivatives	Benzoic acid esters	InChI=1S/C22H29N3O6S/c1-28-20(26)13-6-5-9-15(10-13)23-21(32)25-16-11-29-19-17(12-30-18(16)19)31-22(27)24-14-7-3-2-4-8-14/h5-6,9-10,14,16-19H,2-4,7-8,11-12H2,1H3,(H,24,27)(H2,23,25,32)	PFGSLUHJUWKKNF-UHFFFAOYSA-N	UNK	UNK	UNK	UNK	73130962	UNK	Isomeric
860_Hilicpos	499.142	2.64	UNPD158695	5-methoxy-2-3,4,5-trihydroxy-6-(3,4,5-trihydroxy-2-oxanyl)oxymethyl-2-oxanyloxybenzoic acid methyl ester	UNK	0.60773	Level3=InSilico-Generic	COC(=O)c1cc(OC)ccc1OC1OC(COC2OCC(O)C(O)C2O)C(O)C(O)C1O	CDWVFJJMYKSVHM	M+Na+	C20H28O13	-1.133	227.89	UNK	UNK	UNK	True	Organic oxygen compounds	Organooxygen compounds	Carbohydrates and carbohydrate conjugates	Phenolic glycosides	InChI=1S/C20H28O13/c1-28-8-3-4-11(9(5-8)18(27)29-2)32-20-17(26)15(24)14(23)12(33-20)7-31-19-16(25)13(22)10(21)6-30-19/h3-5,10,12-17,19-26H,6-7H2,1-2H3	CDWVFJJMYKSVHM-UHFFFAOYSA-N	UNK	UNK	5-methoxy-2-3,4,5-trihydroxy-6-(3,4,5-trihydroxy-2-oxanyl)oxymethyl-2-oxanyloxybenzoic acid methyl ester	UNK	5098302	UNK	single
887_Hilicpos	522.355	2.68	PC(0:0/18:1(6Z))	UNK	UNK	0.59284	Level3=InSilico-Generic	CCCCCCCCCCCC=CCCCCC(=O)OC(CO)COP(=O)([O-])OCC[N+](C)(C)C	LXHJYOQXXHUOHA	M+H+	C26H52NO7P	6.084	643.16	UNK	UNK	UNK	UNK	UNK	UNK	UNK	UNK	InChI=1S/C26H52NO7P/c1-5-6-7-8-9-10-11-12-13-14-15-16-17-18-19-20-26(29)34-25(23-28)24-33-35(30,31)32-22-21-27(2,3)4/h15-16,25,28H,5-14,17-24H2,1-4H3	LXHJYOQXXHUOHA-UHFFFAOYSA-N	UNK	UNK	UNK	UNK		UNK	single
980_Hilicpos	618.203	3.89	ethyl 3-22,23,24-trihydroxy-21-(hydroxymethyl)-24-(3-hydroxypropyl)-2,9,12,25-tetraoxa-18,19-dithia-15-azatetracyclo19.3.1.0?,??.0?,??pentacosa-3,5,7,10-tetraen-4-ylpropanoate	UNK	UNK	0.57831	Level3=InSilico-Generic	CCOC(=O)CCc1cc2ccoc2c2c1OC1OC(CO)(CSSCCNCCO2)C(O)C(O)C1(O)CCCO	GJHYBJXFPUMKNO	M+H+	C27H39NO11S2	0.965	584013	UNK	UNK	UNK	False	Organoheterocyclic compounds	Benzofurans	UNK	Benzofurans	InChI=1S/C27H39NO11S2/c1-2-35-19(31)5-4-17-14-18-6-11-36-20(18)22-21(17)38-25-27(34,7-3-10-29)24(33)23(32)26(15-30,39-25)16-41-40-13-9-28-8-12-37-22/h6,11,14,23-25,28-30,32-34H,2-5,7-10,12-13,15-16H2,1H3	GJHYBJXFPUMKNO-UHFFFAOYSA-N	UNK	UNK	UNK	UNK	162994263	UNK	single
99_Hilicpos	134.081	3.87	w/o MS2: N,N-Bis(2-hydroxyethyl)formamide	N,N-bis(2-hydroxyethyl)formamide	N,N-Bis(2-hydroxyethyl)formamide,25209-66-9,N,N-Di(2-hydroxyethyl)formamide,Formamide, N,N-bis(2-hydroxyethyl)-,N-N-Bis(2-hydroxyethyl)formamide,N,N-Bis(.beta.-Hydroxyethyl)formamide,M2U3OR0E4I,DTXSID3044625,NSC-79862,N,N-Di-(.beta.-hydroxyethyl) formamide,Formamide,N,N-bis(2-hydroxyethyl)-,UNII-M2U3OR0E4I,formyldiethanolamine,NSC79862,EINECS 246-734-7,N,N-Bis(beta-Hydroxyethyl)formamide,NSC 7986…	0.08	Level4=MSMSanalog	O=CN(CCO)CCO	AGQSGSYOSSBGLI	M-C6H10O5+H+	C5H11NO3	-1.802	245.61	UNK	UNK	UNK	UNK	UNK	UNK	UNK	UNK	InChI=1S/C5H11NO3/c7-3-1-6(5-9)2-4-8/h5,7-8H,1-4H2	AGQSGSYOSSBGLI-UHFFFAOYSA-N	25209-66-9,6132-04-3	UNK	N,N-bis(2-hydroxyethyl)formamide	UNK	91333	UNK	single
997_Hilicpos	637.23	6.55	4-(4-beta-D-glucopyranosyloxybenzyl)-2-beta-D-glucopyranosyl-2-isobutyltartrate	2-1-hydroxy-2-oxo-2-4-3,4,5-trihydroxy-6-(hydroxymethyl)-2-oxanyloxyphenylmethoxyethyl-4-methyl-2-3,4,5-trihydroxy-6-(hydroxymethyl)-2-oxanyloxypentanoic acid	UNK	0.51164	Level3=InSilico-Generic	CC(C)CC(OC1OC(CO)C(O)C(O)C1O)(C(=O)O)C(O)C(=O)OCc1ccc(OC2OC(CO)C(O)C(O)C2O)cc1	HVMUZFKBLWODJS	M+H+	C27H40O17	-1.482	1189219	UNK	UNK	UNK	True	Organic oxygen compounds	Organooxygen compounds	Carbohydrates and carbohydrate conjugates	Phenolic glycosides	InChI=1S/C27H40O17/c1-11(2)7-27(26(38)39,44-25-21(35)19(33)17(31)15(9-29)43-25)22(36)23(37)40-10-12-3-5-13(6-4-12)41-24-20(34)18(32)16(30)14(8-28)42-24/h3-6,11,14-22,24-25,28-36H,7-10H2,1-2H3,(H,38,39)	HVMUZFKBLWODJS-UHFFFAOYSA-N	UNK	UNK	2-1-hydroxy-2-oxo-2-4-3,4,5-trihydroxy-6-(hydroxymethyl)-2-oxanyloxyphenylmethoxyethyl-4-methyl-2-3,4,5-trihydroxy-6-(hydroxymethyl)-2-oxanyloxypentanoic acid	UNK	10461749	UNK	single
252_Hilicneg	191.056	5.2	D-(-)-quinic acid	1,3,4,5-tetrahydroxy-1-cyclohexanecarboxylic acid	(3~{S},5~{R})-1,3,4,5-tetrahydroxycyclohexanecarboxylic acid	1.63	Level2b=MSMSmatch	O=C(O)C1(O)CC(O)C(O)C(O)C1	AAWZDTNXLSGCEK	M-H-	C7H12O6	-1.979	150.52	Shikimic acids and derivatives|Simple phenolic acids	Phenolic acids (C6-C1)	Shikimates and Phenylpropanoids	False	Organic oxygen compounds	Organooxygen compounds	Alcohols and polyols	Quinic acids and derivatives	InChI=1S/C7H12O6/c8-3-1-7(13,6(11)12)2-4(9)5(3)10/h3-5,8-10,13H,1-2H2,(H,11,12)	AAWZDTNXLSGCEK-UHFFFAOYSA-N	36413-60-2,562-73-2,77-95-2,82576-50-9	UNK	UNK	UNK	1064	UNK	single
170_Hilicpos	159.077	6.09	pkonid:1830|ABDKJICLXDSVKH-UHFFFAOYSA-N	1-(1H-imidazol-5-yl)propane-1,2,3-triol	UNPD9207	0.64686	Level3=InSilico-Generic	OCC(O)C(O)c1cnc[nH]1	ABDKJICLXDSVKH	M+H+	C6H10N2O3	-1.688	1666.81	Imidazole alkaloids	Histidine alkaloids	Alkaloids	False	UNK	UNK	UNK	UNK	InChI=1S/C6H10N2O3/c9-2-5(10)6(11)4-1-7-3-8-4/h1,3,5-6,9-11H,2H2,(H,7,8)	ABDKJICLXDSVKH-UHFFFAOYSA-N	2627-70-5	UNK	UNK	UNK	71356420	UNK	single
658_Hilicpos	363.126	3.04	1-O-methyl-3,4,5,6-tetraacetyl-epi-inositol	UNK	UNPD28563	0.5018	Level3=InSilico-Generic	COC1C(O)C(OC(C)=O)C(OC(C)=O)C(OC(C)=O)C1OC(C)=O	ADHDWOPWJWXARY	M+H+	C15H22O10	-0.553	116.14	UNK	UNK	Carbohydrates	False	Organic acids and derivatives	Carboxylic acids and derivatives	Tetracarboxylic acids and derivatives	Tetracarboxylic acids and derivatives	InChI=1S/C15H22O10/c1-6(16)22-12-10(20)11(21-5)13(23-7(2)17)15(25-9(4)19)14(12)24-8(3)18/h10-15,20H,1-5H3	ADHDWOPWJWXARY-UHFFFAOYSA-N	UNK	UNK	UNK	UNK	118203070	UNK	single
204_Hilicneg	174.04	6.55	N-formyl-L-glutamic acid	2-formamidopentanedioic acid	N-Formylglutamate,2-formamidopentanedioic acid,n-formylglutamic acid,SCHEMBL702003,DTXSID90862735,EINECS 216-861-2	0.627	Level3=InSilico-Generic	O=CNC(CCC(=O)O)C(=O)O	ADZLWSMFHHHOBV	M-H-	C6H9NO5	-1.143	128.95	Dicarboxylic acids	Fatty Acids and Conjugates	Fatty acids	False	Organic acids and derivatives	Carboxylic acids and derivatives	Amino acids, peptides, and analogues	Glutamic acid and derivatives	InChI=1S/C6H9NO5/c8-3-7-4(6(11)12)1-2-5(9)10/h3-4H,1-2H2,(H,7,8)(H,9,10)(H,11,12)	ADZLWSMFHHHOBV-UHFFFAOYSA-N	1681-96-5	UNK	UNK	UNK	102672	UNK	single
445_Hilicpos	277.216	1.37	UNPD59307	UNK	UNPD59307	0.67939	Level3=InSilico-Generic	CCC=CCC1C=CC=CCCCCCCCC(=O)O1	AEOCGZGNXNIVTO	M+H+	C18H28O2	6.233	144.1	UNK	Fatty esters	Fatty acids	False	UNK	UNK	UNK	UNK	InChI=1S/C18H28O2/c1-2-3-11-14-17-15-12-9-7-5-4-6-8-10-13-16-18(19)20-17/h3,7,9,11-12,15,17H,2,4-6,8,10,13-14,16H2,1H3	AEOCGZGNXNIVTO-UHFFFAOYSA-N	UNK	UNK	UNK	UNK	74080454	UNK	single
963_Hilicpos	602.208	3.81	2-acetyl-3-methyl-1,8-dihydronaphthalene-8-O-beta-D-glucopyranosyl (1-3) beta-D-glucopyranoside	UNK	UNPD126140	0.62921	Level3=InSilico-Generic	CC(=O)c1c(C)cc2cc(C(=O)O)cc(OC3OC(CO)C(O)C(OC4OC(CO)C(O)C(O)C4O)C3O)c2c1O	AGCIKODKGSVZNC	M+NH4+	C26H32O15	-0.438	1553151	Naphthalenes and derivatives	Naphthalenes	Polyketides	True	Organic oxygen compounds	Organooxygen compounds	Carbohydrates and carbohydrate conjugates	Phenolic glycosides	InChI=1S/C26H32O15/c1-8-3-10-4-11(24(36)37)5-12(16(10)19(32)15(8)9(2)29)38-26-22(35)23(18(31)14(7-28)40-26)41-25-21(34)20(33)17(30)13(6-27)39-25/h3-5,13-14,17-18,20-23,25-28,30-35H,6-7H2,1-2H3,(H,36,37)	AGCIKODKGSVZNC-UHFFFAOYSA-N	UNK	UNK	UNK	UNK	163045466	UNK	single
89_Hilicpos	132.102	5.4	L-isoleucine	2-amino-3-methylpentanoic acid	(2R)-2-amino-3-methylpentanoic acid	0.9757	Level3=InSilico-Biosource	CCC(C)C(N)C(=O)O	AGPKZVBTJJNPAG	M+H+	C6H13NO2	-1.6	229.18	Aminoacids	Small peptides	Amino acids and Peptides	False	Organic acids and derivatives	Carboxylic acids and derivatives	Amino acids, peptides, and analogues	Isoleucine and derivatives	InChI=1S/C6H13NO2/c1-3-4(2)5(7)6(8)9/h4-5H,3,7H2,1-2H3,(H,8,9)	AGPKZVBTJJNPAG-UHFFFAOYSA-N	131598-62-4,1509-34-8,1509-35-9,228416-77-1,3107-04-8,319-78-8,443-79-8,73-32-5,76322-09-3	UNK	UNK	CHEBI:38264	791	UNK	single
807_Hilicneg	609.125	11.66	6''-Caffeoylisoorientin	UNK	Isoorientin 6''-O-caffeate	0.73723	Level3=InSilico-Generic	O=C(C=Cc1ccc(O)c(O)c1)OCC1OC(c2c(O)cc3oc(-c4ccc(O)c(O)c4)cc(=O)c3c2O)C(O)C(O)C1O	AINXWDZMEIYUSK	M-H-	C30H26O14	3.54	73.51	Flavones	Flavonoids	Shikimates and Phenylpropanoids	False	Phenylpropanoids and polyketides	Flavonoids	Flavonoid glycosides	Flavonoid C-glycosides	InChI=1S/C30H26O14/c31-14-4-1-12(7-16(14)33)2-6-23(37)42-11-22-26(38)28(40)29(41)30(44-22)25-19(36)10-21-24(27(25)39)18(35)9-20(43-21)13-3-5-15(32)17(34)8-13/h1-10,22,26,28-34,36,38-41H,11H2	AINXWDZMEIYUSK-UHFFFAOYSA-N	UNK	UNK	UNK	UNK	162876026	UNK	single
397_Hilicneg	267.109	4.09	w/o MS2: 4'-Hydroxy-4-methoxy-2'-methylchalcone CollisionEnergy:205060	1-(4-hydroxy-2-methylphenyl)-3-(4-methoxyphenyl)-2-propen-1-one	4'-Hydroxy-4-methoxy-2'-methylchalcone	-0.65	Level4=MSMSanalog	COc1ccc(C=CC(=O)c2ccc(O)cc2C)cc1	AJFTWGKYXHISKT	M-H-	C17H16O3	3.794	131.78	Chalcones	Flavonoids	Shikimates and Phenylpropanoids	False	Phenylpropanoids and polyketides	Linear 1,3-diarylpropanoids	Chalcones and dihydrochalcones	Retrochalcones	InChI=1S/C17H16O3/c1-12-11-14(18)6-9-16(12)17(19)10-5-13-3-7-15(20-2)8-4-13/h3-11,18H,1-2H3	AJFTWGKYXHISKT-UHFFFAOYSA-N	UNK	UNK	UNK	UNK	4539530	UNK	single
550_Hilicpos	314.085	5.62	2-Methylthioadenosine; AIF; 0eV; MS2Dec	(2R,3R,4S,5R)-2-6-amino-2-(methylthio)-9-purinyl-5-(hydroxymethyl)oxolane-3,4-diol	2-(Methylsulfanyl)-9-pentofuranosyl-9h-purin-6-amine	1.45	Level2b=MSMSmatch	CSc1nc(N)c2ncn([C@@H]3O[C@H](CO)[C@@H](O)[C@H]3O)c2n1	AJNDEAZTAFKOOO	M+H+	C11H15N5O4S	-0.586	1941.72	Purine nucleos(t)ides	Nucleosides	Carbohydrates	False	Nucleosides, nucleotides, and analogues	Purine nucleosides	UNK	Purine nucleosides	InChI=1S/C11H15N5O4S/c1-21-11-14-8(12)5-9(15-11)16(3-13-5)10-7(19)6(18)4(2-17)20-10/h3-4,6-7,10,17-19H,2H2,1H3,(H2,12,14,15)/t4-,6-,7-,10-/m1/s1	AJNDEAZTAFKOOO-KQYNXXCUSA-N	4105-39-9	UNK	UNK	UNK	3080604	UNK	single
184_Hilicpos	162.113	5.82	N-(2-Hydroxyethyl)valine	2-(2-hydroxyethylamino)-3-methylbutanoic acid	2-Hydroxyethylvaline	0.6391	Level3=InSilico-Generic	CC(C)C(NCCO)C(=O)O	AJNYQRXDVGKEIT	M+H+	C7H15NO3	-0.322	134.55	Aminoacids	Small peptides	Amino acids and Peptides	False	Organic acids and derivatives	Carboxylic acids and derivatives	Amino acids, peptides, and analogues	Valine and derivatives	InChI=1S/C7H15NO3/c1-5(2)6(7(10)11)8-3-4-9/h5-6,8-9H,3-4H2,1-2H3,(H,10,11)	AJNYQRXDVGKEIT-UHFFFAOYSA-N	21768-51-4,22261-46-7	UNK	UNK	UNK	107912	UNK	single
108_Hilicpos	138.055	5.29	4-AMINOBENZOATE	4-aminobenzoic acid	4-Aminobenzoate	3.53	Level1=MSMSmatch	Nc1ccc(C(=O)O)cc1	ALYNCZNDIQEVRV	M+H+	C7H7NO2	0.82	32643	Aminoacids|Simple phenolic acids	Phenolic acids (C6-C1)|Small peptides	Amino acids and Peptides|Shikimates and Phenylpropanoids	False	Benzenoids	Benzene and substituted derivatives	Benzoic acids and derivatives	Aminobenzoic acids	InChI=1S/C7H7NO2/c8-6-3-1-5(2-4-6)7(9)10/h1-4H,8H2,(H,9,10)	ALYNCZNDIQEVRV-UHFFFAOYSA-N	150-13-0	C00568,D02456	UNK	CHEBI:30753	978	HMDB0001392	single
740_Hilicpos	413.142	2.52	Loganin	6-hydroxy-7-methyl-1-3,4,5-trihydroxy-6-(hydroxymethyl)-2-oxanyloxy-1,4a,5,6,7,7a-hexahydrocyclopentacpyran-4-carboxylic acid methyl ester	Loganoside,methyl 6-hydroxy-7-methyl-1-3,4,5-trihydroxy-6-(hydroxymethyl)oxan-2-yloxy-1,4a,5,6,7,7a-hexahydrocyclopentacpyran-4-carboxylate,MFCD00075645,BCP14142,AKOS015902773,Loganoside;7-Hydroxy-6-desoxyverbenalin,SY057950,NS00052625	1.83	Level2a=MSMSmatch	COC(=O)C1=COC(OC2OC(CO)C(O)C(O)C2O)C2C1CC(O)C2C	AMBQHHVBBHTQBF	M+Na+	C17H26O10	-1.092	174.46	Iridoids monoterpenoids	Monoterpenoids	Terpenoids	True	Lipids and lipid-like molecules	Prenol lipids	Terpene glycosides	Iridoid O-glycosides	InChI=1S/C17H26O10/c1-6-9(19)3-7-8(15(23)24-2)5-25-16(11(6)7)27-17-14(22)13(21)12(20)10(4-18)26-17/h5-7,9-14,16-22H,3-4H2,1-2H3	AMBQHHVBBHTQBF-UHFFFAOYSA-N	18524-94-2	UNK	UNK	UNK	601562	UNK	single
682_Hilicneg	451.125	4.45	3-Hydroxyphloretin 2'-O-glucoside	UNK	3-Hydroxyphloretin 2'-O-glucoside	0.68973	Level3=InSilico-Generic	O=C(CCc1ccc(O)c(O)c1)c1c(O)cc(O)cc1OC1OC(CO)C(O)C(O)C1O	AONTYURQWYQJNQ	M-H-	C21H24O11	0.851	17.94	Chalcones	Flavonoids	Shikimates and Phenylpropanoids	True	Phenylpropanoids and polyketides	Flavonoids	Flavonoid glycosides	Flavonoid O-glycosides	InChI=1S/C21H24O11/c22-8-16-18(28)19(29)20(30)21(32-16)31-15-7-10(23)6-14(27)17(15)12(25)4-2-9-1-3-11(24)13(26)5-9/h1,3,5-7,16,18-24,26-30H,2,4,8H2	AONTYURQWYQJNQ-UHFFFAOYSA-N	UNK	UNK	UNK	UNK	155890160	UNK	single
739_Hilicpos	413.085	2.53	4-O-beta-D-glucopyranosylsyringic acid methyl ester	UNK	methyl 3,5-dimethoxy-4-(2S,3R,4S,5S,6R)-3,4,5-trihydroxy-6-(hydroxymethyl)oxan-2-yloxybenzoate	0.49845	Level3=InSilico-Generic	COC(=O)c1cc(OC)c(OC2OC(CO)C(O)C(O)C2O)c(OC)c1	APHZSLWUGSUBKQ	M+K+	C16H22O10	-0.192	721.23	UNK	Monoterpenoids	Terpenoids	True	Phenylpropanoids and polyketides	Tannins	Hydrolyzable tannins	Hydrolyzable tannins	InChI=1S/C16H22O10/c1-22-8-4-7(15(21)24-3)5-9(23-2)14(8)26-16-13(20)12(19)11(18)10(6-17)25-16/h4-5,10-13,16-20H,6H2,1-3H3	APHZSLWUGSUBKQ-UHFFFAOYSA-N	UNK	UNK	UNK	UNK	73803892	UNK	single
341_Hilicpos	230.139	4.43	N-tert-Butyloxycarbonyl, Me ester	2-(2-methylpropan-2-yl)oxy-oxomethylamino-4-pentenoic acid methyl ester	(S)-Methyl 2-((tert-butoxycarbonyl)amino)pent-4-enoate	0.63123	Level3=InSilico-Generic	C=CCC(N=C(O)OC(C)(C)C)C(=O)OC	APXWRHACXBILLH	M+H+	C11H19NO4	2.151	460.6	UNK	Monoterpenoids	Terpenoids	False	Organic acids and derivatives	Carboxylic acids and derivatives	Amino acids, peptides, and analogues	Alpha amino acid esters	InChI=1S/C11H19NO4/c1-6-7-8(9(13)15-5)12-10(14)16-11(2,3)4/h6,8H,1,7H2,2-5H3,(H,12,14)	APXWRHACXBILLH-UHFFFAOYSA-N	106928-50-1,150652-96-3,89985-87-5	UNK	UNK	UNK	10857232	UNK	single
799_Hilicpos	447.184	3.76	22-Alcohol, 17-O-sulfate	UNK	UNK	0.44188	Level3=InSilico-Generic	C=C1CCCC2C1(C)CCC(C)C2(C)Cc1cc(CO)cc(O)c1OS(=O)(=O)O	ARPGKQOQOJVVIJ	M+Na+	C22H32O6S	4.775	144.81	UNK	Sesquiterpenoids	Terpenoids	False	Organic acids and derivatives	Organic sulfuric acids and derivatives	Arylsulfates	Phenylsulfates	InChI=1S/C22H32O6S/c1-14-6-5-7-19-21(14,3)9-8-15(2)22(19,4)12-17-10-16(13-23)11-18(24)20(17)28-29(25,26)27/h10-11,15,19,23-24H,1,5-9,12-13H2,2-4H3,(H,25,26,27)	ARPGKQOQOJVVIJ-UHFFFAOYSA-N	UNK	UNK	UNK	UNK	74051607	UNK	single
11_Hilicpos	104.107	4.17	PRENOL	Methyl-3-but-2-en-1-ol	Prenol	3.53	Level1=MSMSmatch	CC(C)=CCO	ASUAYTHWZCLXAN	M+NH4+	C5H10O	0.702	183.25	Acyclic monoterpenoids|Fatty alcohols	Fatty acyls|Monoterpenoids	Fatty acids|Terpenoids	False	Organic oxygen compounds	Organooxygen compounds	Alcohols and polyols	Primary alcohols	InChI=1S/C5H10O/c1-5(2)3-4-6/h3,6H,4H2,1-2H3	ASUAYTHWZCLXAN-UHFFFAOYSA-N	135146-66-6,556-82-1	C01390	UNK	CHEBI:16019	11173	HMDB0030124	single
859_Hilicpos	496.34	2.76	Lyso-PC(16:0)	1-palmitoylglycerophosphocholine	LysoPC(16:0)	1.82	Level2a=MSMSmatch	CCCCCCCCCCCCCCCC(=O)OCC(O)COP(=O)(O)OCC[N+](C)(C)C	ASWBNKHCZGQVJV	M+H+	C24H51NO7P	5.462	202.81	UNK	UNK	UNK	UNK	Lipids and lipid-like molecules	Glycerophospholipids	Glycerophosphocholines	1-acyl-sn-glycero-3-phosphocholines	InChI=1S/C24H50NO7P/c1-5-6-7-8-9-10-11-12-13-14-15-16-17-18-24(27)30-21-23(26)22-32-33(28,29)31-20-19-25(2,3)4/h23,26H,5-22H2,1-4H3/p+1	ASWBNKHCZGQVJV-UHFFFAOYSA-O	UNK	C04102	UNK	UNK	86555	HMDB0062541	single
743_Hilicpos	415.1	2.98	Riboflavin	7,8-dimethyl-10-(2,3,4,5-tetrahydroxypentyl)benzogpteridine-2,4-dione	FSL0836	0.65485	Level3=InSilico-Generic	Cc1cc2nc3c(O)nc(=O)nc-3n(CC(O)C(O)C(O)CO)c2cc1C	AUNGANRZJHBGPY	M+K+	C17H20N4O6	1.423	450.62	pteridine alkaloids	Pseudoalkaloids	Alkaloids	False	Organoheterocyclic compounds	Pteridines and derivatives	Alloxazines and isoalloxazines	Flavins	InChI=1S/C17H20N4O6/c1-7-3-9-10(4-8(7)2)21(5-11(23)14(25)12(24)6-22)15-13(18-9)16(26)20-17(27)19-15/h3-4,11-12,14,22-25H,5-6H2,1-2H3,(H,20,26,27)	AUNGANRZJHBGPY-UHFFFAOYSA-N	13123-37-0,83-88-5,89647-87-0	UNK	UNK	UNK	1072	UNK	single
565_Hilicneg	355.322	1.5	pkonid:34197|AVOKUFLHYISCSO-UHFFFAOYSA-N	UNK	UNPD33488	0.56935	Level3=InSilico-Generic	CC(C)CCCCCCCCCCCCCCCCCC(O)C(=O)O	AVOKUFLHYISCSO	M-H-	C22H44O3	9.948	240.81	Branched fatty acids|Hydroxy fatty acids	Fatty Acids and Conjugates	Fatty acids	False	Lipids and lipid-like molecules	Fatty Acyls	Fatty acids and conjugates	Long-chain fatty acids	InChI=1S/C22H44O3/c1-20(2)18-16-14-12-10-8-6-4-3-5-7-9-11-13-15-17-19-21(23)22(24)25/h20-21,23H,3-19H2,1-2H3,(H,24,25)	AVOKUFLHYISCSO-UHFFFAOYSA-N	UNK	UNK	UNK	UNK	163016234	UNK	single
590_Hilicpos	332.134	3.61	N,1,4,6-Tetra-Ac	UNK	2-Amino-2,3-dideoxy-ribo-hexose-N,1,4,6-Tetra-Ac	0.56056	Level3=InSilico-Generic	CC(=O)OCC1OC(OC(C)=O)C(N=C(C)O)CC1OC(C)=O	AYKRDBJXZRZIDF	M+H+	C14H21NO8	0.53	5297.43	Iridoids monoterpenoids	Monoterpenoids	Terpenoids	True	Organic acids and derivatives	Carboxylic acids and derivatives	Tricarboxylic acids and derivatives	Tricarboxylic acids and derivatives	InChI=1S/C14H21NO8/c1-7(16)15-11-5-12(21-9(3)18)13(6-20-8(2)17)23-14(11)22-10(4)19/h11-14H,5-6H2,1-4H3,(H,15,16)	AYKRDBJXZRZIDF-UHFFFAOYSA-N	UNK	UNK	UNK	UNK		UNK	single
858_Hilicneg	905.262	3.04	(-)-vitisin B	UNK	UNK	0.92296	Level3=InSilico-Biosource	Oc1ccc(C2Oc3c(O)cc(C=Cc4ccc5c(c4)OC(c4ccc(O)cc4)C5c4cc(O)cc5c4C(c4cc(O)cc(O)c4)C(c4ccc(O)cc4)O5)cc3C2c2cc(O)cc(O)c2)cc1	AZOFCKGVUFWNOT	M-H-	C56H42O12	9.926	862348	Oligomeric stibenes	Stilbenoids	Shikimates and Phenylpropanoids	False	UNK	UNK	UNK	UNK	InChI=1S/C56H42O12/c57-35-10-4-30(5-11-35)53-49(33-20-38(60)24-39(61)21-33)45-17-29(18-46(65)56(45)68-53)2-1-28-3-16-43-47(19-28)66-55(32-8-14-37(59)15-9-32)51(43)44-26-42(64)27-48-52(44)50(34-22-40(62)25-41(63)23-34)54(67-48)31-6-12-36(58)13-7-31/h1-27,49-51,53-55,57-65H	AZOFCKGVUFWNOT-UHFFFAOYSA-N	UNK	UNK	UNK	UNK	162992887	UNK	single
1062_Hilicpos	748.296	1.32	3-Formyl Rifamycin	UNK	3-Formyl Rifamycin	0.59336	Level3=InSilico-Generic	COC1C=COC2(C)Oc3c(C)c(O)c4c(O)c(c(C=O)c(O)c4c3C2=O)NC(=O)C(C)=CC=CC(C)C(O)C(C)C(O)C(C)C(OC(C)=O)C1C	BBNQHOMJRFAQBN	M+Na+	C38H47NO13	4.52	1348937	Ansa macrolides	Macrolides	Polyketides	False	UNK	UNK	UNK	UNK	InChI=1S/C38H47NO13/c1-16-11-10-12-17(2)37(48)39-28-23(15-40)32(45)25-26(33(28)46)31(44)21(6)35-27(25)36(47)38(8,52-35)50-14-13-24(49-9)18(3)34(51-22(7)41)20(5)30(43)19(4)29(16)42/h10-16,18-20,24,29-30,34,42-46H,1-9H3,(H,39,48)	BBNQHOMJRFAQBN-UHFFFAOYSA-N	13292-22-3	UNK	UNK	UNK	3629916	UNK	single
1000_Hilicpos	641.219	1.36	Woorenoside V	UNK	UNK	0.69259	Level3=InSilico-Generic	C=C(CCO)C(=O)OCC1OC(OCC=Cc2cc(OC)c3c(c2)C(CO)C(c2ccc(O)c(OC)c2)O3)C(O)C(O)C1O	BCLYFWVPMVZSTR	M+Na+	C31H38O13	0.501	813102	Neoligs	Ligs	Shikimates and Phenylpropanoids	True	Lipids and lipid-like molecules	Saccharolipids	UNK	Saccharolipids	InChI=1S/C31H38O13/c1-16(8-9-32)30(38)42-15-24-25(35)26(36)27(37)31(43-24)41-10-4-5-17-11-19-20(14-33)28(44-29(19)23(12-17)40-3)18-6-7-21(34)22(13-18)39-2/h4-7,11-13,20,24-28,31-37H,1,8-10,14-15H2,2-3H3	BCLYFWVPMVZSTR-UHFFFAOYSA-N	UNK	UNK	UNK	UNK	85098052	UNK	single
392_Hilicneg	261.077	4.36	Me ester	3-(4-hydroxy-5-oxo-3-phenyl-2H-furan-2-yl)propanoic acid methyl ester	Methyl 3-(4-hydroxy-5-oxo-3-phenyl2,5-dihydro-2-furyl)propionate	0.64347	Level3=InSilico-Generic	COC(=O)CCC1OC(=O)C(O)=C1c1ccccc1	BDQAGXXSQKZFSS	M-H-	C14H14O5	2.543	212.31	UNK	UNK	Shikimates and Phenylpropanoids	False	Lipids and lipid-like molecules	Fatty Acyls	Fatty acid esters	Fatty acid esters	InChI=1S/C14H14O5/c1-18-11(15)8-7-10-12(13(16)14(17)19-10)9-5-3-2-4-6-9/h2-6,10,16H,7-8H2,1H3	BDQAGXXSQKZFSS-UHFFFAOYSA-N	UNK	UNK	UNK	UNK	13907273	UNK	single
382_Hilicpos	254.1	2.58	N-tert-Butyloxycarbonyl	4-hydroxy-1-(2-methylpropan-2-yl)oxy-oxomethyl-2-pyrrolidinecarboxylic acid	135042-12-5	0.5379	Level3=InSilico-Generic	CC(C)(C)OC(=O)N1CC(O)CC1C(=O)O	BENKAPCDIOILGV	M+Na+	C10H17NO5	0.284	351	Aminoacids	Small peptides	Amino acids and Peptides	False	Organic acids and derivatives	Carboxylic acids and derivatives	Amino acids, peptides, and analogues	Proline and derivatives	InChI=1S/C10H17NO5/c1-10(2,3)16-9(15)11-5-6(12)4-7(11)8(13)14/h6-7,12H,4-5H2,1-3H3,(H,13,14)	BENKAPCDIOILGV-UHFFFAOYSA-N	135042-12-5,13726-69-7,147266-92-0,87691-27-8,946610-68-0	UNK	UNK	UNK	335255	UNK	single
399_Hilicpos	260.161	6.8	Lysyl-Hydroxyproline	Lysylhydroxyproline	Lysyl-Hydroxyproline	0.63879	Level3=InSilico-Generic	NCCCCC(N)C(=O)N1CC(O)CC1C(=O)O	BFDLYDRHDPSQHM	M+H+	C11H21N3O4	-4.056	246.25	Aminoacids|Dipeptides	Small peptides	Amino acids and Peptides	False	Organic acids and derivatives	Carboxylic acids and derivatives	Amino acids, peptides, and analogues	Dipeptides	InChI=1S/C11H21N3O4/c12-4-2-1-3-8(13)10(16)14-6-7(15)5-9(14)11(17)18/h7-9,15H,1-6,12-13H2,(H,17,18)	BFDLYDRHDPSQHM-UHFFFAOYSA-N	UNK	UNK	UNK	UNK	23561640	HMDB0028952	single
750_Hilicpos	419.251	6.05	Bisucaberin B	pre-bisucaberin	N-(5-{3-(5-Amino-pentyl)-hydroxy-carbamoyl-propionylamino}-pentyl)-N-hydroxy-succinamic acid	0.5784	Level3=InSilico-Generic	[NH3+]CCCCCN(O)C(=O)CCC(=O)NCCCCCN(O)C(=O)CCC(=O)[O-]	BFOMYWUPLOKASM	M+H+	C18H34N4O7	-1.923	124.92	N-acyl amines	Fatty amides	Fatty acids	False	Lipids and lipid-like molecules	Fatty Acyls	Fatty amides	N-acyl amines	InChI=1S/C18H34N4O7/c19-11-3-1-5-13-21(28)16(24)8-7-15(23)20-12-4-2-6-14-22(29)17(25)9-10-18(26)27/h28-29H,1-14,19H2,(H,20,23)(H,26,27)	BFOMYWUPLOKASM-UHFFFAOYSA-N	UNK	UNK	UNK	UNK	16654922	UNK	single
181_Hilicpos	162.076	9.04	Nojirimycin B	6-(hydroxymethyl)piperidine-2,3,4,5-tetrol	VOQ9UI3LGY	0.71558	Level3=InSilico-Generic	OCC1NC(O)C(O)C(O)C1O	BGMYHTUCJVZIRP	M-H2O+H+	C6H13NO5	-1.035	231.06	Aminosugars	Aminosugars and aminoglycosides	Carbohydrates	False	Organoheterocyclic compounds	Piperidines	UNK	Piperidines	InChI=1S/C6H13NO5/c8-1-2-3(9)4(10)5(11)6(12)7-2/h2-12H,1H2	BGMYHTUCJVZIRP-UHFFFAOYSA-N	121251-50-1,138382-48-6,15218-38-9	UNK	UNK	UNK	3288753	UNK	single
312_Hilicneg	209.066	5.12	D-glycero-D-galacto-Heptose	(4-nitrophenyl)methylene-Propanedinitrile	heptopyranose,6-(1,2-dihydroxyethyl)oxane-2,3,4,5-tetrol,6946-18-5,alpha-D-Mannoheptose,D-altro-D-manno-Heptose,4-nitrobenzylidene Malononitrile,ALPHA-D-GLUCOHEPTOSE,6946-17-4,SCHEMBL1133596,DTXSID20288828,CHEBI:167919,(p-nitrobenzylidene)-Malononitrile,NSC57732,NSC57733,NSC-57732,NSC-57733,2-(4-Nitro-benzylidene)-malononitrile,(4-nitrophenyl)methylene-Propanedinitrile	0.65622	Level3=InSilico-Generic	OCC(O)C1OC(O)C(O)C(O)C1O	BGWQRWREUZVRGI	M-H-	C7H14O7	-2.369	102.42	Monosaccharides	Saccharides	Carbohydrates	True	Organic oxygen compounds	Organooxygen compounds	Carbohydrates and carbohydrate conjugates	Monosaccharides	InChI=1S/C7H14O7/c8-1-2(9)6-4(11)3(10)5(12)7(13)14-6/h2-13H,1H2	BGWQRWREUZVRGI-UHFFFAOYSA-N	6946-17-4,6946-18-5,840-97-1	UNK	UNK	UNK	245622	HMDB0029952	single
852_Hilicneg	833.52	1.81	(2S)-2,3-dihydroxypropoxy((2R)-3-({7-(1R,2R,5S)-5-hydroxy-2-(1E,3S)-3-hydroxyoct-1-en-1-yl-3-oxocyclopentylheptanoyl}oxy)-2-(15-methylhexadecanoyl)oxypropoxy)phosphinic acid	UNK	(2S)-2,3-dihydroxypropoxy((2R)-3-({7-(1R,2R,5S)-5-hydroxy-2-(1E,3S)-3-hydroxyoct-1-en-1-yl-3-oxocyclopentylheptanoyl}oxy)-2-(15-methylhexadecanoyl)oxypropoxy)phosphinic acid	0.55103	Level3=InSilico-Generic	CCCCCC(O)C=CC1C(=O)CC(O)C1CCCCCCC(=O)OCC(COP(=O)(O)OCC(O)CO)OC(=O)CCCCCCCCCCCCCC(C)C	BHWPBIKBIKPMGJ	M-H-	C43H79O13P	9.167	131596	Glycerophosphoglycerols|Oxidized glycerophospholipids	Glycerophospholipids	Fatty acids	False	Lipids and lipid-like molecules	Fatty Acyls	Eicosanoids	Prostaglandins and related compounds	InChI=1S/C43H79O13P/c1-4-5-17-23-35(45)27-28-39-38(40(47)29-41(39)48)24-19-15-16-20-25-42(49)53-32-37(33-55-57(51,52)54-31-36(46)30-44)56-43(50)26-21-14-12-10-8-6-7-9-11-13-18-22-34(2)3/h27-28,34-40,44-47H,4-26,29-33H2,1-3H3,(H,51,52)	BHWPBIKBIKPMGJ-UHFFFAOYSA-N	UNK	UNK	UNK	UNK		UNK	single
662_Hilicpos	365.106	6.02	BETA-D-(-)-Fructose	1,3,4,5,6-pentahydroxy-2-hexanone	L-Fructose	3.37	Level1=MSMSmatch	O=C(CO)C(O)C(O)C(O)CO	BJHIKXHVCXFQLS	2M-H2O+Na+	C6H12O6	-3.839	642.3	Monosaccharides	Saccharides	Carbohydrates	False	UNK	UNK	UNK	UNK	InChI=1S/C6H12O6/c7-1-3(9)5(11)6(12)4(10)2-8/h3,5-9,11-12H,1-2H2	BJHIKXHVCXFQLS-UHFFFAOYSA-N	10597-69-0,16354-64-6,17598-81-1,17598-82-2,23140-52-5,30237-26-4,3615-56-3,551-68-8,57-48-7,73952-11-1,7776-48-9,87-79-6,87-81-0	UNK	UNK	CHEBI:27922	1101	UNK	single
498_Hilicpos	295.079	2.55	Arbutin	P-Hydroxyphenyl beta -D-glucopyranoside	(3S,6S)-2-(hydroxymethyl)-6-(4-hydroxyphenoxy)oxane-3,4,5-triol	0.89293	Level3=InSilico-Biosource	OCC1OC(Oc2ccc(O)cc2)C(O)C(O)C1O	BJRNKVDFDLYUGJ	M+Na+	C12H16O7	-0.096	50.51	UNK	UNK	Shikimates and Phenylpropanoids	True	Organic oxygen compounds	Organooxygen compounds	Carbohydrates and carbohydrate conjugates	Phenolic glycosides	InChI=1S/C12H16O7/c13-5-8-9(15)10(16)11(17)12(19-8)18-7-3-1-6(14)2-4-7/h1-4,8-17H,5H2	BJRNKVDFDLYUGJ-UHFFFAOYSA-N	497-76-7,51856-76-9,84380-01-8	UNK	UNK	UNK	346	HMDB0029943	Isomeric
499_Hilicneg	317.088	2.67	Arbutin	P-Hydroxyphenyl beta -D-glucopyranoside	(3S,6S)-2-(hydroxymethyl)-6-(4-hydroxyphenoxy)oxane-3,4,5-triol	0.95483	Level3=InSilico-Biosource	OCC1OC(Oc2ccc(O)cc2)C(O)C(O)C1O	BJRNKVDFDLYUGJ	M+HCOO-	C12H16O7	-0.096	65.21	UNK	UNK	Shikimates and Phenylpropanoids	True	Organic oxygen compounds	Organooxygen compounds	Carbohydrates and carbohydrate conjugates	Phenolic glycosides	InChI=1S/C12H16O7/c13-5-8-9(15)10(16)11(17)12(19-8)18-7-3-1-6(14)2-4-7/h1-4,8-17H,5H2	BJRNKVDFDLYUGJ-UHFFFAOYSA-N	497-76-7,51856-76-9,84380-01-8	UNK	UNK	UNK	346	HMDB0029943	Isomeric
709_Hilicneg	473.364	2.12	(22R)-acetoxy-(24?)-ergosta-5-en-3?,25-diol	UNK	CNP0428417	0.57637	Level3=InSilico-Generic	CC(=O)OC(CC(C)C(C)(C)O)C(C)C1CCC2C3CC=C4CC(O)CCC4(C)C3CCC12C	BLCVHAAAHARFFU	M-H-	C30H50O4	7.716	129.24	Cholestane steroids|Ergostane steroids	Steroids	Terpenoids	False	Lipids and lipid-like molecules	Steroids and steroid derivatives	Bile acids, alcohols and derivatives	Dihydroxy bile acids, alcohols and derivatives	InChI=1S/C30H50O4/c1-18(28(4,5)33)16-27(34-20(3)31)19(2)24-10-11-25-23-9-8-21-17-22(32)12-14-29(21,6)26(23)13-15-30(24,25)7/h8,18-19,22-27,32-33H,9-17H2,1-7H3	BLCVHAAAHARFFU-UHFFFAOYSA-N	UNK	UNK	UNK	UNK	163107530	UNK	single
597_Hilicpos	335.074	6.62	1-(sn-Glycero-3-phospho)-1D-myo-inositol	2,3-dihydroxypropyl (2,3,4,5,6-pentahydroxycyclohexyl) hydrogen phosphate	myo-Inositol, 1-(2,3-dihydroxypropyl hydrogen phosphate),SCHEMBL4668088,DTXSID801176000,966-66-5,myo-Inositol, mono(2R)-2,3-dihydroxypropyl hydrogen phosphate	0.60721	Level3=InSilico-Generic	O=P(O)(OCC(O)CO)OC1C(O)C(O)C(O)C(O)C1O	BMVUIWJCUQSHLZ	M+H+	C9H19O11P	-4.407	109.29	Cyclitols	Polyols	Carbohydrates	False	Lipids and lipid-like molecules	Glycerophospholipids	Glycerophosphoinositols	Glycerophosphoinositols	InChI=1S/C9H19O11P/c10-1-3(11)2-19-21(17,18)20-9-7(15)5(13)4(12)6(14)8(9)16/h3-16H,1-2H2,(H,17,18)	BMVUIWJCUQSHLZ-UHFFFAOYSA-N	UNK	UNK	UNK	UNK	4628688	UNK	single
443_Hilicpos	277.103	7.29	UNPD114408	UNK	UNPD114408	0.64665	Level3=InSilico-Generic	NC(=O)CCC(NC(CCC(=O)O)C(=O)O)C(=O)O	BRAPCANIBVCQTR	M+H+	C10H16N2O7	-2.138	282.22	UNK	Small peptides	Amino acids and Peptides	False	Organic acids and derivatives	Carboxylic acids and derivatives	Amino acids, peptides, and analogues	Glutamic acid and derivatives	InChI=1S/C10H16N2O7/c11-7(13)3-1-5(9(16)17)12-6(10(18)19)2-4-8(14)15/h5-6,12H,1-4H2,(H2,11,13)(H,14,15)(H,16,17)(H,18,19)	BRAPCANIBVCQTR-UHFFFAOYSA-N	UNK	UNK	UNK	UNK	86233688	UNK	single
7_Hilicpos	104.071	7.08	4-AMINOBUTANOATE	4-aminobutanoic acid	gamma-Aminobutyrate	1.73	Level2b=MSMSmatch	NCCCC(=O)O	BTCSSZJGUNDROE	M+H+	C4H9NO2	-0.668	51.41	Aminoacids	Small peptides	Amino acids and Peptides	False	Organic acids and derivatives	Carboxylic acids and derivatives	Amino acids, peptides, and analogues	Gamma amino acids and derivatives	InChI=1S/C4H9NO2/c5-3-1-2-4(6)7/h1-3,5H2,(H,6,7)	BTCSSZJGUNDROE-UHFFFAOYSA-N	28805-76-7,56-12-2	C00334,D00058	UNK	CHEBI:16865,CHEBI:59888	119	HMDB0000112	Isomeric
8_Hilicpos	104.071	6.54	4-AMINOBUTANOATE	4-aminobutanoic acid	gamma-Aminobutyrate	1.62	Level2b=MSMSmatch	NCCCC(=O)O	BTCSSZJGUNDROE	M+H+	C4H9NO2	-0.668	40.14	Aminoacids	Small peptides	Amino acids and Peptides	False	Organic acids and derivatives	Carboxylic acids and derivatives	Amino acids, peptides, and analogues	Gamma amino acids and derivatives	InChI=1S/C4H9NO2/c5-3-1-2-4(6)7/h1-3,5H2,(H,6,7)	BTCSSZJGUNDROE-UHFFFAOYSA-N	28805-76-7,56-12-2	C00334,D00058	UNK	CHEBI:16865,CHEBI:59888	119	HMDB0000112	Isomeric
1030_Hilicpos	690.229	5.19	pkonid:72507|BTROZVUEWOQNGI-UHFFFAOYSA-N	UNK	UNK	0.58018	Level3=InSilico-Generic	CCC1CC(c2cc(O)ccc2-c2cc(=O)c3c(O)c(O)c(OC4OC(C(=O)O)C(O)C(O)(CN=C(N)N)C4O)cc3o2)=Cc2ccccc21	BTROZVUEWOQNGI	M+H+	C35H35N3O12	5.2	291.42	Flavones	Flavonoids	Shikimates and Phenylpropanoids	True	Phenylpropanoids and polyketides	Flavonoids	Flavonoid glycosides	Flavonoid-7-O-glucuronides	InChI=1S/C35H35N3O12/c1-2-15-9-17(10-16-5-3-4-6-19(15)16)21-11-18(39)7-8-20(21)23-12-22(40)26-24(48-23)13-25(27(41)28(26)42)49-33-31(44)35(47,14-38-34(36)37)30(43)29(50-33)32(45)46/h3-8,10-13,15,29-31,33,39,41-44,47H,2,9,14H2,1H3,(H,45,46)(H4,36,37,38)	BTROZVUEWOQNGI-UHFFFAOYSA-N	UNK	UNK	UNK	UNK	162802036	UNK	single
742_Hilicneg	504.079	3.17	w/o MS2: Hypericin	UNK	Hypericin	-1.06	Level4=MSMSanalog	Cc1cc(O)c2c(=O)c3c(O)cc(O)c4c5c(O)cc(O)c6c(=O)c7c(O)cc(C)c8c1c2c(c34)c(c78)c65	BTXNYTINYBABQR	M-H-	C30H16O8	6.42	2622828	Anthraquis and anthrones	Polycyclic aromatic polyketides	Polyketides	False	Benzenoids	Pyrenes	Benzopyrenes	Benzopyrenes	InChI=1S/C30H16O8/c1-7-3-9(31)19-23-15(7)16-8(2)4-10(32)20-24(16)28-26-18(12(34)6-14(36)22(26)30(20)38)17-11(33)5-13(35)21(29(19)37)25(17)27(23)28/h3-6,31-36H,1-2H3	BTXNYTINYBABQR-UHFFFAOYSA-N	548-04-9	C07606	UNK	CHEBI:5835	5281051	HMDB0034271	single
1058_Hilicpos	735.239	1.28	w/o MS2: Syringaresnol-4-O-beta-D-apiofuranosy	UNK	PD125763	-0.35	Level4=MSMSanalog	COc1cc(C2OCC3C(c4cc(OC)c(OC5OC(CO)C(O)C(O)C5OC5OCC(O)(CO)C5O)c(OC)c4)OCC23)cc(OC)c1O	BUBVKRMIMSPLND	M+Na+	C33H44O17	-0.563	928603	Furofuranoid ligs	Ligs	Shikimates and Phenylpropanoids	True	Lignans, neolignans and related compounds	Lignan glycosides	UNK	Lignan glycosides	InChI=1S/C33H44O17/c1-41-18-5-14(6-19(42-2)23(18)36)26-16-10-46-27(17(16)11-45-26)15-7-20(43-3)28(21(8-15)44-4)49-31-29(25(38)24(37)22(9-34)48-31)50-32-30(39)33(40,12-35)13-47-32/h5-8,16-17,22,24-27,29-32,34-40H,9-13H2,1-4H3	BUBVKRMIMSPLND-UHFFFAOYSA-N	UNK	UNK	UNK	UNK	72683305	UNK	single
575_Hilicneg	368.062	4.32	UNPD146538	UNK	UNPD146538	0.49372	Level3=InSilico-Generic	NC(CCC(O)=NC(CSSCC(N)C(=O)O)C(=O)O)C(=O)O	BURBYWNSQNXLSI	M-H-	C11H19N3O7S2	-3.959	385.22	Aminoacids	Small peptides	Amino acids and Peptides	False	Organic acids and derivatives	Carboxylic acids and derivatives	Amino acids, peptides, and analogues	N-acyl-alpha amino acids	InChI=1S/C11H19N3O7S2/c12-5(9(16)17)1-2-8(15)14-7(11(20)21)4-23-22-3-6(13)10(18)19/h5-7H,1-4,12-13H2,(H,14,15)(H,16,17)(H,18,19)(H,20,21)	BURBYWNSQNXLSI-UHFFFAOYSA-N	UNK	UNK	UNK	UNK	14253337	UNK	single
[truncated: 473 more rows]

## Sheet: RP_Lipido
Alignment ID	Average Mz	Average Rt(min)	Metabolite name	PubChem_name	Synonym	Total score	Annotation Level	SMILES	Short InChIKey	Adduct type	Molecular Formula	XLogP	S/N average	ClassNP	SuperClassNP	PathwayNP	IsGlycoNP	superclass	class	subclass	direct_parent	InChI	INCHIKEY	cas	kegg	name	CheBIid	CID	HMDB
[truncated: 353 more rows]
